# Supplementary material for: Proteome-Wide Discovery of Degradable Proteins Using Bifunctional Molecules
Source: ACS Cent Sci. 2025 Oct 21;11(11):2240–56. doi: 10.1021/acscentsci.5c01594 (PMC12670307; doi:10.1021/acscentsci.5c01594)
Supplement: Supplementary file 3 [file oc5c01594_si_003.xlsx]

## Sheet: 0 - Index
Table of Content
Table	Corresponding Figure	Description
1	Fig. 4b	Gene ontology (GO) annotations following 2a treatment
2	Fig. 5a, b; Fig. S6a	Summary of linker length and composition impact on protein degradation profiles
3	Fig. 5c, e	Linkerology heatmaps F01 and F10
4	Fig. 6l	Wound healing assay statistical analysis
5	Fig. S2	Chemoinformatic analysis components
6	Fig. S6b, c	DrugBank presence and protein class analyses across detected proteome
7	Fig. S9	Analysis of short-lived proteins
8	Fig. S13	Number of targets downregulated per linker
9	Fig. S14d	Bromodomain-focused heatmap F10
10	Fig. S15b, e, h	Linkerology heatmaps F02, F08 and F05
11	Fig. S16b, d	Analysis of molecular glue off-targets

## Sheet: 1 - Fig. 4b
Fig. 4b | Gene Ontology (GO) Annotations
source	term_name	term_id	highlighted	adjusted_p_value	negative_log10_of_adjusted_p_value	query_size	intersection_size	intersection_ratio	intersections
GO:BP	mitochondrial translation	GO:0032543	TRUE	5.128595730669812e-47	46.29	83	32	0.385542	MRPL34,MRPS14,MRPL33,MRPS12,MRPS33,MRPS21,AURKAIP1,MRPL41,MRPL51,MRPS15,MRPL37,MRPL28,MRPL23,MRPL57,MRPS30,MRPS11,CDK5RAP1,MRPL17,MRPL13,MRPL14,MRPS18C,MRPS23,MRPS35,MRPS31,MRPS6,NDUFA7,MRPS18A,MRPL32,MRPS7,MRPL47,MRPS5,MRPL24
GO:BP	mitochondrial gene expression	GO:0140053	FALSE	1.9870672464706022e-45	44.70178743521684	83	33	0.39759	MRPL34,MRPS14,MRPL33,MRPS12,MRPS33,MRPS21,AURKAIP1,MRPL41,MRPL51,MRPS15,MRPL37,MRPL28,MRPL23,MTERF4,MRPL57,MRPS30,MRPS11,CDK5RAP1,MRPL17,MRPL13,MRPL14,MRPS18C,MRPS23,MRPS35,MRPS31,MRPS6,NDUFA7,MRPS18A,MRPL32,MRPS7,MRPL47,MRPS5,MRPL24
GO:BP	translation	GO:0006412	FALSE	1.342277107050204e-23	22.872157816775452	83	33	0.39759	MRPL34,MRPS14,MRPL33,MRPS12,MRPS33,MRPS21,AURKAIP1,MRPL41,MRPL51,MRPS15,MRPL37,MRPL28,MRPL23,MRPL57,MRPS30,MRPS11,CDK5RAP1,MRPL17,MRPL13,MRPL14,MRPS18C,MRPS23,MRPS35,MRPS31,MRPS6,NDUFA7,MRPS18A,MRPL32,MRPS7,MRPL47,MRPS5,HSPB1,MRPL24
GO:BP	mitochondrial respiratory chain complex assembly	GO:0033108	TRUE	0.000361311	3.4421182378267314	83	7	0.0843373	OXA1L,COX16,NDUFA6,TTC19,SCO2,PET100,NDUFA9
GO:BP	mitochondrial respirasome assembly	GO:0097250	FALSE	0.000719682	3.142859614023984	83	7	0.0843373	OXA1L,COX16,NDUFA6,TTC19,SCO2,PET100,NDUFA9
GO:BP	protein metabolic process	GO:0019538	FALSE	0.000748465	3.1258282550604193	83	40	0.481928	MRPL34,MRPS14,MRPL33,MRPS12,CCND1,MRPS33,MRPS21,PPTC7,AURKAIP1,MRPL41,MRPL51,SOX9,MRPS15,MRPL37,MRPL28,MRPL23,MRPL57,MRPS30,MRPS11,CDK5RAP1,MRPL17,MRPL13,MRPL14,RTN2,CST4,MRPS18C,MRPS23,MRPS35,MRPS31,MRPS6,NDUFA7,MRPS18A,DKK1,MRPL32,UBE2T,MRPS7,MRPL47,MRPS5,HSPB1,MRPL24
GO:BP	mitochondrion organization	GO:0007005	FALSE	0.00185869	2.7307936108420243	83	11	0.13253	ENDOG,OXA1L,COX16,NDUFA6,TTC19,GHITM,MTCH2,FAM162A,SCO2,PET100,NDUFA9
GO:BP	cellular respiration	GO:0045333	TRUE	0.010964505014725363	1.9600109694789936	83	8	0.0963855	ATP5MG,OXA1L,NDUFA6,GHITM,SCO2,NDUFA7,NDUFS6,NDUFA9
GO:BP	proton motive force-driven mitochondrial ATP synthesis	GO:0042776	FALSE	0.012580785891602459	1.9002922287058739	83	5	0.060241	ATP5MG,NDUFA6,NDUFA7,NDUFS6,NDUFA9
GO:BP	energy derivation by oxidation of organic compounds	GO:0015980	FALSE	0.014951203312961034	1.8253238527476716	83	9	0.108434	ATP5MG,OXA1L,NDUFA6,GHITM,ADGRF5,SCO2,NDUFA7,NDUFS6,NDUFA9
GO:BP	respiratory electron transport chain	GO:0022904	FALSE	0.016901007999998358	1.77209	83	6	0.0722892	NDUFA6,GHITM,SCO2,NDUFA7,NDUFS6,NDUFA9
GO:BP	aerobic respiration	GO:0009060	FALSE	0.025991762572201146	1.5851642688088818	83	7	0.0843373	ATP5MG,OXA1L,NDUFA6,GHITM,NDUFA7,NDUFS6,NDUFA9
GO:BP	proton motive force-driven ATP synthesis	GO:0015986	FALSE	0.0268848	1.570493585683626	83	5	0.060241	ATP5MG,NDUFA6,NDUFA7,NDUFS6,NDUFA9
GO:BP	cytochrome complex assembly	GO:0017004	TRUE	0.040972491807509163	1.3875076229313261	83	4	0.0481928	COX16,TTC19,SCO2,PET100
GO:BP	oxidative phosphorylation	GO:0006119	FALSE	0.0474128	1.3241042353476813	83	6	0.0722892	ATP5MG,NDUFA6,GHITM,NDUFA7,NDUFS6,NDUFA9
GO:CC	organellar ribosome	GO:0000313	TRUE	1.07349842636069e-53	52.96919858785873	88	32	0.363636	MRPL34,MRPS14,MRPL33,MRPS12,MRPS33,MRPS21,AURKAIP1,MRPL41,MRPL51,MRPS15,MRPL37,MRPL28,MRPL23,MTERF4,MRPL57,MRPS30,MRPS11,MRPL17,MRPL13,MRPL14,MRPS18C,MRPS23,MRPS35,MRPS31,MRPS6,NDUFA7,MRPS18A,MRPL32,MRPS7,MRPL47,MRPS5,MRPL24
GO:CC	mitochondrial ribosome	GO:0005761	FALSE	1.07349842636069e-53	52.96919858785873	88	32	0.363636	MRPL34,MRPS14,MRPL33,MRPS12,MRPS33,MRPS21,AURKAIP1,MRPL41,MRPL51,MRPS15,MRPL37,MRPL28,MRPL23,MTERF4,MRPL57,MRPS30,MRPS11,MRPL17,MRPL13,MRPL14,MRPS18C,MRPS23,MRPS35,MRPS31,MRPS6,NDUFA7,MRPS18A,MRPL32,MRPS7,MRPL47,MRPS5,MRPL24
GO:CC	mitochondrial inner membrane	GO:0005743	TRUE	3.0872538432933133e-46	45.5104	88	44	0.5	ATP5MG,MRPL34,ENDOG,OXA1L,MRPS14,MRPL33,TAMM41,MRPS12,MRPS33,MRPS21,COX16,AURKAIP1,MRPL41,MRPL51,MRPS15,MRPL37,NDUFA6,TTC19,MRPL28,MRPL23,GHITM,MRPL57,MRPS30,MRPS11,MRPL17,MRPL13,MRPL14,MRPS18C,MRPS23,MRPS35,MRPS31,MRPS6,SCO2,NDUFA7,MRPS18A,SLC25A40,MRPL32,MRPS7,PET100,NDUFS6,MRPL47,MRPS5,MRPL24,NDUFA9
GO:CC	organelle inner membrane	GO:0019866	FALSE	3.4400872511907724e-44	43.463430542245284	88	44	0.5	ATP5MG,MRPL34,ENDOG,OXA1L,MRPS14,MRPL33,TAMM41,MRPS12,MRPS33,MRPS21,COX16,AURKAIP1,MRPL41,MRPL51,MRPS15,MRPL37,NDUFA6,TTC19,MRPL28,MRPL23,GHITM,MRPL57,MRPS30,MRPS11,MRPL17,MRPL13,MRPL14,MRPS18C,MRPS23,MRPS35,MRPS31,MRPS6,SCO2,NDUFA7,MRPS18A,SLC25A40,MRPL32,MRPS7,PET100,NDUFS6,MRPL47,MRPS5,MRPL24,NDUFA9
GO:CC	mitochondrial envelope	GO:0005740	FALSE	3.954893324993393e-44	43.40286522619703	88	49	0.556818	ATP5MG,COA7,MRPL34,ENDOG,OXA1L,MRPS14,MRPL33,TAMM41,MRPS12,MRPS33,MRPS21,COX16,AURKAIP1,MRPL41,MRPL51,FUNDC2,MRPS15,MRPL37,NDUFA6,TTC19,MRPL28,MRPL23,GHITM,MRPL57,MRPS30,MTCH2,MRPS11,MRPL17,MRPL13,FAM162A,MRPL14,MRPS18C,MRPS23,MRPS35,MRPS31,MRPS6,SCO2,NDUFA7,MRPS18A,IFI27L2,SLC25A40,MRPL32,MRPS7,PET100,NDUFS6,MRPL47,MRPS5,MRPL24,NDUFA9
GO:CC	mitochondrial membrane	GO:0031966	FALSE	6.669997308011031e-44	43.17587434136324	88	48	0.545455	ATP5MG,MRPL34,ENDOG,OXA1L,MRPS14,MRPL33,TAMM41,MRPS12,MRPS33,MRPS21,COX16,AURKAIP1,MRPL41,MRPL51,FUNDC2,MRPS15,MRPL37,NDUFA6,TTC19,MRPL28,MRPL23,GHITM,MRPL57,MRPS30,MTCH2,MRPS11,MRPL17,MRPL13,FAM162A,MRPL14,MRPS18C,MRPS23,MRPS35,MRPS31,MRPS6,SCO2,NDUFA7,MRPS18A,IFI27L2,SLC25A40,MRPL32,MRPS7,PET100,NDUFS6,MRPL47,MRPS5,MRPL24,NDUFA9
GO:CC	mitochondrial protein-containing complex	GO:0098798	FALSE	5.306584536909772e-41	40.275184912821075	88	31	0.352273	MRPL34,MRPS14,MRPL33,MRPS12,MRPS33,MRPS21,AURKAIP1,MRPL41,MRPL51,MRPS15,MRPL37,MRPL28,MRPL23,MTERF4,MRPL57,MRPS30,MRPS11,MRPL17,MRPL13,MRPL14,MRPS18C,MRPS23,MRPS35,MRPS31,MRPS6,MRPS18A,MRPL32,MRPS7,MRPL47,MRPS5,MRPL24
GO:CC	organelle envelope	GO:0031967	FALSE	3.90915575517231e-40	39.407917025330285	88	53	0.602273	ATP5MG,COA7,MRPL34,ENDOG,OXA1L,MRPS14,MRPL33,TAMM41,MRPS12,CCND1,MRPS33,MRPS21,COX16,AURKAIP1,MRPL41,MRPL51,FUNDC2,MRPS15,MRPL37,NDUFA6,TTC19,MRPL28,MRPL23,GHITM,MRPL57,MRPS30,CEPT1,MTCH2,MRPS11,MRPL17,MRPL13,FAM162A,MRPL14,EI24,MRPS18C,MRPS23,MRPS35,MRPS31,MRPS6,SCO2,NDUFA7,MRPS18A,IFI27L2,TOR4A,SLC25A40,MRPL32,MRPS7,PET100,NDUFS6,MRPL47,MRPS5,MRPL24,NDUFA9
GO:CC	ribosomal subunit	GO:0044391	FALSE	1.1736338557742052e-39	38.930467370906555	88	31	0.352273	MRPL34,MRPS14,MRPL33,MRPS12,MRPS33,MRPS21,AURKAIP1,MRPL41,MRPL51,MRPS15,MRPL37,MRPL28,MRPL23,MTERF4,MRPL57,MRPS30,MRPS11,MRPL17,MRPL13,MRPL14,MRPS18C,MRPS23,MRPS35,MRPS31,MRPS6,MRPS18A,MRPL32,MRPS7,MRPL47,MRPS5,MRPL24
GO:CC	mitochondrion	GO:0005739	FALSE	4.350438757751487e-38	37.36146694064049	88	56	0.636364	ATP5MG,COA7,MRPL34,ENDOG,OXA1L,MRPS14,MRPL33,TAMM41,MRPS12,MRPS33,MRPS21,PPTC7,COX16,AURKAIP1,MRPL41,MRPL51,COQ8A,FUNDC2,MRPS15,MRPL37,NDUFA6,TTC19,MRPL28,MRPL23,PYCR2,GHITM,MTERF4,MRPL57,MRPS30,FADS1,MTCH2,MRPS11,CDK5RAP1,MRPL17,MRPL13,FAM162A,MRPL14,MRPL45,MRPS18C,MRPS23,MRPS35,MRPS31,MRPS6,SCO2,NDUFA7,MRPS18A,IFI27L2,SLC25A40,MRPL32,MRPS7,PET100,NDUFS6,MRPL47,MRPS5,MRPL24,NDUFA9
GO:CC	mitochondrial matrix	GO:0005759	FALSE	3.0447655641791126e-35	34.51644614083174	88	37	0.420455	MRPL34,OXA1L,MRPS14,MRPL33,MRPS12,MRPS33,MRPS21,PPTC7,AURKAIP1,MRPL41,MRPL51,MRPS15,MRPL37,MRPL28,MRPL23,PYCR2,MTERF4,MRPL57,MRPS30,MRPS11,MRPL17,MRPL13,MRPL14,MRPS18C,MRPS23,MRPS35,MRPS31,MRPS6,SCO2,NDUFA7,MRPS18A,MRPL32,MRPS7,MRPL47,MRPS5,MRPL24,NDUFA9
GO:CC	ribosome	GO:0005840	FALSE	1.990136777844438e-28	27.701117074433633	88	33	0.375	MRPL34,MRPS14,MRPL33,MRPS12,MRPS33,MRPS21,AURKAIP1,MRPL41,MRPL51,MRPS15,MRPL37,MRPL28,MRPL23,MTERF4,MRPL57,MRPS30,MRPS11,MRPL17,MRPL13,MRPL14,MRPL45,MRPS18C,MRPS23,MRPS35,MRPS31,MRPS6,NDUFA7,MRPS18A,MRPL32,MRPS7,MRPL47,MRPS5,MRPL24
GO:CC	organellar large ribosomal subunit	GO:0000315	FALSE	5.907243878361997e-26	25.228615099086266	88	17	0.193182	MRPL34,MRPL33,MRPL41,MRPL51,MRPL37,MRPL28,MRPL23,MTERF4,MRPL57,MRPS30,MRPL17,MRPL13,MRPL14,MRPS18A,MRPL32,MRPL47,MRPL24
GO:CC	mitochondrial large ribosomal subunit	GO:0005762	FALSE	5.907243878361997e-26	25.228615099086266	88	17	0.193182	MRPL34,MRPL33,MRPL41,MRPL51,MRPL37,MRPL28,MRPL23,MTERF4,MRPL57,MRPS30,MRPL17,MRPL13,MRPL14,MRPS18A,MRPL32,MRPL47,MRPL24
GO:CC	organelle membrane	GO:0031090	FALSE	8.335177320445748e-26	25.079085156667173	88	62	0.704545	ATP5MG,MRPL34,ENDOG,FADS2,OXA1L,MRPS14,MRPL33,TAMM41,MRPS12,SCD,CCND1,MRPS33,MRPS21,COX16,AURKAIP1,MRPL41,MRPL51,FUNDC2,MRPS15,MRPL37,NDUFA6,TTC19,MRPL28,MRPL23,GHITM,MRPL57,MRPS30,CEPT1,FADS1,MTCH2,MRPS11,MRPL17,MRPL13,FAM162A,SCD5,MRPL14,RTN2,EI24,MRPS18C,MRPS23,MRPS35,MRPS31,MRPS6,SCO2,NDUFA7,MRPS18A,IFI27L2,TGOLN2,SLC25A40,DKK1,MRPL32,MRPS7,PET100,FITM2,REEP6,SLC25A17,NDUFS6,MRPL47,MRPS5,MRPL…
GO:CC	organellar small ribosomal subunit	GO:0000314	FALSE	8.854855165431127e-26	25.0528	88	15	0.170455	MRPS14,MRPS12,MRPS33,MRPS21,AURKAIP1,MRPS15,MRPS11,MRPS18C,MRPS23,MRPS35,MRPS31,MRPS6,MRPS18A,MRPS7,MRPS5
GO:CC	mitochondrial small ribosomal subunit	GO:0005763	FALSE	8.854855165431127e-26	25.0528	88	15	0.170455	MRPS14,MRPS12,MRPS33,MRPS21,AURKAIP1,MRPS15,MRPS11,MRPS18C,MRPS23,MRPS35,MRPS31,MRPS6,MRPS18A,MRPS7,MRPS5
GO:CC	large ribosomal subunit	GO:0015934	FALSE	8.57010672745661e-20	19.067013769575418	88	17	0.193182	MRPL34,MRPL33,MRPL41,MRPL51,MRPL37,MRPL28,MRPL23,MTERF4,MRPL57,MRPS30,MRPL17,MRPL13,MRPL14,MRPS18A,MRPL32,MRPL47,MRPL24
GO:CC	small ribosomal subunit	GO:0015935	FALSE	3.9904380266181376e-19	18.398979429600978	88	15	0.170455	MRPS14,MRPS12,MRPS33,MRPS21,AURKAIP1,MRPS15,MRPS11,MRPS18C,MRPS23,MRPS35,MRPS31,MRPS6,MRPS18A,MRPS7,MRPS5
GO:CC	membrane	GO:0016020	FALSE	3.739334427123798e-8	7.427205692010928	88	69	0.784091	ATP5MG,MRPL34,ENDOG,FADS2,OXA1L,MRPS14,MRPL33,TAMM41,MRPS12,SCD,CCND1,MRPS33,MRPS21,TMEM230,COX16,AURKAIP1,MRPL41,MRPL51,COQ8A,FUNDC2,MRPS15,MRPL37,NDUFA6,TTC19,MRPL28,MRPL23,GHITM,MRPL57,MRPS30,CEPT1,FADS1,MTCH2,MRPS11,ADGRF5,MRPL17,MRPL13,FAM162A,SCD5,MRPL14,RTN2,EI24,MRPS18C,MRPS23,MRPS35,MRPS31,MRPS6,SCO2,NDUFA7,MRPS18A,IFI27L2,TOR4A,TGOLN2,SLC25A40,DKK1,MRPL32,UBE2T,MRPS7,PET100,FITM2,REEP6,…
GO:CC	ribonucleoprotein complex	GO:1990904	FALSE	2.31444e-06	5.635554150782187	88	32	0.363636	MRPL34,MRPS14,MRPL33,MRPS12,MRPS33,MRPS21,AURKAIP1,MRPL41,MRPL51,MRPS15,MRPL37,MRPL28,MRPL23,MTERF4,MRPL57,MRPS30,MRPS11,MRPL17,MRPL13,MRPL14,MRPL45,MRPS18C,MRPS23,MRPS35,MRPS31,MRPS6,MRPS18A,MRPL32,MRPS7,MRPL47,MRPS5,MRPL24
GO:CC	organelle lumen	GO:0043233	FALSE	5.20061e-06	5.283945307149921	88	52	0.590909	COA7,MRPL34,OXA1L,MRPS14,MRPL33,MRPS12,ANKRD1,SCD,CCND1,MRPS33,MRPS21,PPTC7,IGFBP4,AURKAIP1,MRPL41,MRPL51,SOX9,MRPS15,MRPL37,MRPL28,ARSK,MRPL23,PYCR2,MTERF4,MRPL57,MRPS30,CENPC,MRPS11,CDK5RAP1,MRPL17,MRPL13,MRPL14,MRPS18C,MRPS23,MRPS35,MRPS31,MRPS6,SCO2,NDUFA7,MRPS18A,TOR4A,TGOLN2,IGFBP7,MRPL32,UBE2T,MRPS7,SDF4,ZBTB38,MRPL47,MRPS5,MRPL24,NDUFA9
GO:CC	intracellular organelle lumen	GO:0070013	FALSE	5.20061e-06	5.283945307149921	88	52	0.590909	COA7,MRPL34,OXA1L,MRPS14,MRPL33,MRPS12,ANKRD1,SCD,CCND1,MRPS33,MRPS21,PPTC7,IGFBP4,AURKAIP1,MRPL41,MRPL51,SOX9,MRPS15,MRPL37,MRPL28,ARSK,MRPL23,PYCR2,MTERF4,MRPL57,MRPS30,CENPC,MRPS11,CDK5RAP1,MRPL17,MRPL13,MRPL14,MRPS18C,MRPS23,MRPS35,MRPS31,MRPS6,SCO2,NDUFA7,MRPS18A,TOR4A,TGOLN2,IGFBP7,MRPL32,UBE2T,MRPS7,SDF4,ZBTB38,MRPL47,MRPS5,MRPL24,NDUFA9
GO:CC	membrane-enclosed lumen	GO:0031974	FALSE	5.20061e-06	5.283945307149921	88	52	0.590909	COA7,MRPL34,OXA1L,MRPS14,MRPL33,MRPS12,ANKRD1,SCD,CCND1,MRPS33,MRPS21,PPTC7,IGFBP4,AURKAIP1,MRPL41,MRPL51,SOX9,MRPS15,MRPL37,MRPL28,ARSK,MRPL23,PYCR2,MTERF4,MRPL57,MRPS30,CENPC,MRPS11,CDK5RAP1,MRPL17,MRPL13,MRPL14,MRPS18C,MRPS23,MRPS35,MRPS31,MRPS6,SCO2,NDUFA7,MRPS18A,TOR4A,TGOLN2,IGFBP7,MRPL32,UBE2T,MRPS7,SDF4,ZBTB38,MRPL47,MRPS5,MRPL24,NDUFA9
GO:CC	intracellular membraneless organelle	GO:0043232	FALSE	0.00744311	2.1282454687141863	88	45	0.511364	MRPL34,MRPS14,MRPL33,MRPS12,ANKRD1,SCD,MRPS33,MRPS21,AURKAIP1,MRPL41,MRPL51,SOX9,MRPS15,MRPL37,TTC19,MRPL28,MRPL23,MTERF4,MRPL57,TMOD2,MRPS30,CENPC,MRPS11,MRPL17,MRPL13,MRPL14,RTN2,MRPL45,MRPS18C,MRPS23,MRPS35,MRPS31,MRPS6,SCO2,NDUFA7,MRPS18A,MRPL32,UBE2T,MRPS7,ZBTB38,MRPL47,MAP7D3,MRPS5,HSPB1,MRPL24
GO:CC	membraneless organelle	GO:0043228	FALSE	0.00747436	2.1264261840993535	88	45	0.511364	MRPL34,MRPS14,MRPL33,MRPS12,ANKRD1,SCD,MRPS33,MRPS21,AURKAIP1,MRPL41,MRPL51,SOX9,MRPS15,MRPL37,TTC19,MRPL28,MRPL23,MTERF4,MRPL57,TMOD2,MRPS30,CENPC,MRPS11,MRPL17,MRPL13,MRPL14,RTN2,MRPL45,MRPS18C,MRPS23,MRPS35,MRPS31,MRPS6,SCO2,NDUFA7,MRPS18A,MRPL32,UBE2T,MRPS7,ZBTB38,MRPL47,MAP7D3,MRPS5,HSPB1,MRPL24

## Sheet: 2 - Fig. 5a, b; Fig. S6a
Fig. 5a | Summary of total downregulated targets classified by linker type (excluding 2a)
Linker	Number of proteins
a	26
b	24
c	12
d	27
Fig. 5b | Summary of unique downregulated targets classified by number of linker types		Fig. S6a | List of targets (related to Fig. 5b)
Number of linker types	Number of proteins	Genes
1	50	AHSG, ANXA8, AP5S1, ASCL5, BBS9, BRD2, CCDC115, CCNA2, CDK4, CHCHD2, DHFR, DTL, ETS1, FN1, FNTA, GAMT, GINS2, GINS3, GPX1, GSPT1, HBA1, JPT2, LIMD1, MAP3K5, MECOM, MFAP4, MGAT2, MSI2, MTPN, MYOT, NME1, NPLOC4, PAAF1, PCLAF, PIH1D1, PLIN2, PLOD2, RAD54B, RPS27L, SLBP, SLC22A8, TACC3, THAP11, TMEM205, TMOD2, TPD52L2, UBE2I, UFD1, USP13, WIZ
2	7	APOE, CALM3, CLTB, FADS1, HABP2, TCAF1, TXNIP
3	3	GMNN, GSPT2, ZFP91
4	0

## Sheet: 3 - Fig. 5c, e
Fig. 5c | Linkerology heatmap F10								Fig. 5e | Linkerology heatmap F01
	10a	10b	10c	10d					1a	1b	1c	1d
SLC22A8	-0.17427	-0.416159	-0.992201	-1.08504				GSPT2	-1.42213	-0.056608	-0.155649	-0.240619
BRD2	-0.0915228	-0.0877359	-0.746671	-1.19462				PCLAF	-0.834944	-1.13834	-0.954387	-0.96738
								PLIN2	-0.763942	-1.0979	-0.841623	-0.702153
								UFD1	-0.182334	-0.006592	-1.16077	-0.174348
								NPLOC4	-0.151258	0.077115	-1.66195	-0.15849
								TXNIP	-0.048939	-1.01074	-0.399123	-1.22996
								BUB1	-0.344336	-0.738344	-0.756026	-0.986798

## Sheet: 4 - Fig. 6l 
Raw Data								Fig. 6l | Gap Area (proportion relative to t = 0 h)
Plate	Sample	Treatment	0 h - area	8 h - area	24 h - area			2d - 8 h	2d-neg - 8 h	2d - 24 h	2d-neg - 24 h
A	A	2d	268739	170365	93202			0.633942	0.571247	0.346812	0.217417
A	B	2d-neg	359263	205228	78110			0.779631	0.724596	0.609219	0.440932
A	C	2d	404626	315459	246506			0.788444	0.417818	0.629991	0.293597
A	D	2d-neg	487121	352966	214787			0.807971	0.607979	0.552145	0.400307
A	E	2d	517442	407974	325984			0.716364	0.688322	0.535084	0.502275
A	F	2d-neg	349224	145912	102531			0.774449	0.694113	0.607565	0.201997
B	A	2d	414938	335258	229106			0.787698	0.405921	0.594024	0.330806
B	B	2d-neg	442775	269198	177246			0.821939	0.410741	0.54974	0.337568
B	C	2d	393258	281716	210426			0.723555	0.67659	0.494678	0.467607
B	D	2d-neg	431417	296954	216690
B	E	2d	514607	398537	312657			P value 8 h	0.0017136	P value 24 h	0.000682119
B	F	2d-neg	362356	251516	73195
C	A	2d	496716	391262	295061
C	B	2d-neg	477920	193998	158099
C	C	2d	486619	399971	267514
C	D	2d-neg	553242	227239	186757
C	E	2d	461351	333813	228220
C	F	2d-neg	520865	352412	243560

## Sheet: 5 - Fig. S2
Supplementary Fig. 2 | Chemoinformatic analysis components
SMILES	ClogP	MW	H_Donors	H_Acceptors	Rot_Bonds	Arom	QED	PBF	TPSA	AB-MPS	NPR1	NPR2	Type
CCCO	0.3887	60.096	1	1	3	0	0.463784	0.57165	20.23	5.6113	0.242784	0.87895	Drugbank
OC1=C2N=CC=CC2=C(I)C=C1I	3.1496	396.953	1	2	1	2	0.693777	3.86003e-07	33.12	3.1496	0.30774	0.69226	Drugbank
[Ca++].[N-]=C=[N-]	-0.0817	80.103	0	0	0	0	0.288361	0	44.6	3.0817	7.68543e-18	1	Drugbank
CC1OC(C)OC(C)O1	1.0878	132.159	0	3	3	0	0.493428	0.715881	27.69	4.9122	0.524179	0.603656	Drugbank
CC(C)(C)C(O)\C=C\C1=CC2=C(OCO2)C=C1	2.8355	234.295	1	3	3	1	0.854778	0.96633	38.69	4.1645	0.124983	0.948671	Drugbank
CC(=O)O[C@H]1CC2=CC=CC=C2N(C(N)=O)C2=CC=CC=C12	3.0637	296.326	1	3	2	2	0.821914	1.14691	72.63	4.0637	0.580512	0.744964	Drugbank
COC1=C(O)C=CC(CNC(=O)CCCC\C=C/C(C)C)=C1	3.7896	305.418	2	3	13	1	0.538861	1.77831	58.56	14.7896	0.170828	0.925143	Drugbank
OC[C@H]1O[C@H](S[Au])[C@H](O)[C@@H](O)[C@@H]1O	-2.0187	392.183	4	6	6	0	0.406197	0.823149	90.15	11.0187	0.23467	0.886213	Drugbank
[H][C@@]12CC[C@@](O)(CC#N)[C@@]1(C)CCC1=C3CCC(=O)C=C3CC[C@@]21[H]	3.83718	311.425	1	3	3	0	0.800112	1.01265	61.09	3.83718	0.236735	0.945475	Drugbank
[H][C@@]12CC[C@](C)(C(C)=O)[C@@]1(C)CC[C@@]1([H])[C@@]2([H])C=C(C)C2=CC(=O)CC[C@]12C	5.2797	340.507	0	2	6	0	0.650595	0.9708	34.14	8.2797	0.215884	0.908736	Drugbank
[K+].[K+].[K+].OC(CC([O-])=O)(CC([O-])=O)C([O-])=O	-14.2406	306.393	1	7	6	0	0.497054	0.746608	140.62	23.2406	0.454833	0.825338	Drugbank
O=C1NC2=CC(OCCCCN3CCN(CC3)C3=C4C=CSC4=CC=C3)=CC=C2C=C1	4.8478	433.577	1	5	7	3	0.428455	1.22081	44.81	11.8478	0.088204	0.959566	Drugbank
[Cl-].[Cl-].[Cl-].[Cr+3]	-8.9905	158.355	0	0	0	0	0.328475	0	0	11.9905	0	0	Drugbank
[Cu]	-0.0025	63.546	0	0	0	0	0.347282	0	0	3.0025	0	0	Drugbank
Cl[Cu]Cl	1.3765	134.452	0	0	0	0	0.439224	0	0	1.6235	0.000576761	0.999423	Drugbank
[Gd+3].OC(=O)CN1CCN(CC([O-])=O)CCN(CC([O-])=O)CCN(CC([O-])=O)CC1	-6.4577	558.646	1	12	8	0	0.299228	1.34129	170.65	17.4577	0.503965	0.622032	Drugbank
CCCCCCCCCCCCCCCC(=O)OC[C@H](COP([O-])(=O)OCC[N+](C)(C)C)OC(=O)CCCCCCCCCCCCCCC	10.6118	734.053	0	8	43	0	0.0266798	1.54933	111.19	50.6118	0.290491	0.778579	Drugbank
ON=O	0.142	47.013	1	3	1	0	0.311897	4.44562e-08	49.66	3.858	0.147473	0.852527	Drugbank
OS(=O)(=O)CCS	-0.196	142.201	2	4	4	0	0.414618	0.879795	54.37	7.196	0.246783	0.967526	Drugbank
[OH-].[OH-].[Mg++]	-0.7344	58.319	0	2	0	0	0.344611	0	60	3.7344	0	1	Drugbank
COC1=C(OC)C=C2[C@@H](CN(C)CCCN3CCC4=CC(OC)=C(OC)C=C4CC3=O)CC2=C1	3.31	468.594	0	6	15	2	0.533315	1.5191	60.47	17.31	0.12274	0.951567	Drugbank
CN(C)CCCOC1=NN(CC2=CC=CC=C2)C2=CC=CC=C12	3.4151	309.413	0	4	9	3	0.626556	1.20509	30.29	12.4151	0.29903	0.796443	Drugbank
CCCCNC1=CC=C(C=C1)C(=O)OCCN(C)C	2.617	264.369	1	4	11	1	0.578688	1.03169	41.57	12.383	0.0983385	0.957904	Drugbank
COC1=C(O)C=CC(CC=C)=C1	2.1293	164.204	1	2	5	1	0.69328	0.670318	29.46	6.8707	0.310854	0.769144	Drugbank
[Al+3].[K+].[O-]S([O-])(=O)=O.[O-]S([O-])(=O)=O	-6.0528	258.206	0	8	0	0	0.235377	0.457161	160.52	9.0528	0.890344	0.957291	Drugbank
CCC(C)(CN(C)C)OC(=O)C1=CC=CC=C1	2.5737	235.327	0	3	9	1	0.734598	1.2946	29.54	10.4263	0.290572	0.881947	Drugbank
CCC(COC(=O)C1=CC(OC)=C(OC)C(OC)=C1)(N(C)C)C1=CC=CC=C1	3.7363	387.476	0	6	15	2	0.611214	1.87045	57.23	17.7363	0.246178	0.884112	Drugbank
CNC(=O)C1=C(I)C(C(O)=O)=C(I)C(NC(C)=O)=C1I	2.5166	613.915	3	4	5	1	0.457039	0.64832	95.5	6.4834	0.511072	0.556638	Drugbank
COC1=C(OC)C=C(C[N+]2(CCOCCC3CCC4CC3C4(C)C)CCOCC2)C(Br)=C1	5.2923	511.521	0	4	14	1	0.31604	1.47738	36.92	17.2923	0.210854	0.914004	Drugbank
CN(CCO)CC(O)CN1C=NC2=C1C(=O)N(C)C(=O)N2C	-1.1901	311.342	2	7	11	1	0.622497	1.18233	102.14	16.1901	0.219841	0.889028	Drugbank
[H][C@@]12C[C@@]3([H])C(=C(O)[C@]1(O)C(=O)C(C(N)=O)=C(O)[C@H]2N(C)C)C(=O)C1=C(O)C=CC(Cl)=C1[C@@]3(C)O	0.439	478.885	6	9	10	1	0.328301	1.24128	181.62	13.561	0.319929	0.89144	Drugbank
[H][C@@]12C[C@@H](C)[C@H](C(=O)CO)[C@@]1(C)C[C@H](O)[C@@]1(F)[C@@]2([H])C[C@H](F)C2=CC(=O)C=C[C@]12C	2.7288	394.458	2	4	7	0	0.75532	1.03657	74.6	7.2712	0.235798	0.89551	Drugbank
O=C(OOC(=O)C1=CC=CC=C1)C1=CC=CC=C1	2.6154	242.23	0	4	2	2	0.599664	0.897596	52.6	4.3846	0.100033	0.945197	Drugbank
[H][C@]12C[C@@H](CN(CCC)[C@]1([H])CC1=CC=CC(O)=C1C2)NS(=O)(=O)N(CC)CC	2.1361	395.569	2	4	11	1	0.741888	1.27467	72.88	12.8639	0.283595	0.825635	Drugbank
[H][C@@](CO)(C(C)C)N1C=C(C(O)=O)C(=O)C2=C1C=C(OC)C(CC1=C(F)C(Cl)=CC=C1)=C2	4.0666	447.89	2	6	11	2	0.563954	1.28078	87.07	14.0666	0.31064	0.822645	Drugbank
COC(=O)N[C@@H](C(C)C)C(=O)N1CCC[C@H]1C1=NC=C(N1)C1=CC=C(C=C1)C1=CC=C(C=C1)C1=CN=C(N1)[C@@H]1CCCN1C(=O)[C@@H](NC(=O)OC)C(C)C	6.222	738.89	4	8	17	4	0.140298	1.79594	174.64	24.222	0.077631	0.973889	Drugbank
[H][C@@]12CC[C@](O)(C(=O)CS)[C@@]1(C)C[C@H](O)[C@@]1([H])[C@@]2([H])CCC2=CC(=O)CC[C@]12C	2.7191	378.534	3	5	7	0	0.646094	0.990875	74.6	7.2809	0.191161	0.931057	Drugbank
OCC1=C(O)C=CC(=C1)[C@@H](O)CNCCCCCCOCCOCC1=C(Cl)C=CC=C1Cl	4.6081	486.436	4	6	19	2	0.259307	1.34242	91.18	22.6081	0.0863017	0.96496	Drugbank
OCCN(C(=O)CO)C1=C(I)C(C(=O)NCC(O)CO)=C(I)C(C(=O)NCC(O)CO)=C1I	-2.016	807.114	8	9	18	1	0.110049	2.13216	199.89	24.016	0.505934	0.630594	Drugbank
CCN(CC)C1=CC=C(C=C1)C(=C1C=CC(C=C1)=[N+](CC)CC)C1=CC(=CC=C1S(O)(=O)=O)S(O)(=O)=O	4.4474	545.703	2	7	15	2	0.353428	1.63597	114.99	18.4474	0.592315	0.699261	Drugbank
[99Tc].CC(C)C1=CC=CC(C(C)C)=C1NC(=O)CN(CC(O)=O)CC(O)=O	2.3406	449.321	3	6	13	1	0.534547	1.46252	106.94	14.6594	0.339486	0.831348	Drugbank
[99Tc+4].[O-]P([O-])(=O)OP([O-])([O-])=O	-3.3421	272.847	0	7	2	0	0.479302	0.692112	135.61	8.3421	0.36044	0.972365	Drugbank
CN(C)CC\C=C1/C2=CC=CC=C2CSC2=CC=CC=C12	4.6757	295.451	0	2	5	2	0.808871	1.25713	3.24	8.6757	0.456059	0.781619	Drugbank
COC1=C(C=C(C=C1C1=CC2=CC=C(NS(C)(=O)=O)C=C2C=C1)N1C=CC(=O)NC1=O)C(C)(C)C	4.7543	493.585	2	5	7	3	0.436302	1.71367	104.81	11.7543	0.211874	0.83983	Drugbank
CCOC1=CC=CC=C1OCC1CNCCO1	1.4525	237.299	1	4	6	1	0.841156	0.946034	39.72	8.5475	0.282107	0.806127	Drugbank
[H][C@@]12CCC[C@]1([H])C1=NN=C(CCN3CCN(CC3)C3=CC=CC(=C3)C(F)(F)F)N1C2	3.5589	405.468	0	5	4	2	0.779654	1.2224	37.19	6.5589	0.112645	0.955134	Drugbank
CC(C)C1=C(OCCN(C)C)C=C(C)C(OC(C)=O)=C1	2.98412	279.38	0	4	12	1	0.592557	1.2301	38.77	13.0159	0.279579	0.842547	Drugbank
[H][C@@]12OC3=C(OCCN4CCOCC4)C=CC4=C3[C@@]11CCN(C)[C@]([H])(C4)[C@]1([H])C=C[C@@H]2O	1.2035	398.503	1	6	6	1	0.769738	1.27241	54.4	8.7965	0.205893	0.929456	Drugbank
NC(=O)CN1CCCC1=O	-0.9059	142.158	1	2	2	0	0.542383	0.746096	63.4	5.9059	0.351587	0.813642	Drugbank
CC(C(O)=O)C1=CC=C(CC2CCCC2=O)C=C1	2.7864	246.306	1	3	5	1	0.888344	1.01385	54.37	6.2136	0.159493	0.964104	Drugbank
CC(C)CC1=CC=C(C=C1)[C@H](C)C(O)=O	3.0732	206.285	1	2	7	1	0.8216	0.962447	37.3	8.0732	0.174082	0.975063	Drugbank
[H][C@@](C)(C(O)=O)C1=CC(=CC=C1)C(=O)C1=CC=CC=C1	3.1057	254.285	1	3	5	2	0.852804	1.00193	54.37	7.1057	0.249395	0.890564	Drugbank
CC1=C(Cl)C=CC=C1NC1=CC=CC=C1C(O)=O	4.09022	261.708	2	3	4	2	0.874855	0.767669	49.33	7.09022	0.220524	0.859513	Drugbank
OC1=CC=C(C=C1)C1(OC2=CC=CC=C2NC1=O)C1=CC=C(O)C=C1	3.3725	333.343	3	4	4	3	0.671708	1.24898	78.79	7.3725	0.537263	0.691078	Drugbank
[O-][N+](=O)OCCNC(=O)C1=CC=CN=C1	0.0197	211.177	1	5	5	1	0.420564	0.825634	94.36	8.9803	0.143209	0.929434	Drugbank
[Tc+].COC(C)(C)C[N+]#[C-].COC(C)(C)C[N+]#[C-].COC(C)(C)C[N+]#[C-].COC(C)(C)C[N+]#[C-].COC(C)(C)C[N+]#[C-].COC(C)(C)C[N+]#[C-]	7.98164	776.96	0	6	30	0	0.187239	0.979364	81.54	34.9816	0.435913	0.866699	Drugbank
O.O.[98Tc].CCOCCP(CCOCC)CCP(CCOCC)CCOCC.CCOCCP(CCOCC)CCP(CCOCC)CCOCC	6.5405	898.861	0	8	46	0	0.0503958	2.41773	136.84	49.5405	0.436103	0.866613	Drugbank
CC1=CC(=CC=C1\N=N\C1=C(C=C2C=C(C=C(N)C2=C1O)S(O)(=O)=O)S(O)(=O)=O)C1=CC(C)=C(C=C1)\N=N\C1=C(O)C2=C(N)C=C(C=C2C=C1S(O)(=O)=O)S(O)(=O)=O	6.67004	872.894	8	20	19	6	0.0426817	1.31012	359.42	28.67	0.0578573	0.973687	Drugbank
O=C=O	-0.5835	44.009	0	2	0	0	0.364167	0	34.14	3.5835	0	1	Drugbank
[Tc].CC1=CC(C)=C(Br)C(C)=C1NC(=O)CN(CC(O)=O)CC(O)=O	1.78156	485.23	3	6	10	1	0.544101	1.15844	106.94	12.2184	0.19757	0.893725	Drugbank
O.O.[98Tc+4].[O-]P([O-])(=O)CP([O-])([O-])=O	-4.8806	305.906	0	6	2	0	0.458981	0.578365	189.38	9.8806	0.35202	0.980268	Drugbank
[99Tc].OC(P(O)(O)=O)P(O)(O)=O	-1.3848	290.906	5	7	7	0	0.39531	1.01456	135.29	11.3848	0.411949	0.908768	Drugbank
O=O	0.067	31.998	0	2	0	0	0.378296	0	34.14	2.933	0	1	Drugbank
[H][C@]1(C)CN(C[C@@]([H])(C)O1)C1=CC=C(NC(=O)C2=CC=CC(=C2C)C2=CC=C(OC(F)(F)F)C=C2)C=N1	5.82152	485.506	1	5	8	3	0.493387	1.33452	63.69	13.8215	0.109984	0.933902	Drugbank
CC(=O)OC[C@H]1O[C@H]([C@H](OC(C)=O)[C@@H]1OC(C)=O)N1C=CC(=O)NC1=O	-0.7967	370.314	1	9	8	0	0.502275	1.53033	137.54	11.7967	0.480391	0.751222	Drugbank
O	-0.8247	18.015	0	0	0	0	0.327748	0	31.5	3.8247	0.351713	0.648287	Drugbank
CC(=O)N(CC(O)CO)C1=C(I)C(C(=O)NCC(O)CO)=C(I)C(C(=O)NCCO)=C1I	-0.9884	791.115	7	8	17	1	0.139865	1.60244	179.66	21.9884	0.511989	0.639431	Drugbank
O.O.O.[OH-].[O--].[O--].[O--].[O--].[O--].[O--].[O--].[O--].[Na+].[Na+].[Fe+3].[Fe+3].[Fe+3].[Fe+3].[Fe+3].OC[C@H]1O[C@@](CO)(O[C@H]2O[C@H](CO)[C@@H](O)[C@H](O)[C@H]2O)[C@@H](O)[C@@H]1O	-15.0014	866.546	8	12	13	0	0.11952	0.859979	542.03	31.0014	0.340831	0.885184	Drugbank
[H]N(C1=C([H])C([H])=C(\C([H])=C(/[H])C2=C([H])N=C(OC([H])([H])C([H])([H])OC([H])([H])C([H])([H])OC([H])([H])C([H])([H])[18F])C([H])=C2[H])C([H])=C1[H])C([H])([H])[H]	3.6752	359.432	1	5	13	2	0.586104	1.11188	52.61	15.6752	0.0796841	0.948784	Drugbank
CNC1=C([18F])C=C(C=C1)C1=NC2=CC=C(O)C=C2S1	3.8497	273.323	2	4	4	3	0.745126	0.244821	45.15	7.8497	0.0943114	0.908121	Drugbank
N#N	0.03016	28.014	0	2	0	0	0.351583	0	47.58	2.96984	0	1	Drugbank
[Na+].[Cl-]	-5.992	58.443	0	0	0	0	0.243392	0	0	8.992	0	0	Drugbank
[Na+].[Na+].[Na+].OC(CC([O-])=O)(CC([O-])=O)C([O-])=O	-14.2406	258.069	1	7	6	0	0.482326	0.746608	140.62	23.2406	0.454376	0.82522	Drugbank
[He]	0	4.003	0	0	0	0	0.340736	0	0	3	0	0	Drugbank
COCC(=O)NC1=C(I)C(C(=O)N(C)CC(O)CO)=C(I)C(C(=O)NCC(O)CO)=C1I	-0.4065	791.115	6	8	17	1	0.164792	1.44952	168.66	21.4065	0.497226	0.636501	Drugbank
CNC1=CC=C(\C=C\C2=CC=C(OCCOCCOCC[18F])C=C2)C=C1	4.2802	358.444	1	4	13	2	0.454052	1.17202	39.72	16.2802	0.0708644	0.957034	Drugbank
CN(C)CCOC1=CC2=CC=CC=C2SC2=CC=C(Cl)C=C12	4.8809	331.868	0	3	6	2	0.791817	1.35637	12.47	9.8809	0.487715	0.684325	Drugbank
COC1=C(OC)C(=O)C(CCCCCCCCCCO)=C(C)C1=O	3.4623	338.444	1	5	16	0	0.435646	1.32205	72.83	16.4623	0.136515	0.93345	Drugbank
COC(=O)C1=CC=C2C(NC(=O)\C2=C(/NC2=CC=C(C=C2)N(C)C(=O)CN2CCN(C)CC2)C2=CC=CC=C2)=C1	3.6159	539.636	2	7	10	3	0.349979	1.32715	94.22	13.6159	0.116045	0.946168	Drugbank
C[C@H](O)C(=O)NC1=C(I)C(C(=O)NC(CO)CO)=C(I)C(C(=O)NC(CO)CO)=C1I	-1.0143	777.088	8	8	16	1	0.138912	1.12783	188.45	21.0143	0.50945	0.608273	Drugbank
O=C(O[C@H]1[C@H](OC(=O)C2=CC=CN=C2)[C@@H](OC(=O)C2=CC=CN=C2)[C@H](OC(=O)C2=CC=CN=C2)[C@H](OC(=O)C2=CC=CN=C2)[C@@H]1OC(=O)C1=CC=CN=C1)C1=CC=CN=C1	3.7236	810.732	0	18	12	6	0.126453	2.00761	235.14	18.7236	0.58491	0.767072	Drugbank
O=C(NC1CCN(CCC2=CNC3=C2C=CC=C3)CC1)C1=CC=CC=C1	3.6048	347.462	2	2	5	3	0.740698	1.18941	48.13	8.6048	0.103577	0.952079	Drugbank
CCCCC(CC)CN1CN(CC(CC)CCCC)CC(C)(N)C1	4.7117	339.612	1	3	18	0	0.558611	1.74573	32.5	19.7117	0.305749	0.86203	Drugbank
CCCCC(C)(C)[C@H](O)\C=C\[C@H]1[C@H](O)CC(=O)[C@@H]1CCCC\C=C\C(=O)OC	3.9756	394.552	2	5	18	0	0.226382	2.14185	83.83	18.9756	0.21229	0.880575	Drugbank
[H]C1(OC(=O)[C@]([H])(C(C)C)N(C)C(=O)C([H])(OC(=O)[C@]([H])(C(C)C)N(C)C(=O)C([H])(OC(=O)[C@]([H])(C(C)C)N(C)C1=O)C(C)C)C(C)C)C(C)C	3.1524	639.831	0	9	21	0	0.31673	1.94615	139.83	21.1524	0.605168	0.735925	Drugbank
C\C(N(CC1=C(N)N=C(C)N=C1)C=O)=C(\CCO)SSCC1CCCO1	2.49992	398.554	2	8	13	1	0.457823	1.69825	101.57	14.5001	0.287994	0.881577	Drugbank
CC(CN1C2=CC=CC=C2SC2=C1C=C(C=C2)S(=O)(=O)N(C)C)N(C)C	3.4897	391.562	0	5	10	2	0.780605	1.7519	43.86	12.4897	0.358942	0.785953	Drugbank
[H][C@@]12C[C@@H](C)[C@H](C(=O)CO)[C@@]1(C)C[C@H](O)[C@@]1([H])[C@@]2([H])C[C@H](F)C2=CC(=O)C=C[C@]12C	2.6367	376.468	2	4	7	0	0.776974	1.04476	74.6	7.3633	0.228955	0.891122	Drugbank
[H][C@@]12C[C@@]3([H])[C@]4([H])C[C@H](F)C5=CC(=O)C=C[C@]5(C)[C@@]4(Cl)[C@@H](Cl)C[C@]3(C)[C@@]1(OC(C)(C)O2)C(=O)CO	3.8826	487.395	1	5	7	0	0.599029	1.29388	72.83	7.8826	0.307009	0.925827	Drugbank
OCC(O)COC(=O)C1=CC=CC=C1NC1=CC=NC2=C(C=CC=C12)C(F)(F)F	3.5072	406.36	3	6	8	3	0.542973	1.13265	91.68	11.5072	0.258879	0.834672	Drugbank
OC(=O)CCC(=O)C1=CC=C(C=C1)C1=CC=CC=C1	3.4011	254.285	1	3	5	2	0.831821	0.933948	54.37	7.4011	0.0967146	0.958409	Drugbank
CCNCC(O)C1=CC=CC(O)=C1	1.0351	181.235	3	3	7	1	0.650079	0.965119	52.49	9.9649	0.261891	0.891265	Drugbank
CCCN(CC)C(CC)C(=O)NC1=C(C)C=CC=C1C	3.75244	276.424	1	2	12	1	0.822261	1.48727	32.34	13.7524	0.341719	0.863897	Drugbank
CCOC(=O)C1(CCCN(C)CC1)C1=CC=CC=C1	2.6032	261.365	0	3	5	1	0.78332	1.54272	29.54	6.3968	0.492168	0.729335	Drugbank
CCC(CC1=C(I)C(N)=C(I)C=C1I)C(O)=O	3.7359	570.934	2	3	6	1	0.428417	1.15315	63.32	7.7359	0.462327	0.631493	Drugbank
CC(C)[C@@](C[C@H](C)N(C)C)(C#N)C1=CC=CC=C1	3.44418	244.382	0	2	10	1	0.793	1.25084	27.03	11.4442	0.493578	0.845301	Drugbank
ClC1=CC(Cl)=C(C=C1)C(CN1C=CN=C1)OCC1=C(Cl)C=CC=C1Cl	6.4548	416.135	0	3	6	3	0.461691	1.6526	27.05	12.4548	0.455035	0.787931	Drugbank
CN1C(C(=O)NC2=NOC(C)=C2)=C(O)C2=C(C=CC=C2)S1(=O)=O	1.48242	335.341	2	6	5	2	0.859389	0.701675	112.74	8.51758	0.189868	0.873591	Drugbank
[H][C@]1(O[C@H](CO)[C@@H](O)[C@H](O)[C@H]1O)C1=CC=C(C)C(CC2=CC=C(S2)C2=CC=C(F)C=C2)=C1	2.96832	444.524	4	6	10	3	0.485916	1.61588	90.15	13.0317	0.194923	0.896141	Drugbank
[H]\C(=C(\[H])C(=O)OC)C(=O)OC	-0.1114	144.126	0	4	4	0	0.400477	0.605153	52.6	7.1114	0.116684	0.889374	Drugbank
O=C(CCCC1=CC=CC=C1)OCC(COC(=O)CCCC1=CC=CC=C1)OC(=O)CCCC1=CC=CC=C1	6.0533	530.661	0	6	17	3	0.156094	1.33834	78.9	23.0533	0.393867	0.687868	Drugbank
NC1=CC=CC2=C1C(=O)N(C1CCC(=O)NC1=O)C2=O	-0.33	273.248	2	5	2	1	0.537539	0.8323	109.57	6.33	0.237854	0.891117	Drugbank
CN1C(=O)C(C)=C2N(C(=O)N(C3CC3)C(=O)C2=C1NC1=CC=C(I)C=C1F)C1=CC(NC(C)=O)=CC=C1	4.3894	615.403	2	5	8	2	0.331239	1.50068	102.06	11.3894	0.246638	0.917692	Drugbank
CC(C)(C)C1=NC(=C(S1)C1=NC(N)=NC=C1)C1=C(F)C(NS(=O)(=O)C2=C(F)C=CC=C2F)=CC=C1	5.3649	519.574	2	7	6	4	0.367049	1.90479	110.86	12.3649	0.316466	0.831826	Drugbank
[Cl-].[Cl-].[223Ra++]	-5.992	293.925	0	0	0	0	0.41728	0	0	8.992	0	0	Drugbank
COC1=C(O)C=C(C=C1)C1=CC(=O)C2=C(O)C=C(O[C@@H]3O[C@H](CO[C@@H]4O[C@@H](C)[C@H](O)[C@@H](O)[C@H]4O)[C@@H](O)[C@H](O)[C@H]3O)C=C2O1	-1.2469	608.549	8	15	17	2	0.159016	1.79323	234.29	23.2469	0.188059	0.914392	Drugbank
CN(C)C\C=C\C(=O)NC1=C(O[C@H]2CCOC2)C=C2N=CN=C(NC3=CC(Cl)=C(F)C=C3)C2=C1	4.3899	485.947	2	7	10	3	0.457293	1.15191	88.61	14.3899	0.278048	0.753852	Drugbank
[H][C@]12CN3C=C(C(=O)NCC4=CC=C(F)C=C4F)C(=O)C(O)=C3C(=O)N1[C@H](C)CCO2	1.0963	419.384	2	6	5	1	0.782461	1.07699	99.18	7.9037	0.15958	0.939147	Drugbank
COC(=O)N(C)C1=C(N)N=C(N=C1N)C1=NN(CC2=C(F)C=CC=C2)C2=C1C=CC=N2	2.4427	422.424	2	9	8	4	0.51135	1.24239	138.07	12.5573	0.208376	0.87177	Drugbank
CCCNS(=O)(=O)NC1=C(C(OCCOC2=NC=C(Br)C=N2)=NC=N1)C1=CC=C(Br)C=C1	3.5727	588.282	2	8	12	3	0.325813	1.86323	128.22	15.5727	0.291224	0.811455	Drugbank
ClC1=CC(Cl)=C(C=C1)[C@@H]1CS\C(S1)=C(\C#N)N1C=CN=C1	5.06088	354.287	0	5	2	2	0.707069	0.920934	41.61	6.06088	0.202214	0.940745	Drugbank
CC(C)OC(=O)[C@H](C)N[P@](=O)(OC[C@H]1O[C@@H](N2C=CC(=O)NC2=O)[C@](C)(F)[C@@H]1O)OC1=CC=CC=C1	1.9993	529.458	3	9	15	1	0.305283	1.92655	152.73	17.0007	0.338785	0.815836	Drugbank
CN1CCN(CC1)C(C1=CC=CC=C1)C1=CC=C(Cl)C=C1	3.6768	300.833	0	2	4	2	0.853075	1.22881	6.48	6.6768	0.412418	0.702453	Drugbank
C[C@H](COC1=CC=CC=C1)N[C@H](C)[C@@H](O)C1=CC=C(O)C=C1	2.8712	301.386	3	4	11	2	0.735711	1.38727	61.72	13.1288	0.176552	0.909405	Drugbank
CCN(CC)C(=O)[C@]1(C[C@H]1CN)C1=CC=CC=C1	1.7714	246.354	1	2	8	1	0.860394	1.37379	46.33	10.2286	0.545566	0.779793	Drugbank
COC1=CC=C(CC(C)(C)NC[C@H](O)C2=C3OCC(=O)NC3=CC(O)=C2)C=C1	2.376	386.448	4	6	12	2	0.583046	1.36955	100.05	14.624	0.190276	0.912865	Drugbank
CCCNC(C)C(=O)NC1=C(SC=C1C)C(=O)OC	2.16972	284.381	2	5	10	1	0.785651	1.44113	67.43	11.8303	0.325552	0.77009	Drugbank
CN(CC1=CC(Br)=CC(Br)=C1N)C1CCCCC1	4.5583	376.136	1	2	5	1	0.784348	1.16118	29.26	7.5583	0.330489	0.749951	Drugbank
NC(=O)[C@@H]1CC[C@@H]2CN1C(=O)N2OS(O)(=O)=O	-1.5253	265.247	2	6	4	0	0.595449	0.900496	130.24	8.5253	0.195539	0.954992	Drugbank
CCCCCC1=CC(O)=C([C@@H]2C=C(C)CC[C@H]2C(C)=C)C(O)=C1	5.8465	314.469	2	2	11	1	0.510775	1.30141	40.46	14.8465	0.235014	0.915943	Drugbank
CC(C)OC1=C(NC2=NC=C(Cl)C(N2)=NC2=CC=CC=C2S(=O)(=O)C(C)C)C=C(C)C(=C1)C1CCNCC1	5.61282	558.148	3	7	12	2	0.323627	1.60522	104.18	16.6128	0.203739	0.923442	Drugbank
CC(C)(OC1=CC=C(C=C1)C1CC1(Cl)Cl)C(O)=O	3.5898	289.158	1	3	6	1	0.861535	1.01778	46.53	7.5898	0.135528	0.973058	Drugbank
CC(C)C1=NC(CN(C)C(=O)N[C@@H](CCN2CCOCC2)C(=O)N[C@H](CC[C@H](CC2=CC=CC=C2)NC(=O)OCC2=CN=CS2)CC2=CC=CC=C2)=CS1	6.0007	776.042	3	10	22	4	0.105572	2.32233	138.02	29.0007	0.354135	0.82802	Drugbank
CC1=CC=C(SC2=CC=CC=C2N2CCNCC2)C(C)=C1	3.86424	298.455	1	3	5	2	0.92596	1.49687	15.27	7.86424	0.383816	0.847957	Drugbank
COC1=C(OC)C(OC)=C(CN2CCNCC2)C=C1	1.1176	266.341	1	5	8	1	0.864808	1.49548	42.96	10.8824	0.250318	0.868124	Drugbank
[H][C@@]12CC[C@@](O)(C#C)[C@@]1(C)CC[C@]1([H])C3=C(CC(=O)CC3)C[C@@]([H])(C)[C@@]21[H]	3.8826	312.453	1	2	3	0	0.544217	0.967827	37.3	3.8826	0.226837	0.924178	Drugbank
CCC(=O)NC[C@@H]1C[C@H]1C1=CC=CC2=C1CCO2	2.2512	245.322	1	2	5	1	0.883227	1.21462	38.33	6.7488	0.190157	0.879521	Drugbank
[Na+].OCCCC([O-])=O	-4.4872	126.087	1	3	4	0	0.387689	0.659189	60.36	11.4872	0.254652	0.858541	Drugbank
CC(=O)C1=C(C)C2=CN=C(NC3=NC=C(C=C3)N3CCNCC3)N=C2N(C2CCCC2)C1=O	2.6765	447.543	2	8	7	2	0.575411	0.993837	103.35	9.3235	0.146317	0.886864	Drugbank
FC1=CC=C(CC2=NNC(=O)C3=CC=CC=C23)C=C1C(=O)N1CCN(CC1)C(=O)C1CC1	2.2103	434.471	1	4	4	2	0.683092	1.41025	82.08	6.7897	0.196269	0.91493	Drugbank
CN(C)C(=O)[C@H]1CC[C@H](NC(=O)C(=O)NC2=NC=C(Cl)C=C2)[C@@H](C1)NC(=O)C1=NC2=C(CN(C)CC2)S1	1.2896	548.069	3	8	8	2	0.47968	1.16077	136.63	11.7104	0.396142	0.691124	Drugbank
OC(C1=CC=CC=C1)(C1=CC=CC=C1)C12CC[N+](CCOCC3=CC=CC=C3)(CC1)CC2	5.14	428.596	1	2	9	3	0.397627	1.98054	29.46	14.14	0.176301	0.915917	Drugbank
COC1=C(C=C2C(OC3=CC=C(NC(=O)NC4CC4)C(Cl)=C3)=CC=NC2=C1)C(N)=O	4.0719	426.86	3	5	7	3	0.549037	1.16195	115.57	11.0719	0.172944	0.971472	Drugbank
[H][C@]1(NC(=O)[C@@]([H])(NC(=O)[C@@H](CC2=CC=C(OCC)C=C2)NC(=O)CCSSC[C@H](NC(=O)[C@H](CC(N)=O)NC1=O)C(=O)N1CCC[C@H]1C(=O)N[C@@H](CCCN)C(=O)NCC(N)=O)[C@@H](C)CC)[C@@H](C)O	-3.0446	994.208	11	15	24	1	0.0651616	2.18114	365.67	31.0446	0.249354	0.875327	Drugbank
[H]C(C)(CN1C[C@]([H])(C)O[C@]([H])(C)C1)CC1=CC=C(C=C1)C(C)(C)CC	4.662	317.517	0	2	12	1	0.756251	1.55807	12.47	14.662	0.134082	0.952154	Drugbank
CC1=[N+]([O-])C=C(N=C1)C(O)=O	-0.27838	154.125	1	4	2	1	0.445494	0.105889	77.13	6.27838	0.218717	0.784908	Drugbank
[H][C@@](CC)(NC1=NC=NC2=C1N=CN2)C1=NC2=CC=CC(F)=C2C(=O)N1C1=CC=CC=C1	4.0731	415.432	2	6	6	4	0.453318	1.79097	99.16	11.0731	0.436349	0.806152	Drugbank
CC(=O)OC1=CC=C(C=C1)C(C1=CC=C(OC(C)=O)C=C1)C1=CC=CC=N1	4.1124	361.397	0	5	7	3	0.505302	1.06218	65.49	11.1124	0.35018	0.739856	Drugbank
COCCCOC1=C(OC)C=CC(C[C@@H](C[C@H](N)[C@@H](O)C[C@@H](C(C)C)C(=O)NCC(C)(C)C(N)=O)C(C)C)=C1	3.2935	551.769	4	7	29	1	0.192994	1.80163	146.13	30.2935	0.20434	0.91724	Drugbank
COC(=O)N[C@@H](C(C)C)C(=O)N1CC2(CC2)C[C@H]1C1=NC(=CN1)C1=CC=C2C3=CC=C(C=C3C(F)(F)C2=C1)C1=CC=C2NC(=NC2=C1)[C@@H]1[C@H]2CC[C@H](C2)N1C(=O)[C@@H](NC(=O)OC)C(C)C	8.6073	889.017	4	8	16	5	0.107881	1.79683	174.64	26.6073	0.0755997	0.976392	Drugbank
[H][C@@]12C[C@]3([H])C[C@@H](CC[C@@]3([H])[C@H](\C=C\C3=CC=C(C=N3)C3=CC(F)=CC=C3)[C@]1([H])[C@@H](C)OC2=O)NC(=O)OCC	5.6295	492.591	1	5	7	2	0.547646	1.18473	77.52	11.6295	0.22746	0.846248	Drugbank
CCCCCCCCCCCCCCCCOP([O-])(=O)OCC[N+](C)(C)C	5.6755	407.576	0	4	24	0	0.148055	1.20619	58.59	26.6755	0.0812278	0.966591	Drugbank
[H][C@@]1(C)CCN(CCN1C(=O)C1=C(C=CC(C)=C1)N1N=CC=N1)C1=NC2=C(O1)C=CC(Cl)=C2	4.11132	450.93	0	7	5	4	0.466943	1.49578	80.29	10.1113	0.201721	0.919333	Drugbank
OC[C@H]1O[C@H]([C@H](O)[C@@H](O)[C@@H]1O)C1=CC=C(Cl)C(CC2=CC=C(O[C@H]3CCOC3)C=C2)=C1	1.6134	450.915	4	7	10	2	0.529157	1.51609	108.61	13.3866	0.218049	0.88478	Drugbank
[H][C@@]12CC[C@@](O)(CCC(O)=O)[C@@]1(C)CC[C@@]1([H])[C@@]2([H])C=CC2=CC(=O)CC[C@]12C	3.8902	358.478	2	4	6	0	0.802496	1.23309	74.6	6.8902	0.235565	0.922889	Drugbank
CCCCCCCC(=O)N[C@H](CN1CCCC1)[C@H](O)C1=CC=C2OCCOC2=C1	3.4323	404.551	2	5	13	1	0.55309	1.51928	71.03	14.4323	0.312472	0.790474	Drugbank
OB1OCC2=CC(F)=CC=C12	0.0434	151.933	1	2	1	1	0.531574	0.26492	29.46	4.9566	0.228131	0.78688	Drugbank
CN1N=NC(=N1)C1=CC=C(C=N1)C1=CC=C(C=C1F)N1C[C@H](COP(O)(O)=O)OC1=O	1.5127	450.323	2	11	9	3	0.528547	0.997689	152.79	13.4873	0.0741541	0.960919	Drugbank
[H][C@]12CN(C[C@]1([H])OCCN2)C1=C(F)C=C2C(=O)C(=CN(C3CC3)C2=C1C#N)C(O)=O	1.00798	398.394	2	8	3	1	0.800483	0.877108	105.9	5.99202	0.194034	0.863938	Drugbank
CN(C(=O)C(C)(C)C1=CC(=CC(=C1)C(F)(F)F)C(F)(F)F)C1=CN=C(C=C1C1=CC=CC=C1C)N1CCN(C)CC1	6.78702	578.601	0	4	10	3	0.31295	1.79592	39.68	16.787	0.289752	0.858261	Drugbank
COCCOCCOCCOCCOCCOCCOCCO[C@H]1CC[C@@]2(O)[C@H]3CC4=CC=C(O)C5=C4[C@@]2(CCN3CC=C)[C@H]1O5	1.8635	651.794	2	12	27	1	0.125216	1.90544	126.77	29.1365	0.0994512	0.95862	Drugbank
CN1C(N)=C(NC(=O)NCCN)C=[N+]1CC1=C(N2[C@H](SC1)[C@H](NC(=O)C(=N/OC(C)(C)C(O)=O)\C1=NSC(N)=N1)C2=O)C([O-])=O	-3.9033	666.703	7	17	18	2	0.0493062	2.1454	302.21	26.9033	0.235511	0.900115	Drugbank
NC1=NC=NC2=C1C(=NN2[C@@H]1CCCN(C1)C(=O)C=C)C1=CC=C(OC2=CC=CC=C2)C=C1	4.2173	440.507	1	7	6	4	0.466703	1.39296	99.16	11.2173	0.196054	0.895597	Drugbank
C[C@@H](N1CCC(=C)CC1)[C@](O)(CN1C=NC=N1)C1=C(F)C=C(F)C=C1	2.4846	348.397	1	5	7	2	0.843771	1.411	54.18	9.5154	0.431258	0.773967	Drugbank
[H][C@@]12C[C@@H](C)[C@](OC(=O)C3=CC=CO3)(C(=O)SCF)[C@@]1(C)C[C@H](O)[C@@]1(F)[C@@]2([H])C[C@H](F)C2=CC(=O)C=C[C@]12C	4.9268	538.584	1	7	8	1	0.54377	1.42788	93.81	10.9268	0.359716	0.886978	Drugbank
CCOC(=O)C1=C(C)NC(C)=C(C1C1=CC=CC=C1\C=C\C(=O)OC(C)(C)C)C(=O)OCC	4.4025	455.551	1	7	11	1	0.370074	2.11532	90.93	13.4025	0.525066	0.81795	Drugbank
COC(=O)C1=C(C)NC(C)=C(C1C1=CC(=CC=C1)N(=O)=O)C(=O)OCCN1CCN(CC1)C(C1=CC=CC=C1)C1=CC=CC=C1	4.953	610.711	1	9	13	3	0.193448	1.76561	114.25	17.953	0.198202	0.931367	Drugbank
Cl[111In](Cl)Cl	1.6877	217.264	0	0	0	0	0.578974	0.402391	0	1.3123	0.623278	0.672579	Drugbank
CCCCCCCCCCCCCCCCO	5.46	242.447	1	1	16	0	0.400968	1.05787	20.23	18.46	0.104364	0.94604	Drugbank
COC1=CC=C(C=C1)C(=O)CC(=O)C1=CC=C(C=C1)C(C)(C)C	4.4484	310.393	0	3	6	2	0.605145	1.15162	43.37	9.4484	0.12411	0.962081	Drugbank
[H]\C(=C(\[H])C1=CC=C(OC)C=C1)C(=O)OCC(CC)CCCC	4.468	290.403	0	3	12	1	0.497065	1.12387	35.53	14.468	0.122786	0.948412	Drugbank
[Cl-].[Cl-].[89Sr++]	-6.3728	159.813	0	0	0	0	0.308915	0	0	9.3728	0	0	Drugbank
OS(O)(=O)=S	-0.3213	114.147	2	4	2	0	0.452821	0.623366	57.53	5.3213	0.576311	0.961898	Drugbank
N.[Fe+3].OC(=O)CC(O)(CC(O)=O)C(O)=O	-1.089	264.999	5	8	6	0	0.390482	0.934399	167.13	10.089	0.47005	0.805684	Drugbank
[H]C(=O)[C@H]([18F])[C@@H](O)[C@H](O)[C@H](O)CO	-2.4016	181.15	4	5	9	0	0.354307	0.923828	97.99	14.4016	0.365823	0.879706	Drugbank
N[13C](N)=O	-0.9762	61.0484	2	1	0	0	0.347236	0.210311	69.11	3.9762	0.497716	0.515658	Drugbank
[O--].[O--].[O--].[O--].[O--].[O--].[O--].[O--].[O--].[O--].[Mg++].[Mg++].[Mg++].[Si+4].[Si+4].[Si+4].[Si+4].[O-][H].[O-][H]	-4.2072	379.263	0	2	0	0	0.377271	0	345	7.2072	0	1	Drugbank
O=[Si]=O.CO[Si](C)(C)O[Si](C)(C)C	1.5677	238.464	0	4	9	0	0.700426	1.3487	52.6	10.4323	0.371113	0.946971	Drugbank
N[14C](N)=O	-0.9762	62.0482	2	1	0	0	0.371889	0.210311	69.11	3.9762	0.497753	0.51562	Drugbank
COC1=CC=C(O)C=C1	1.4008	124.139	1	2	3	1	0.612773	0.146219	29.46	5.5992	0.169655	0.835747	Drugbank
OC1=CC=C(O)C=C1	1.0978	110.112	2	2	2	1	0.490728	1.36668e-07	40.46	4.9022	0.212527	0.787473	Drugbank
FC(F)(F)C(F)(F)C(F)(F)C(F)(F)C(F)(F)C(F)(F)F	4.6522	338.038	0	0	3	0	0.657312	1.1697	0	4.6522	0.36796	0.943486	Drugbank
[H]\C(CN1CCCC1)=C(\C1=CC=C(C)C=C1)C1=CC=CC(=N1)C(\[H])=C(/[H])C(O)=O	4.01532	348.446	1	4	7	2	0.801415	1.54152	53.43	10.0153	0.327797	0.780031	Drugbank
[Na+].[Na+].[O-]P([O-])(F)=O	-7.2074	143.949	0	3	0	0	0.25038	0.418443	63.19	10.2074	0.976873	0.976873	Drugbank
[K+].CC(O)C([O-])=O	-4.8789	128.168	1	3	3	0	0.360133	0.633602	60.36	10.8789	0.435139	0.648973	Drugbank
[Mg++].[O-]C([O-])=O	-2.8278	84.313	0	3	0	0	0.297277	6.86667e-07	63.19	5.8278	0.480939	0.519061	Drugbank
OC[C@@H](O)[C@H](O)[C@@H](O)C=O	-2.7397	150.13	4	5	8	0	0.325838	0.867249	97.99	13.7397	0.404125	0.838978	Drugbank
[123I-]	-2.996	122.906	0	0	0	0	0.301029	0	0	5.996	0	0	Drugbank
[H][C@@](CC1=CN=CN1)(NC(=O)[C@]1([H])CCC(=O)N1)C(=O)N1CCC[C@@]1([H])C(N)=O	-1.8081	362.39	4	5	6	1	0.47033	1.79731	150.28	11.8081	0.404843	0.772659	Drugbank
[111In+3].OC(=O)CN(CCN(CCN(CC([O-])=O)CC([O-])=O)CC([O-])=O)CC(O)=O	-7.0695	501.23	2	13	16	0	0.201997	1.44923	204.71	26.0695	0.299882	0.875172	Drugbank
[99Tc].OC(=O)[C@@H](S)[C@@H](S)C(O)=O	-0.2501	281.128	4	6	5	0	0.538213	0.896691	74.6	8.2501	0.529937	0.758157	Drugbank
[81Kr]	0	80.9166	0	0	0	0	0.38464	0	0	3	0	0	Drugbank
[Na+].[O-]C(=O)CNC(=O)C1=CC=CC=C1[123I]	-3.2251	323.055	1	3	3	1	0.46996	0.66564	69.23	10.2251	0.333128	0.768178	Drugbank
CC1(C)C2CCC1(CS(O)(=O)=O)C(=O)C2=CC1=CC=C(C=C2C3CCC(CS(O)(=O)=O)(C2=O)C3(C)C)C=C1	4.2396	562.706	2	8	12	1	0.387175	1.33214	142.88	14.2396	0.110846	0.958608	Drugbank
[Na+].OP(O)([O-])=O	-4.5566	119.976	2	4	2	0	0.248923	0.462469	80.59	9.5566	0.885727	0.955549	Drugbank
[127Xe]	0	126.905	0	0	0	0	0.429168	0	0	3	0	0	Drugbank
OCC(O)CO	-1.6681	92.094	3	3	5	0	0.381494	0.780829	60.69	9.6681	0.363345	0.79004	Drugbank
[Na+].[Na+].[O-]S([O-])(=O)=O	-7.33	142.043	0	4	0	0	0.191003	0.373421	80.26	10.33	1	1	Drugbank
[111In+3].[O-]C1=CC=CC2=C1N=CC=C2.[O-]C1=CC=CC2=C1N=CC=C2.[O-]C1=CC=CC2=C1N=CC=C2	3.5444	543.364	0	6	0	6	0.290201	3.6557e-06	107.85	6.5444	0.358025	0.641975	Drugbank
[H][C@@](C)(N[C@@]([H])(CCC1=CC=CC=C1)C(O)=O)C(=O)N1CCC[C@@]1([H])C(O)=O	1.1261	348.399	3	6	9	1	0.649983	1.62755	106.94	11.8739	0.261146	0.884987	Drugbank
[82Rb+]	-2.996	81.9182	0	0	0	0	0.291986	0	0	5.996	0	0	Drugbank
CC(C)NC(C)CC1=CC=C([123I])C=C1	3.2202	299.189	1	1	7	1	0.84183	1.10115	12.03	8.2202	0.0993636	0.957073	Drugbank
[Na+].[Na+].[O-]C([O-])=O	-8.439	105.988	0	3	0	0	0.287923	5.72223e-07	63.19	11.439	0.480939	0.519061	Drugbank
[K+].[O-][Cl](=O)(=O)=O	-7.752	138.547	0	4	0	0	0.310999	0.44346	92.24	10.752	1	1	Drugbank
CCCCC(CC)COC(=O)C(C#N)=C(C1=CC=CC=C1)C1=CC=CC=C1	5.77168	361.485	0	3	11	2	0.323441	1.82734	50.09	15.7717	0.323123	0.876732	Drugbank
COC(=O)C1=CC=CC=C1O	1.1788	152.149	1	3	3	1	0.614388	0.148363	46.53	5.8212	0.277204	0.72673	Drugbank
OO	0.0174	34.014	2	2	1	0	0.292487	0.207236	40.46	3.9826	0.0876156	0.945143	Drugbank
F[Sn]F	0.4596	156.707	0	0	0	0	0.447493	0	0	2.5404	0.267746	0.732254	Drugbank
[Ca++].[Ca++].[Ca++].OC(CC([O-])=O)(CC([O-])=O)C([O-])=O.OC(CC([O-])=O)(CC([O-])=O)C([O-])=O	-11.6476	498.432	2	14	12	0	0.264421	0.875734	281.24	26.6476	0.458302	0.823854	Drugbank
CC(C)C1CCC(C)CC1OC(=O)C1=CC=CC=C1N	3.8864	275.392	1	3	7	1	0.672344	1.30438	52.32	8.8864	0.318873	0.862621	Drugbank
[K+].OC([O-])=O	-4.1083	100.114	1	3	0	0	0.314614	2.12844e-10	60.36	7.1083	0.444117	0.555883	Drugbank
NC(=O)NC1NC(=O)NC1=O	-2.1798	158.117	4	3	1	0	0.325138	0.545026	113.32	6.1798	0.232186	0.869857	Drugbank
CC(=O)N[C@@H](CC1=CC=C(O)C=C1)C(O)=O	0.524	223.228	3	4	6	1	0.694278	1.01185	86.63	9.476	0.282947	0.846141	Drugbank
[Mg++].[Mg++].[Mg++].OC(CC([O-])=O)(CC([O-])=O)C([O-])=O.OC(CC([O-])=O)(CC([O-])=O)C([O-])=O	-11.6476	451.113	2	14	12	0	0.29169	0.875734	281.24	26.6476	0.457979	0.823708	Drugbank
OS(=O)(=O)C1=CC2=C(C=C1)N=C(N2)C1=CC=CC=C1	2.4766	274.301	2	4	3	3	0.703127	0.774859	83.05	6.5234	0.0895136	0.936649	Drugbank
OC(=O)CCCCCCCCC=C	3.3778	184.279	1	2	9	0	0.440335	0.932065	37.3	9.3778	0.116393	0.94614	Drugbank
[Na+].[I-]	-5.992	149.894	0	0	0	0	0.237972	0	0	8.992	0	0	Drugbank
CC1=CC(O)=CC(C)=C1Cl	2.66244	156.612	1	1	3	1	0.612519	0.240486	20.23	4.33756	0.349182	0.658546	Drugbank
[O-]Cl	-0.4995	51.452	0	1	0	0	0.363714	0	23.06	3.4995	0	1	Drugbank
CC(C)(C)CC(C)(C)C1=CC=C(OCCOCC[N+](C)(C)CC2=CC=CC=C2)C=C1	6.0724	412.638	0	2	15	2	0.329201	1.24011	18.46	20.0724	0.0862058	0.969696	Drugbank
[Ca++].[H][C@@](O)(CO)[C@@]([H])(O)[C@]([H])(O)[C@@]([H])(O)C([O-])=O.[H][C@@](O)(CO)[C@@]([H])(O)[C@]([H])(O)[C@@]([H])(O)C([O-])=O	-10.0364	430.372	10	14	20	0	0.144002	1.13943	282.56	33.0364	0.361991	0.864963	Drugbank
[K+].[O-][N+]([O-])=O	-3.2351	101.102	0	3	0	0	0.182871	6.5385e-11	66.2	6.2351	0.5	0.5	Drugbank
CCCCC(CC)COC(=O)CC(C(=O)OCC(CC)CCCC)S(O)(=O)=O	4.1521	422.584	1	7	21	0	0.293939	1.46686	106.97	22.1521	0.214506	0.903222	Drugbank
OC1=CC(O)=CC=C1	1.0978	110.112	2	2	2	1	0.524584	4.41765e-07	40.46	4.9022	0.328117	0.671883	Drugbank
Cl[Al](Cl)Cl	1.6877	133.341	0	0	0	0	0.441171	0.0654429	0	1.3123	0.491887	0.510641	Drugbank
OS(O)(=O)=O.NC(=N)NCC1=CC([123I])=CC=C1.NC(=N)NCC1=CC([123I])=CC=C1	1.89574	640.268	8	6	6	2	0.107305	0.857774	198.4	9.10426	0.198394	0.889128	Drugbank
CCCCCCCCCCCCCCCC[N+](C)(C)CCN(CC1=CC=C(OC)C=C1)C1=NC=CC=N1	8.0495	511.819	0	4	26	2	0.118357	1.48942	38.25	33.0495	0.1264	0.93404	Drugbank
OC(=O)\C=C/C(O)=O.CN(C)CC[C@@H](C1=CC=C(Cl)C=C1)C1=CC=CC=N1	3.5304	390.867	2	6	9	2	0.702606	1.35465	90.73	11.5304	0.429552	0.708759	Drugbank
[Na+].[Na+].OCC(O)COP([O-])([O-])=O	-8.8071	216.037	2	6	6	0	0.356082	1.06021	112.88	17.8071	0.284874	0.914481	Drugbank
C[N+](C)([11CH3])CCO	-0.3151	103.173	1	1	6	0	0.475045	0.9312	20.23	9.3151	0.369803	0.971817	Drugbank
CC(C)C[C@H](NC(=O)CNC(=O)C1=CC(Cl)=CC=C1Cl)B(O)O	1.2661	361.034	4	4	11	1	0.550015	1.20541	98.66	13.7339	0.214894	0.908255	Drugbank
CN[C@H](C)CC1=CC=CC=C1	1.837	149.237	1	1	5	1	0.691109	0.91615	12.03	7.163	0.238061	0.908215	Drugbank
O=[Ti]=O	-0.2401	79.865	0	2	0	0	0.376008	0	34.14	3.2401	0.000809683	0.99919	Drugbank
[Cl-].[Cl-].[Sn++]	-6.3728	189.617	0	0	0	0	0.332856	0	0	9.3728	0	0	Drugbank
CC1CC(CC(C)(C)C1)OC(=O)C1=C(O)C=CC=C1	3.7638	262.349	1	3	6	1	0.825304	1.24814	46.53	7.7638	0.218451	0.926615	Drugbank
O[Se](O)(=O)=O	-1.7324	144.972	2	4	2	0	0.39682	0.478752	74.6	6.7324	0.859355	0.942303	Drugbank
OC1=CC=CC=C1C(=O)OC1=CC=CC=C1	2.6114	214.22	1	3	3	2	0.617037	0.802938	46.53	5.3886	0.159595	0.916909	Drugbank
F	0.1525	20.006	0	0	0	0	0.350795	0	0	2.8475	0	1	Drugbank
CCCCCCCCCCCCCCCC[N+]1=CC=CC=C1	6.4554	304.542	0	0	16	1	0.258615	1.45361	3.88	20.4554	0.102893	0.948599	Drugbank
OCCN(CCO)CCO.OC(=O)C1=CC=CC=C1O	-0.6443	287.312	5	7	11	1	0.451795	1.20799	121.46	15.6443	0.447528	0.680618	Drugbank
[Ag+].[O-]N(=O)=O	-0.2416	169.872	0	3	0	0	0.285813	3.97101e-07	66.2	3.2416	0.484757	0.515243	Drugbank
CCCCC(CC)COC(=O)C1=C(O)C=CC=C1	3.7654	250.338	1	3	10	1	0.749276	1.40735	46.53	11.7654	0.234224	0.874031	Drugbank
CCOC(=O)C1=C(COCCN)NC(C)=C([C@@H]1C1=CC=CC=C1Cl)C(=O)OC	2.2663	408.882	2	7	12	1	0.502326	1.33522	99.88	13.7337	0.486295	0.774122	Drugbank
CNC[C@H](O)[C@@H](O)[C@H](O)[C@H](O)CO	-3.3583	195.215	6	6	12	0	0.2638	0.981946	113.18	18.3583	0.288234	0.900432	Drugbank
[K+].OP(O)([O-])=O	-4.5566	136.084	2	4	2	0	0.259373	0.462469	80.59	9.5566	0.886477	0.949278	Drugbank
[H][C@@]12C[C@]1(NC(=O)[C@]1([H])C[C@H](CN1C(=O)[C@H](CCCCC\C=C/2)NC(=O)C1=CN=C(C)C=N1)OC1=NC2=C(C=CC=C2)C2=C1C=CC=C2)C(=O)NS(=O)(=O)C1CC1	3.63692	765.893	3	10	8	4	0.185151	1.78898	189.65	12.6369	0.487027	0.663104	Drugbank
CC(C)OC(=O)[C@H](C)N[P@](=O)(CO[C@H](C)CN1C=NC2=C(N)N=CN=C12)OC1=CC=CC=C1	2.9729	476.474	2	10	16	3	0.312998	1.53149	143.48	19.0271	0.313776	0.807924	Drugbank
CCCC[N+]1(C)[C@H]2C[C@@H](C[C@@H]1[C@H]1O[C@@H]21)OC(=O)[C@H](CO)C1=CC=CC=C1	2.233	360.474	1	4	10	1	0.460215	1.36794	59.06	11.767	0.237596	0.91384	Drugbank
O.O.O.O.[98Tc-]	-3.3013	169.967	0	0	0	0	0.360574	0	126	6.3013	0.435805	0.564195	Drugbank
[133Xe]	0	132.906	0	0	0	0	0.435817	0	0	3	0	0	Drugbank
[Cl-].[Tl+]	-3.3768	239.836	0	0	0	0	0.387453	0	0	6.3768	0	0	Drugbank
[H][C@]12SC(C)(C)[C@@H](N1C(=O)[C@H]2NC(=O)C(C(=O)OC1=CC2=C(CCC2)C=C1)C1=CC=CC=C1)C(O)=O	2.4962	494.569	2	7	8	2	0.274581	1.75134	113.01	10.5038	0.316605	0.810544	Drugbank
CCN(CC)CCOC(=O)C1=CC=C(N)C=C1.[H][C@]12SC(C)(C)[C@@H](N1C(=O)[C@H]2NC(=O)CC1=CC=CC=C1)C(O)=O	2.6282	570.712	3	9	15	2	0.223196	2.23415	142.27	17.3718	0.156094	0.962725	Drugbank
O=[Zn]	-0.1213	81.389	0	1	0	0	0.371618	0	17.07	3.1213	0	1	Drugbank
[Zn++].[O-]S([O-])(=O)=O	-1.3405	161.453	0	4	0	0	0.250172	0.435658	80.26	4.3405	1	1	Drugbank
[H][C@@]12CC(=O)N1[C@@]([H])(C(O)=O)C(C)(C)S2(=O)=O	-0.795	233.245	1	5	3	0	0.598816	1.07545	91.75	6.795	0.6247	0.761374	Drugbank
[F-].[Na+]	-5.992	41.988	0	0	0	0	0.236673	0	0	8.992	0	0	Drugbank
[13NH3]	0.162	16.0297	1	1	0	0	0.397089	0.147798	35	2.838	0.642728	0.642728	Drugbank
O=C1NC=CC(=O)N1.FC1=CN(C2CCCO2)C(=O)NC1=O	-0.1749	312.257	3	5	1	0	0.624705	0.902668	116.84	4.1749	0.305832	0.834397	Drugbank
COC1=C(NC2=NC=CC(=N2)C2=CN(C)C3=C2C=CC=C3)C=C(NC(=O)C=C)C(=C1)N(C)CCN(C)C	4.5098	499.619	2	8	15	4	0.310535	1.70776	87.55	20.5098	0.18428	0.873048	Drugbank
COC(=O)N[C@@H](C(C)C)C(=O)N1CCC[C@H]1C(=O)NC1=CC=C(C=C1)[C@@H]1CC[C@H](N1C1=CC=C(C=C1)C(C)(C)C)C1=CC=C(NC(=O)[C@@H]2CCCN2C(=O)[C@@H](NC(=O)OC)C(C)C)C=C1	7.6871	894.127	4	9	19	3	0.133974	2.28131	178.72	26.6871	0.170195	0.907237	Drugbank
[131I-]	-2.996	130.906	0	0	0	0	0.307233	0	0	5.996	0	0	Drugbank
CCOC(=O)[C@H](C)C[C@@H](CC1=CC=C(C=C1)C1=CC=CC=C1)NC(=O)CCC(O)=O	3.835	411.498	2	5	13	2	0.548294	1.97887	92.7	15.835	0.330944	0.754108	Drugbank
C[C@@H](OC[C@]1(CC[C@]2(CCC(=O)N2)CN1)C1=CC=CC=C1)C1=CC(=CC(=C1)C(F)(F)F)C(F)(F)F	5.7295	500.483	2	3	6	2	0.51599	2.15253	50.36	10.7295	0.345945	0.829246	Drugbank
[Cl-].CN(C)C1=CC2=[S+]C3=C(C=CC(=C3)N(C)C)N=C2C=C1	0.8666	319.861	0	3	6	3	0.515952	0.266508	19.37	11.1334	0.108291	0.895972	Drugbank
COC1=NC(C)=NC(Cl)=C1NC1=NCCN1	0.81812	241.682	2	6	4	1	0.75044	0.710946	71.43	7.18188	0.36162	0.733265	Drugbank
FC1=CN(C2CCCO2)C(=O)NC1=O	0.4856	200.169	1	3	1	0	0.692713	0.631782	58.64	3.5144	0.265121	0.817705	Drugbank
OC1=CC(=O)NC=C1Cl	0.6383	145.545	2	2	1	0	0.565737	6.96732e-08	49.33	3.3617	0.25	0.75	Drugbank
[Sr++].[Sr++].[O-]C(=O)CN(CC([O-])=O)C1=C(C#N)C(CC([O-])=O)=C(S1)C([O-])=O	-6.17972	513.493	0	11	8	1	0.302606	1.18649	187.55	18.1797	0.408462	0.808432	Drugbank
OS(=O)(=O)OC1=CC=C(C=C1)C(C1=CC=C(OS(O)(=O)=O)C=C1)C1=CC=CC=N1	2.625	437.451	2	9	9	3	0.533675	1.91485	140.09	12.375	0.287777	0.789329	Drugbank
OC(=O)CC1=CC=CC=C1	1.3137	136.15	1	2	2	1	0.66518	0.531259	37.3	4.6863	0.204758	0.952499	Drugbank
[Na+].[Na+].[Na+].[Na+].CC1=C(OP([O-])([O-])=O)C2=CC=CC=C2C(OP([O-])([O-])=O)=C1	-12.4208	422.085	0	8	5	2	0.34907	0.28691	144.84	22.4208	0.211297	0.840457	Drugbank
COC1=CC=C(CN([C@@H](C)C2=NC(=CN2)C2=CC=CC=C2)C(=O)[C@@H](N)CC2=C(C)C=C(C=C2C)C(N)=O)C=C1C(O)=O	4.15904	569.662	4	7	16	4	0.210542	2.13719	164.63	21.159	0.379768	0.772527	Drugbank
[K+].[K+].[K+].[K+].[K+].[Bi+3].[O-]C(=O)CC([O-])(CC([O-])=O)C([O-])=O.[O-]C(=O)CC([O-])(CC([O-])=O)C([O-])=O	-27.13	780.652	0	14	10	0	0.18621	0.781292	286.9	40.13	0.492273	0.824288	Drugbank
[Na+].[Na+].[O-]C(=O)CC(S[Au])C([O-])=O	-8.5521	390.078	0	5	4	0	0.445972	0.761911	80.26	15.5521	0.284712	0.834792	Drugbank
[Cl-].C[N+](C)([11CH3])CCO	-3.3111	138.626	1	1	6	0	0.396566	0.923849	20.23	12.3111	0.36827	0.971672	Drugbank
[C]	0.08129	12.011	0	0	0	0	0.345738	0	0	2.91871	0	0	Drugbank
CC1=CC=C(NC(=O)C2(CC2)C2=CC=C3OC(F)(F)OC3=C2)N=C1C1=CC(=CC=C1)C(O)=O	4.74702	452.413	2	6	6	3	0.580086	1.70277	97.75	10.747	0.23831	0.881754	Drugbank
[Mg++].[Mg++].[O-][Si](=O)O[Si]([O-])([O-])O[Si]([O-])=O	-7.0344	260.86	0	8	4	0	0.453412	0.709554	144.84	14.0344	0.310585	0.861707	Drugbank
CCOC(=O)[N-]C1=C[N+](=NO1)N1CCOCC1	0.092	242.235	0	6	4	1	0.698533	0.849053	82.78	7.908	0.107915	0.952293	Drugbank
[H][C@@]12CC[C@@H](C)[C@]3([H])CC[C@@]4(C)OO[C@@]13[C@]([H])(O[C@@H](OC(=O)CCC(O)=O)[C@@H]2C)O4	2.6024	384.425	1	8	7	0	0.583073	1.04257	100.52	7.3976	0.286894	0.862565	Drugbank
[K+].[K+].OP([O-])([O-])=O	-8.1846	174.174	1	4	1	0	0.291851	0.370363	83.42	12.1846	0.868513	0.915076	Drugbank
CN(C)C=NC1=C(I)C=C(I)C(CCC(O)=O)=C1I	3.739	597.96	1	3	6	1	0.319832	1.06575	52.9	7.739	0.466926	0.637255	Drugbank
CCCC(=O)NC1=C(I)C=C(I)C(CC(CC)C(O)=O)=C1I	4.8923	641.025	2	3	9	1	0.417478	1.31773	66.4	11.8923	0.453845	0.670499	Drugbank
[Na+].[O-]C(=O)CNC(=O)C1=C([131I])C=CC=C1	-3.2251	331.055	1	3	3	1	0.468003	0.670203	69.23	10.2251	0.357458	0.756454	Drugbank
[H][C@]1(C)C[C@@]2([H])[C@]3([H])CCC4=CC(=O)C=C[C@]4(C)[C@@]3([H])C(=O)C[C@]2(C)[C@@]1(O)C(=O)CO	2.0118	372.461	2	5	7	0	0.773648	0.977603	91.67	7.9882	0.208764	0.926338	Drugbank
OC(=O)C1=C(C(Cl)=C(Cl)C(Cl)=C1Cl)C1=C2C=C([131I])C(=O)C([131I])=C2OC2=C([131I])C(O)=C([131I])C=C12	8.6557	989.683	2	5	3	2	0.0907415	0.802486	83.83	10.6557	0.539757	0.574795	Drugbank
CCC12CCC3C(CCC4=CC(=O)CCC34)C1CCC2(O)C#C	3.8826	312.453	1	2	3	0	0.74605	1.26407	37.3	3.8826	0.231791	0.943727	Drugbank
OP(O)(O)=O	-0.9286	97.994	3	4	3	0	0.341891	0.486836	77.76	6.9286	0.980804	1	Drugbank
[Na+].CC([O-])=O	-4.2398	82.034	0	2	1	0	0.277649	0.222633	40.13	8.2398	0.450581	0.581395	Drugbank
[99Tc].S1SSSSSSS1	5.1831	355.442	0	8	0	0	0.538079	0.584446	0	2.1831	0.516643	0.700159	Drugbank
[18F-]	-2.996	18.0009	0	0	0	0	0.262074	0	0	5.996	0	0	Drugbank
C[75Se]CC[C@H](N)C(O)=O	-0.041	192.071	2	3	6	0	0.613967	0.852375	63.32	9.041	0.201629	0.91164	Drugbank
[H][C@]1(O)CO[C@]2([H])[C@]([H])(O)CO[C@]12[H]	-1.4942	146.142	2	4	2	0	0.436683	0.791412	58.92	6.4942	0.402852	0.79671	Drugbank
CC(CN(C(C)=O)C1=C(I)C=C(I)C(N)=C1I)C(O)=O	3.1562	613.959	2	4	7	1	0.403959	1.26831	83.63	8.1562	0.48216	0.708723	Drugbank
[Cl-].COC(C[197Hg+])CNC(N)=O	-3.3612	363.575	2	2	5	0	0.512633	0.942745	64.35	11.3612	0.24324	0.827956	Drugbank
[Mg++].[Cl-].[Cl-]	-6.3728	95.211	0	0	0	0	0.262552	0	0	9.3728	0	0	Drugbank
O.O.O.O.[Mg++].CC([O-])=O.CC([O-])=O	-6.1672	214.453	0	4	2	0	0.360211	0.196591	206.26	11.1672	0.430997	0.601975	Drugbank
[99Tc].CC(O)(P(O)(O)=O)P(O)(O)=O	-0.9947	304.933	5	7	8	0	0.413055	1.10214	135.29	11.9947	0.501861	0.935233	Drugbank
[Na+].[Na+].[O-][51Cr]([O-])(=O)=O	-8.6101	160.921	0	4	0	0	0.330142	0.507656	80.26	11.6101	0.858634	0.984272	Drugbank
[H][C@@]12CC[C@](O)(C(=O)CO)[C@@]1(C)C[C@H](O)[C@@]1([H])[C@@]2([H])C[C@H](F)C2=CC(=O)C=C[C@]12C	1.5056	378.44	3	5	7	0	0.677042	0.983198	94.83	8.4944	0.226364	0.905009	Drugbank
[Cl-].CCC(=O)OCCNC(=O)C[N+]1=CC=CC=C1	-2.9525	272.732	1	3	7	1	0.342228	1.19636	59.28	13.9525	0.172846	0.912275	Drugbank
CCCCCCCCCCCC(=O)OCCNC(=O)C[N+]1=CC=CC=C1	3.5544	363.522	1	3	16	1	0.294436	1.5043	59.28	17.5544	0.101666	0.949377	Drugbank
CCCOC1=CC(N)=CC=C1C(=O)OCCN(CC)CC	2.5562	294.395	1	5	13	1	0.559907	1.8194	64.79	14.4438	0.283662	0.817298	Drugbank
ClC1=C(CN2CCCC2=N)NC(=O)NC1=O	0.34927	242.666	3	3	2	0	0.695943	0.888677	85.29	4.65073	0.351347	0.767868	Drugbank
CCCCOC1=CC=C(OCCCN2CCOCC2)C=C1	2.9666	293.407	0	4	10	1	0.655025	1.02773	30.93	11.0334	0.081723	0.963892	Drugbank
CN(C(C)=O)C1=C(I)C(C(O)=O)=C(I)C(NC(C)=O)=C1I	3.1397	627.942	2	4	6	1	0.504747	1.00722	86.71	7.1397	0.51684	0.569361	Drugbank
O=C1CCO1	-0.0667	72.063	0	2	0	0	0.374381	0.399778	26.3	3.0667	0.307019	0.742817	Drugbank
CCCCOCCOCCOCC1=CC2=C(OCO2)C=C1CCC	3.7177	338.444	0	5	15	1	0.51306	1.59189	46.15	16.7177	0.165431	0.904871	Drugbank
CC(C)NC[C@H](O)COC1=CC=C(CCOCC2CC2)C=C1	2.3934	307.434	2	4	14	1	0.616439	1.18596	50.72	15.6066	0.0990516	0.95467	Drugbank
[H][C@@]12CN(C[C@]1([H])[C@H]2NC(=O)[C@H](C)NC(=O)[C@H](C)N)C1=NC2=C(C=C1F)C(=O)C(=CN2C1=CC=C(F)C=C1F)C(O)=O	1.2045	558.517	4	9	10	2	0.332993	1.35354	157.96	13.7955	0.187767	0.88159	Drugbank
CC(N)CC1=CC=C(O)C=C1	1.2819	151.209	2	2	5	1	0.668496	0.737873	46.25	7.7181	0.182286	0.931066	Drugbank
NC1=CC=C(C=C1)S(=O)(=O)NC(=O)C1=CC=CC=C1	1.3875	276.317	2	4	4	2	0.828903	1.13809	89.26	7.6125	0.278477	0.870452	Drugbank
CC(C)(CO)[C@@H](O)C(=O)NCCCO	-1.1356	205.254	4	4	11	0	0.41278	1.09745	89.79	15.1356	0.218192	0.936137	Drugbank
O.[Hg+].CCN(CC)CCOC(=O)C1=CC=C(N)C=C1.[CH2]C(CN=C(O)C1=CC=CC=C1OCC([O-])=O)OCCOC	0.92579	764.238	2	11	21	2	0.0622205	1.97376	187.47	25.0742	0.191036	0.911874	Drugbank
CCCOC(=O)CN1C=C(I)C(=O)C(I)=C1	2.3771	447.01	0	4	5	0	0.524801	1.0492	46.61	5.6229	0.457114	0.612776	Drugbank
[Na+].[Na+].O[32P]([O-])([O-])=O	-8.1846	142.958	1	4	1	0	0.269337	0.370363	83.42	12.1846	0.874447	0.913257	Drugbank
[H][C@@]12CC[C@@](O)(C#C)[C@@]1(C)CC[C@]1([H])C3=C(CC[C@@]21[H])CC(=O)CC3	3.6366	298.426	1	2	2	0	0.547469	0.897496	37.3	2.6366	0.195119	0.931979	Drugbank
CC1(C)\C(=C\C=C\C=C\C=C\C2=[N+](CCCCS(O)(=O)=O)C3=C(C4=CC=CC=C4C=C3)C2(C)C)N(CCCCS(O)(=O)=O)C2=C1C1=CC=CC=C1C=C2	9.0555	754.007	2	7	20	4	0.0571727	2.0037	114.99	30.0555	0.186391	0.898638	Drugbank
S1SSSSSSS1	5.1856	256.536	0	8	0	0	0.536426	0.559311	0	2.1856	0.623223	0.623223	Drugbank
[H][C@@]12CCC(=O)[C@@]1(C)CC[C@@]1([H])[C@@]2([H])CCC2=C(O)C(=O)CC[C@]12C	3.9731	302.414	1	3	3	0	0.736268	0.958618	54.37	3.9731	0.221169	0.907988	Drugbank
COC1=NC2=C(C=C(Br)C=C2)C=C1[C@@H](C1=CC=CC=C1)[C@@](O)(CCN(C)C)C1=CC=CC2=C1C=CC=C2	7.1305	555.516	1	4	12	5	0.221355	2.05039	45.59	21.1305	0.408647	0.893538	Drugbank
CN1CCN(CC2=CC=C(NC(=O)C3=CC(C#CC4=CN=C5C=CC=NN45)=C(C)C=C3)C=C2C(F)(F)F)CC1	4.47052	532.57	1	6	6	3	0.393599	1.64162	65.76	10.4705	0.126436	0.929094	Drugbank
[Ag+].NC1=CC=C(C=C1)S(=O)(=O)[N-]C1=NC=CC=N1	1.4504	357.143	1	5	4	2	0.662088	1.03216	100.04	7.5496	0.386394	0.754737	Drugbank
CN1C(=O)CC(C)(C1=O)C1=CC=CC=C1	1.333	203.241	0	2	3	1	0.645663	1.15838	37.38	5.667	0.388024	0.927954	Drugbank
[Ga+3].[O-][N+]([O-])=O.[O-][N+]([O-])=O.[O-][N+]([O-])=O	-1.0981	255.735	0	9	0	0	0.292471	4.58193e-07	198.6	4.0981	0.484757	0.515243	Drugbank
CCCN(CCC1=CC=CS1)[C@H]1CCC2=C(O)C=CC=C2C1	4.2657	315.482	1	3	8	2	0.860475	1.42125	23.47	11.2657	0.278214	0.834134	Drugbank
[153Sm+3].OP(O)(=O)CN(CCN(CP(O)([O-])=O)CP(O)([O-])=O)CP(O)([O-])=O	-3.7648	586.022	5	14	16	0	0.146108	1.79519	245.09	22.7648	0.38469	0.81715	Drugbank
COC1=C(OCC2CCN(C)CC2)C=C2N=CN=C(NC3=C(F)C=C(Br)C=C3)C2=C1	5.0042	475.362	1	6	8	3	0.541529	1.14441	59.51	13.0042	0.0792059	0.958624	Drugbank
CC(C)COC1=CC=C(CNC(=O)N(CC2=CC=C(F)C=C2)C2CCN(C)CC2)C=C1	4.6665	427.564	1	3	11	2	0.666091	1.62097	44.81	14.6665	0.258749	0.860128	Drugbank
CC1=C(OCC(F)(F)F)C=CN=C1C[S@@](=O)C1=NC2=CC=CC=C2N1	3.51522	369.368	1	4	6	3	0.747286	1.10232	67.87	9.51522	0.182352	0.898246	Drugbank
NCCC1=CNC=N1	-0.0891	111.148	2	2	3	1	0.560082	0.753922	54.7	7.0891	0.21949	0.90129	Drugbank
II	1.7714	253.808	0	0	0	0	0.577607	0	0	1.2286	0	1	Drugbank
O.O=O.[O-][Cl]=O.[O-][Cl]=O.[O-][Cl]=O.[O-][Cl]=O	-10.2697	319.817	0	10	0	0	0.40666	0	250.12	13.2697	0.199198	0.800802	Drugbank
CC1(C)CCC(C)(C)C2=C1C=C(CN1C=CC=N1)C(\C=C\C1=CC=C(C=C1)C(O)=O)=C2	6.149	414.549	1	4	9	3	0.509581	1.14267	55.12	15.149	0.245801	0.824534	Drugbank
[H][C@@]12CCC[C@]1([H])[C@H](N(C2)C(=O)[C@@H](NC(=O)[C@@H](NC(=O)C1=NC=CN=C1)C1CCCCC1)C(C)(C)C)C(=O)N[C@@H](CCC)C(=O)C(=O)NC1CC1	2.4459	679.863	4	8	14	1	0.229675	2.78973	179.56	15.5541	0.367577	0.85772	Drugbank
CCC[C@H]1CN([C@@H](CC)C(N)=O)C(=O)C1	0.8989	212.293	1	2	7	0	0.735528	1.04884	63.4	9.1011	0.309349	0.938867	Drugbank
CC(=O)N1CCN(CC1)C1=CC=C(OC[C@@H]2CO[C@](CN3C=CN=C3)(O2)C2=CC=C(Cl)C=C2Cl)C=C1	4.2058	531.44	0	7	8	3	0.455414	1.33264	69.06	12.2058	0.136492	0.941371	Drugbank
OC1(CN(C1)C(=O)C1=C(NC2=C(F)C=C(I)C=C2)C(F)=C(F)C=C1)[C@@H]1CCCCN1	3.7811	531.316	3	4	5	2	0.526223	1.53541	64.6	7.7811	0.223538	0.856766	Drugbank
OB1OCC2=C1C=CC(OC1=CC=C(C=C1)C#N)=C2	1.56828	251.05	1	4	3	2	0.822576	0.955292	62.48	6.43172	0.117065	0.954959	Drugbank
[O-][N+](=O)C1=CN2C[C@@H](COC2=N1)OCC1=CC=C(OC(F)(F)F)C=C1	2.6677	359.26	0	7	5	2	0.602377	0.968643	88.65	7.3323	0.106568	0.9434	Drugbank
[H][C@@]12[C@@H]3SC[C@]4(NCCC5=C4C=C(OC)C(O)=C5)C(=O)OC[C@H](N1[C@@H](O)[C@@H]1CC4=CC(C)=C(OC)C(O)=C4[C@H]2N1C)C1=C2OCOC2=C(C)C(OC(C)=O)=C31	3.41324	761.85	4	15	12	3	0.226303	1.89269	168.72	15.4132	0.626771	0.798641	Drugbank
FC(F)(F)C1=CC(=CC=C1)N1CCN(CCN2C(=O)NC3=CC=CC=C23)CC1	3.8795	390.409	1	3	4	2	0.744373	1.28119	38.82	6.8795	0.123937	0.947827	Drugbank
[H][C@@]1(NC(=O)C(=N/O)\C2=NSC(N)=N2)C(=O)N2C(C(O)=O)=C(CS[C@]12[H])\C=C1/CCN(C1=O)[C@]1([H])CCNC1	-1.4422	534.58	5	13	8	1	0.0939492	1.25992	203.44	13.4422	0.180088	0.914652	Drugbank
CCCC(=O)OCOC(=O)C1=C(C)NC(C)=C(C1C1=CC=CC(Cl)=C1Cl)C(=O)OC	4.2452	456.322	1	7	11	1	0.484773	1.94032	90.93	13.2452	0.405698	0.83267	Drugbank
CC1(C)C(C=C(Cl)Cl)C1C(=O)OCC1=CC(OC2=CC=CC=C2)=CC=C1	6.1133	391.294	0	3	8	2	0.557318	1.31254	35.53	13.1133	0.20895	0.911111	Drugbank
OCCOC1=CC=C(C=C1)C(=C(\CCCl)C1=CC=CC=C1)\C1=CC=CC=C1	5.6457	378.899	1	2	9	3	0.405356	1.35262	29.46	14.6457	0.371931	0.762755	Drugbank
COC1=C(OCCCN2CCC(CC2)C2=NOC3=C2C=CC(F)=C3)C=CC(=C1)C(C)=O	4.8266	426.488	0	6	10	3	0.379862	1.21694	64.8	14.8266	0.0949155	0.953115	Drugbank
CC(OC1=C(Cl)C=CC=C1Cl)C1=NCCN1	2.7624	259.136	1	3	4	1	0.905011	1.13656	33.62	5.2376	0.375509	0.746358	Drugbank
CCOC1=CC(=CC=C1OC)[C@@H](CS(C)(=O)=O)N1C(=O)C2=CC=CC(NC(C)=O)=C2C1=O	2.4342	460.508	1	7	12	2	0.601051	1.93576	119.08	14.5658	0.456184	0.854793	Drugbank
CC1=CN(C(=O)C=C1)C1=CC=CC=C1	2.4932	185.226	0	1	2	1	0.66682	0.376829	20.31	3.5068	0.246274	0.778807	Drugbank
[H][C@@]12C[C@@H](C)[C@]34C=C(C)[C@H](OC(=O)C(\C)=C/C)[C@@]3(O)[C@H](O)C(CO)=C[C@@]([H])(C4=O)[C@]1([H])C2(C)C	2.3323	430.541	3	6	12	0	0.360698	1.43599	104.06	12.6677	0.382695	0.891689	Drugbank
ONC(=O)\C=C\C1=CC=CC(=C1)S(=O)(=O)NC1=CC=CC=C1	2.006	318.354	3	4	6	2	0.446256	1.39534	95.5	8.994	0.291297	0.873644	Drugbank
OC(=O)C1=CC=CC(=C1)C1=NOC(=N1)C1=CC=CC=C1F	3.2409	284.246	1	5	3	3	0.79857	3.12344e-05	76.22	6.2409	0.134969	0.865031	Drugbank
OC[C@H]1NC[C@H](O)[C@@H](O)[C@H]1O	-2.9668	163.173	5	5	5	0	0.284553	0.818348	92.95	10.9668	0.450776	0.806511	Drugbank
CCC1=C(CC)C=C2CC(CC2=C1)NC[C@H](O)C1=C2C=CC(=O)NC2=C(O)C=C1	3.2727	392.499	4	4	10	2	0.519174	1.34571	81.59	12.2727	0.14181	0.944228	Drugbank
OC(=O)CSCC(=O)NC1CCSC1=O	-0.0475	249.313	2	6	5	0	0.710668	0.960419	83.47	8.0475	0.207549	0.912575	Drugbank
[H][C@@]12CC[C@H](C(C)=O)[C@@]1(C)CC[C@@]1([H])[C@@]2([H])CC[C@@]2([H])C[C@](C)(O)CC[C@]12C	4.9853	332.528	1	2	6	0	0.734619	0.886394	37.3	7.9853	0.156754	0.930436	Drugbank
CCOC(=O)NC1=C(N)C=C(NCC2=CC=C(F)C=C2)C=C1	3.5884	303.337	3	4	7	2	0.737775	1.04157	76.38	9.5884	0.132796	0.940978	Drugbank
CCOC(=O)CN[C@@H](C(=O)N1CC[C@H]1C(=O)NCC1=CC=C(C=C1)C(\N)=N\O)C1CCCCC1	1.0998	473.574	4	7	12	1	0.130809	2.05981	146.35	14.9002	0.253776	0.882042	Drugbank
[H][C@@]12CC=C(C3=CC=CN=C3)[C@@]1(C)CC[C@@]1([H])[C@@]2([H])CC=C2C[C@@H](O)CC[C@]12C	5.3986	349.518	1	2	4	1	0.688781	0.950684	33.12	7.3986	0.14642	0.933833	Drugbank
CN(C)C(=O)N[C@H]1CC[C@H](CCN2CCN(CC2)C2=C(Cl)C(Cl)=CC=C2)CC1	4.3355	427.42	1	3	7	1	0.76025	1.08081	38.82	9.3355	0.0768001	0.966123	Drugbank
CC[C@H]([C@@H](C)CN(C)C)C1=CC(O)=CC=C1	3.0835	221.344	1	2	10	1	0.82563	1.2921	23.47	11.0835	0.374554	0.851875	Drugbank
C[C@H](CC1=CC2=C(N(CCCO)CC2)C(=C1)C(N)=O)NCCOC1=CC=CC=C1OCC(F)(F)F	3.0711	495.542	3	6	15	2	0.369831	1.45947	97.05	17.0711	0.151133	0.939733	Drugbank
CC(=O)OC1=CC2=C(CCN(C2)C(C(=O)C2CC2)C2=CC=CC=C2F)S1	3.891	373.449	0	5	6	2	0.746232	1.40615	46.61	8.891	0.266384	0.887369	Drugbank
CC1=NN(C(=O)\C1=N/NC1=CC=CC(C2=CC=CC(=C2)C(O)=O)=C1O)C1=CC=C(C)C(C)=C1	4.56484	442.475	3	7	9	3	0.395693	0.950706	114.59	13.5648	0.146897	0.890121	Drugbank
[H][C@]12[C@@H](C)C(S[C@@H]3CN[C@H](CNS(N)(=O)=O)C3)=C(N1C(=O)[C@]2([H])[C@@H](C)O)C(O)=O	-1.6031	420.513	5	8	11	0	0.307508	1.21658	162.06	15.6031	0.195638	0.916678	Drugbank
CC1=CC=CC=C1C(=O)NC1=CC(C)=C(C=C1)C(=O)N1CCC[C@@H](O)C2=C1C=CC(Cl)=C2	5.68314	448.95	2	3	6	3	0.540891	1.43799	69.64	11.6831	0.159275	0.923364	Drugbank
CNC(=O)C1=CN(N=C1)C1=NC2=C(N=CN2[C@@H]2O[C@H](CO)[C@@H](O)[C@H]2O)C(N)=N1	-2.4347	390.36	5	12	9	3	0.320331	0.836628	186.46	17.4347	0.265111	0.791522	Drugbank
[O--].[O--].[O--].[O--].[Fe++].[Fe+3].[Fe+3]	-0.4827	231.531	0	0	0	0	0.501083	0	114	3.4827	0	0	Drugbank
CN1CC2C(C1)C1=C(OC3=CC=C(Cl)C=C23)C=CC=C1	4.2585	285.774	0	2	1	2	0.717051	0.793565	12.47	4.2585	0.403063	0.707589	Drugbank
COC1=C(OC)C=C(CCO[C@@H]2CCCC[C@H]2N2CC[C@@H](O)C2)C=C1	2.6407	349.471	1	5	10	1	0.820076	1.96837	51.16	11.3593	0.223195	0.877869	Drugbank
COC[C@@H](NC(C)=O)C(=O)NCC1=CC=CC=C1	0.4539	250.298	2	3	8	1	0.770192	1.36892	67.43	11.5461	0.270399	0.877653	Drugbank
ClC1=CC=C(S1)C(=O)NC[C@H]1CN(C(=O)O1)C1=CC=C(C=C1)N1CCOCC1=O	2.5199	435.889	1	6	5	2	0.779214	1.13968	88.18	7.4801	0.153637	0.896715	Drugbank
OC1=CC=C2C[C@H]3N(CC4CC4)CC[C@@]45[C@@H](OC1=C24)C(=C)CC[C@@]35O	2.5125	339.435	2	4	4	1	0.813194	1.12067	52.93	5.4875	0.361789	0.833758	Drugbank
CC(C)NC1=NC2=CC(Cl)=C(Cl)C=C2N1[C@H]1O[C@@H](CO)[C@H](O)[C@@H]1O	1.7749	376.24	4	7	9	2	0.649309	1.10036	99.77	12.2251	0.36525	0.715887	Drugbank
COC1=C(Cl)C=C(CNC2=C(C=NC(=N2)N2CCC[C@H]2CO)C(=O)NCC2=NC=CC=N2)C=C1	2.4318	483.96	3	9	11	3	0.420317	1.53914	125.39	14.5682	0.43719	0.682195	Drugbank
CN1C(=O)C=C(N2CCC[C@@H](N)C2)N(CC2=C(C=CC=C2)C#N)C1=O	1.21678	339.399	1	5	5	1	0.87261	1.26899	93.67	7.78322	0.515843	0.722582	Drugbank
[H][C@@]1(CCC2=CC(O)=CC=C2[C@@]1([H])C1=CC=C(OCCN2CCCC2)C=C1)C1=CC=CC=C1	5.7287	413.561	1	3	7	3	0.560212	1.45845	32.7	12.7287	0.267965	0.840696	Drugbank
NC(=O)C1=CN(CC2=C(F)C=CC=C2F)N=N1	0.7035	238.197	1	4	3	2	0.854995	0.957198	73.8	7.2965	0.247911	0.872024	Drugbank
NCCNC1=CC=C(NCCN)C2=C1C(=O)C1=C(C=NC=C1)C2=O	0.5982	325.372	4	7	8	2	0.523018	0.7098	123.13	12.4018	0.467619	0.604537	Drugbank
[H][C@]12CCN(CCCC(=O)C3=CC=C(F)C=C3)C[C@@]1([H])C1=CC=CC3=C1N2CCN3C	3.9165	393.506	0	4	6	2	0.719807	1.35014	26.79	8.9165	0.128714	0.94879	Drugbank
CC(C)C1=C(O)C=C(\C=C\C2=CC=CC=C2)C=C1O	4.3916	254.329	2	2	7	2	0.797301	1.05885	40.46	10.3916	0.112112	0.936224	Drugbank
NC(=O)O[C@@H](CN1N=CN=N1)C1=C(Cl)C=CC=C1	1.1631	267.676	1	6	4	2	0.896686	0.958239	95.92	7.8369	0.520212	0.77071	Drugbank
O=C(CC1=CC=C(C=N1)C1=CC=C(OCCN2CCOCC2)C=C1)NCC1=CC=CC=C1	3.3185	431.536	1	5	9	3	0.563194	1.20308	63.69	12.3185	0.0830843	0.957578	Drugbank
FC1=CC=C(C=C1)N1C=C(C2CCN(CCN3CCNC3=O)CC2)C2=C1C=CC(Cl)=C2	4.6276	440.95	1	3	5	3	0.628122	1.40773	40.51	9.6276	0.224873	0.81692	Drugbank
[H][C@@]1(CC[C@@H]([C@@H](C)O1)N(C)C)O[C@H]1\C=C\C=C\C[C@@H](C)OC(=O)C[C@@H](O)[C@H](OC)[C@@H](O[C@]2([H])O[C@H](C)[C@@H](O[C@@]3([H])C[C@@](C)(O)[C@@H](O)[C@H](C)O3)[C@@H]([C@H]2O)N(C)C)[C@@H](CC=O)C[C@H]1C	2.3251	843.065	4	16	26	0	0.174749	2.33239	195.38	26.6749	0.311461	0.817661	Drugbank
NC1=CC=C(C=C1)S(=O)(=O)NC1=NC=CS1	1.5261	255.324	2	5	4	2	0.814335	1.07125	85.08	7.4739	0.332879	0.823893	Drugbank
[H][C@@]1(CC[C@@]2([H])[C@]3([H])[C@H](O)[C@H](CC)[C@]4([H])C[C@H](O)CC[C@]4(C)[C@@]3([H])CC[C@]12C)[C@H](C)CCC(O)=O	5.114	420.634	3	4	11	0	0.577157	1.19039	77.76	13.114	0.205701	0.927004	Drugbank
CN1CCN2C(C1)C1=CC=CC=C1CC1=CC=CC=C21	3.0839	264.372	0	2	1	2	0.721259	0.90326	6.48	3.0839	0.521576	0.61031	Drugbank
CC(=O)N[C@@H](CS)C(O)=O	-0.4945	163.198	3	4	5	0	0.491543	0.852155	66.4	8.4945	0.469555	0.710542	Drugbank
CC(CCC1=CC=CC=C1)NC(C)C(O)C1=CC=C(O)C=C1	3.425	299.414	3	3	11	2	0.733999	1.39343	52.49	13.425	0.170795	0.915151	Drugbank
CN1CCC(CC1)=C1C2=C(CCC3=CC=CC=C13)SC=C2	4.3742	295.451	0	2	1	2	0.697189	1.16214	3.24	4.3742	0.497174	0.685995	Drugbank
[O-][N+](=O)OCC(CO[N+]([O-])=O)(CO[N+]([O-])=O)CO[N+]([O-])=O	-1.194	316.135	0	12	12	0	0.306765	1.42518	209.48	16.194	0.660455	0.852383	Drugbank
CC1=C(N(N=C1C(=O)NN1CCCCC1)C1=C(Cl)C=C(Cl)C=C1)C1=CC=C(Cl)C=C1	5.93862	463.796	1	4	5	3	0.52084	1.16077	50.16	10.9386	0.315741	0.764954	Drugbank
[H][C@@]1(OC(=O)C2=C1C=CC(OC)=C2OC)[C@]1([H])N(C)CCC2=CC3=C(OCO3)C(OC)=C12	2.8818	413.426	0	8	8	2	0.708682	1.5828	75.69	10.1182	0.334693	0.85532	Drugbank
C\C=C1/NC(=O)[C@H]2CSSCC\C=C\[C@H](CC(=O)N[C@H](C(C)C)C(=O)N2)OC(=O)[C@@H](NC1=O)C(C)C	1.4296	540.708	4	8	7	0	0.178339	2.08931	142.7	8.5704	0.688754	0.89835	Drugbank
COC1=NC(OC)=NC(NS(=O)(=O)C2=CC=C(N)C=C2)=C1	0.8768	310.335	2	7	8	2	0.787088	1.3721	116.43	12.1232	0.403714	0.797844	Drugbank
NCCCC(N)(C(F)F)C(O)=O	-0.2275	182.17	3	4	7	0	0.547613	1.15018	89.34	10.2275	0.41682	0.876241	Drugbank
CCN(CC)C(=O)C1(CC1CN)C1=CC=CC=C1	1.7714	246.354	1	2	8	1	0.860394	1.39081	46.33	10.2286	0.5399	0.785582	Drugbank
CSC1=CC=C(C=C1)C(=O)C1=C(C)NC(=O)N1	2.1355	248.307	2	3	5	1	0.64434	0.969791	58.2	6.8645	0.16215	0.899267	Drugbank
OC[C@@H]1O[C@@](O)(CO)[C@H](O)[C@H]1O	-3.2198	180.156	5	6	7	0	0.305587	0.812316	110.38	13.2198	0.472004	0.823102	Drugbank
CC1=CC(N)=C2C=CC=CC2=[N+]1CCCCCCCCCC[N+]1=C(C)C=C(N)C2=C1C=CC=C2	6.17024	456.678	2	2	15	4	0.209367	1.70857	59.8	22.1702	0.094408	0.966291	Drugbank
CCCCCCCCCC[N+](C)(C)CCCCCCCCCC	7.3442	326.633	0	0	22	0	0.182406	1.2729	0	26.3442	0.117971	0.938705	Drugbank
CCCCCCCC\C=C\CCCCCCCC(O)=O	6.1085	282.468	1	2	16	0	0.290517	1.33197	37.3	19.1085	0.100476	0.948027	Drugbank
N[C@@H](CSCC(O)=O)C(O)=O	-0.7839	179.197	3	6	6	0	0.511326	0.840891	100.62	9.7839	0.229975	0.923059	Drugbank
[H][C@@]1(CC[C@@]2([H])[C@]3([H])[C@H](O)C[C@]4([H])C[C@H](O)CC[C@]4(C)[C@@]3([H])C[C@H](O)[C@]12C)[C@H](C)CCC(=O)NCCS(O)(=O)=O	2.3681	515.713	5	7	14	0	0.32744	1.33859	144.16	14.6319	0.127011	0.95035	Drugbank
CC(O)C(O)=O	-0.5482	90.078	2	3	3	0	0.453936	0.483116	57.53	6.5482	0.415175	0.65346	Drugbank
OC[C@H]1O[C@@H](O[C@H]2[C@H](O)[C@@H](O)C(O)O[C@@H]2CO)[C@H](O)[C@@H](O)[C@H]1O	-5.3972	342.297	8	11	12	0	0.243258	1.20171	189.53	20.3972	0.322309	0.862286	Drugbank
[H][C@@]1(CC[C@@]2([H])[C@]3([H])CC=C4C[C@@H](O)CC[C@]4(C)[C@@]3([H])CC[C@]12C)[C@H](C)CCCC(C)C	7.3887	386.664	1	1	11	0	0.488312	1.32517	20.23	15.3887	0.135904	0.946693	Drugbank
OC[C@H]1OC(=O)[C@H](O)[C@@H](O)[C@@H]1O	-3.0132	178.14	4	6	5	0	0.318407	0.774253	107.22	11.0132	0.542794	0.754289	Drugbank
[H][C@]12OCC(CSC3=NN=NN3C)=C(N1C(=O)[C@]2(NC(=O)C(C(O)=O)C1=CC=C(O)C=C1)OC)C(O)=O	-1.1277	520.48	4	14	12	2	0.133795	2.10988	206.3	18.1277	0.313395	0.866929	Drugbank
CC1=CC2=CC3=C(OC(=O)C=C3C)C(C)=C2O1	3.37194	228.247	0	3	3	2	0.55321	0.184219	39.44	5.37194	0.229597	0.774857	Drugbank
S=P(N1CC1)(N1CC1)N1CC1	0.1577	189.224	0	1	3	0	0.46138	1.33406	9.03	5.8423	0.761532	0.856079	Drugbank
[H][C@@]12C[C@@H](O)[C@H](O)[C@@]1(C)CC[C@]1([H])C3=C(CC[C@@]21[H])C=C(O)C=C3	2.58	288.387	3	3	4	1	0.687428	0.709344	60.69	5.42	0.162086	0.893938	Drugbank
[H][C@@]12CCC(=O)[C@@]1(C)CC[C@]1([H])C3=C(CC[C@@]21[H])C=C(OS(O)(=O)=O)C=C3	3.2934	350.436	1	5	4	1	0.827912	0.767245	80.67	5.2934	0.109343	0.947381	Drugbank
OP(O)(=O)OP(O)(O)=O	-0.8116	177.973	4	7	6	0	0.407078	0.834596	124.29	9.8116	0.355567	0.981784	Drugbank
COC1=CC=C2C=C3C4=CC5=C(OCO5)C=C4CC[N+]3=CC2=C1OC	3.0963	336.367	0	4	4	3	0.674491	0.485856	40.8	7.0963	0.128285	0.892416	Drugbank
CC(C)[C@@H](C)\C=C\[C@@H](C)[C@H]1CC[C@H]2C3=CC=C4C[C@@H](O)CC[C@]4(C)[C@H]3CC[C@]12C	7.3308	396.659	1	1	11	0	0.493108	1.28096	20.23	15.3308	0.136183	0.943759	Drugbank
N[C@H](CO)C(O)=O	-1.6094	105.093	3	4	4	0	0.39424	0.588385	83.55	8.6094	0.416856	0.736966	Drugbank
OC(=O)C1=NC(=O)NC(=O)N1	-1.0977	157.085	3	4	1	0	0.442375	2.78241e-07	107.86	5.0977	0.336044	0.663956	Drugbank
CC1=CC2=C(C=C1C)N(C[C@H](O)[C@H](O)[C@H](O)COP(O)(O)=O)C1=NC(=O)NC(=O)C1=N2	-0.96376	456.348	6	11	14	1	0.17602	1.39012	201.58	18.9638	0.320119	0.785652	Drugbank
OC1=CC=CC=C1	1.3922	94.113	1	1	1	1	0.51473	1.74427e-07	20.23	3.6078	0.318978	0.681022	Drugbank
N[C@@H](CCC(=O)N[C@@H](CSSC[C@H](NC(=O)CC[C@H](N)C(O)=O)C(=O)NCC(O)=O)C(=O)NCC(O)=O)C(O)=O	-3.8768	612.64	10	16	23	0	0.0437416	3.02568	317.64	29.8768	0.378217	0.8005	Drugbank
OC[C@H]1O[C@H](C[C@@H]1O)N1C=C(\C=C\Br)C(=O)NC1=O	-0.2011	333.138	3	5	5	0	0.694561	0.978502	99.1	8.2011	0.214328	0.841123	Drugbank
CCCCC1C(=O)N(N(C1=O)C1=CC=C(O)C=C1)C1=CC=CC=C1	3.4934	324.38	1	3	7	2	0.856459	1.56911	60.85	9.4934	0.433485	0.685648	Drugbank
[H][C@@]1(O[C@@H]2[C@@H](O)[C@H](N)C[C@H](N)[C@H]2O[C@H]2O[C@H](CN)[C@@H](O)[C@H](O)[C@H]2N)O[C@H](CO)[C@@H](O)[C@H]1O	-6.6523	454.477	10	14	16	0	0.178778	1.65993	262.38	25.6523	0.440137	0.743057	Drugbank
[H][C@@]12CC[C@@](O)(C#C)[C@@]1(C)CC[C@]1([H])C3=C(CC[C@@]21[H])C=C(OC1CCCC1)C=C3	5.2284	364.529	1	2	4	1	0.728371	0.954157	29.46	7.2284	0.110861	0.965493	Drugbank
[H][C@@]12CC[C@H]([C@H](C)CCC(O)=O)[C@@]1(C)[C@@H](O)C[C@@]1([H])[C@@]2([H])CC[C@]2([H])C[C@H](O)CC[C@]12C	4.4779	392.58	3	4	9	0	0.659162	1.2575	77.76	10.4779	0.169228	0.950941	Drugbank
CC\C=C/C\C=C/C\C=C/C\C=C/C\C=C/C\C=C/CCC(O)=O	6.5489	328.496	1	2	15	0	0.367079	1.83241	37.3	18.5489	0.168321	0.911176	Drugbank
CCC(O)=O	0.481	74.079	1	2	2	0	0.490845	0.548945	37.3	4.519	0.338656	0.790641	Drugbank
OC(=O)C1=CC=CC=C1	1.3848	122.123	1	2	1	1	0.610604	2.82145e-08	37.3	3.6152	0.238478	0.761522	Drugbank
CCCCCCCCCCCCCCCC(O)=O	5.5523	256.43	1	2	15	0	0.41349	1.30393	37.3	17.5523	0.102906	0.946513	Drugbank
NC(=N)C1=CC=C(OCCCCCCOC2=CC=C(C=C2)C(N)=N)C=C1	3.27294	354.454	4	4	11	2	0.281198	1.17942	118.2	13.2729	0.0933988	0.951239	Drugbank
[H]C([H])=O	-0.1849	30.026	0	1	0	0	0.360624	2.84038e-09	17.07	3.1849	0.115517	0.884483	Drugbank
NC(N)=O	-0.9762	60.056	2	1	0	0	0.370507	0.210311	69.11	3.9762	0.497679	0.515696	Drugbank
NC(CO)(CO)CO	-2.3392	121.136	4	4	7	0	0.336832	0.992448	86.71	12.3392	0.564086	0.81968	Drugbank
OC(=O)CCCN1CCC(CC1)OC(C1=CC=C(Cl)C=C1)C1=CC=CC=N1	4.1702	388.895	1	5	8	2	0.734852	1.23267	62.66	11.1702	0.216937	0.858519	Drugbank
CC1=C(SCCO1)C(=O)NC1=CC=CC=C1	2.62	235.308	1	3	3	1	0.855983	0.715062	38.33	4.38	0.168506	0.856812	Drugbank
CS(=O)(=O)NC1=C(OC2=CC=CC=C2)C=C(C=C1)[N+]([O-])=O	2.7586	308.315	1	5	6	2	0.676087	1.19828	98.54	8.2414	0.478138	0.639388	Drugbank
FC1=CC=C(C=C1)C(N1CCN(C\C=C\C2=CC=CC=C2)CC1)C1=CC=C(F)C=C1	5.3852	404.504	0	2	6	3	0.543861	1.60841	6.48	11.3852	0.231849	0.845806	Drugbank
FC1=CC=C(C=C1)C(CCCN1CCC2(CC1)N(CNC2=O)C1=CC=CC=C1)C1=CC=C(F)C=C1	5.3054	475.583	1	3	7	3	0.503444	2.30454	35.58	12.3054	0.226317	0.87582	Drugbank
C[N+]1(C)CCCC(C1)OC(=O)C(O)(C1=CC=CC=C1)C1=CC=CC=C1	2.7045	340.443	1	3	7	2	0.687558	1.48374	46.53	9.2955	0.356862	0.809502	Drugbank
COC1=C(OC)C=C2C3CC(=O)C(CC(C)C)CN3CCC2=C1	3.2381	317.429	0	4	8	1	0.854415	1.23575	38.77	9.2381	0.222192	0.893556	Drugbank
[H][C@]12C[C@H](NC(=O)C[C@H](O)C(C)(C)C(=O)[C@H](C)[C@@H](O)[C@@H](C)CCC[C@@]1(C)O2)C(\C)=C\C1=CSC(C)=N1	4.05052	506.709	3	7	11	1	0.521912	1.75456	112.05	13.0505	0.301895	0.852958	Drugbank
CCN(CC)C(=O)NC1=CC=C(OCC(O)CNC(C)(C)C)C(=C1)C(C)=O	2.8907	379.501	3	5	13	1	0.57406	1.35044	90.9	14.1093	0.156041	0.924865	Drugbank
CC1=NC(C(=O)NCC(O)=O)=C(O)C2=C1C=C(OC1=CC=CC=C1)C=C2	2.85552	352.346	3	6	7	3	0.651421	1.14979	108.75	10.1445	0.124891	0.936315	Drugbank
CC(C)COC1=C(C=C(C=C1)C1=NC(C)=C(S1)C(O)=O)C#N	3.7232	316.382	1	6	8	2	0.908493	0.876421	83.21	10.7232	0.120621	0.89971	Drugbank
CCCCN(CCCC)CCCOC1=CC=C(C=C1)C(=O)C1=C(CCCC)OC2=C1C=C(NS(C)(=O)=O)C=C2	7.049	556.769	1	6	22	3	0.133407	1.97081	88.85	29.049	0.213948	0.874677	Drugbank
OC(CNCC(O)C1CCC2=C(O1)C=CC(F)=C2)C1CCC2=C(O1)C=CC(F)=C2	2.3636	405.441	3	5	8	2	0.688462	1.38293	70.95	10.6364	0.130325	0.934432	Drugbank
[H][C@@]12CC3=C(C=CC(=O)N3)[C@@](N)(CC(C)=C1)\C2=C\C	1.9402	242.322	2	2	3	0	0.683535	1.26734	55.12	4.0598	0.477174	0.916979	Drugbank
[H][C@@]1(OC(=O)[C@@](O)(CCCC(C)(C)O)CC(=O)OC)C(OC)=C[C@]23CCCN2CCC2=CC4=C(OCO4)C=C2[C@]13[H]	2.5807	545.629	2	10	15	1	0.447625	1.8321	123.99	16.4193	0.467605	0.788172	Drugbank
CC1=CN(C=N1)C1=CC(NC(=O)C2=CC=C(C)C(NC3=NC=CC(=N3)C3=CN=CC=C3)=C2)=CC(=C1)C(F)(F)F	6.35584	529.526	2	7	8	5	0.26586	1.78375	97.62	16.3558	0.245821	0.85787	Drugbank
C[C@H]1CNCCC2=CC=C(Cl)C=C12	2.5892	195.693	1	1	1	1	0.671291	0.714916	12.03	2.4108	0.262247	0.81533	Drugbank
OC12CC3CC(C1)CC(C3)(C2)NCC(=O)N1CCC[C@H]1C#N	1.17428	303.406	2	4	4	0	0.820503	1.14712	76.36	5.82572	0.215409	0.944639	Drugbank
NC(=N)N1CCC2=CC=CC=C2C1	0.93817	175.235	2	1	0	1	0.455159	0.623098	53.11	3.06183	0.223575	0.854343	Drugbank
[H][C@@]12C[C@]1([H])[C@@]1(C)C(=CC2=O)C(Cl)=C[C@@]2([H])[C@]3([H])CC[C@](OC(C)=O)(C(C)=O)[C@@]3(C)CC[C@]12[H]	4.6076	416.945	0	4	6	0	0.616612	1.29576	60.44	7.6076	0.276285	0.928737	Drugbank
CC1CC(CC(C)(C)C1)OC(=O)C(O)C1=CC=CC=C1	3.478	276.376	1	3	7	1	0.859739	1.30783	46.53	8.478	0.237063	0.916265	Drugbank
CN(C)CCC(O)(C1=CC=CC=C1)C1=CC=CC=C1Cl	3.5276	289.806	1	2	8	2	0.910148	1.45787	23.47	10.5276	0.553861	0.733333	Drugbank
C1=CN(C=N1)C(C1=CC=CC=C1)C1=CC=C(C=C1)C1=CC=CC=C1	5.1878	310.4	0	2	4	4	0.507136	1.35292	17.82	10.1878	0.236221	0.839104	Drugbank
CC(C(O)=O)C1=CC2=C(OC(=N2)C2=CC=C(Cl)C=C2)C=C1	4.3363	301.729	1	4	4	3	0.781486	0.49225	63.33	8.3363	0.0761996	0.966509	Drugbank
OC1=C(SC2=C(O)C(Cl)=CC(Cl)=C2)C=C(Cl)C=C1Cl	5.8626	356.057	2	3	4	2	0.707921	1.04065	40.46	8.8626	0.375112	0.849544	Drugbank
OC1=C(I)C=C(Cl)C2=C1N=CC=C2	3.1984	305.502	1	2	1	2	0.758308	8.83258e-07	33.12	3.1984	0.253748	0.746252	Drugbank
OC1=CC=CC2=C1C(=O)C1=C(C=CC=C1O)C2=O	1.8732	240.214	2	4	2	2	0.628686	2.21611e-06	74.6	5.1268	0.328935	0.671065	Drugbank
CN(CS(O)(=O)=O)C1=C(C)N(C)N(C1=O)C1=CC=CC=C1	0.8886	311.363	1	6	8	1	0.843001	1.23886	81.16	11.1114	0.25563	0.853045	Drugbank
O=C(CCNNC(=O)C1=CC=NC=C1)NCC1=CC=CC=C1	1.0225	298.346	3	4	7	2	0.526336	1.06294	83.12	10.9775	0.127097	0.932906	Drugbank
COC1=CC=C(C=C1O)[C@@H]1CC(=O)C2=C(O1)C=C(O[C@@H]1O[C@H](CO[C@@H]3O[C@@H](C)[C@H](O)[C@@H](O)[C@H]3O)[C@@H](O)[C@H](O)[C@H]1O)C=C2O	-1.1566	610.565	8	15	17	2	0.184717	1.87573	234.29	23.1566	0.204326	0.903316	Drugbank
CN1CC(C2=CC=CC=C2)C2=C(C1)C(N)=CC=C2	2.8461	238.334	1	2	3	2	0.77404	0.973485	29.26	5.1539	0.349273	0.796668	Drugbank
OC1=CC=C(C=C1)C1(OC(=O)C2=CC=CC=C12)C1=CC=C(O)C=C1	3.5601	318.328	2	4	4	3	0.709067	1.17453	66.76	7.5601	0.597985	0.680729	Drugbank
CC(CC1=CC=CC=C1)NCCC(C1=CC=CC=C1)C1=CC=CC=C1	5.4294	329.487	1	1	9	3	0.580901	1.58564	12.03	14.4294	0.243845	0.873069	Drugbank
CN1CCC(CC1)N(CC1=CC=CS1)C1=CC=CC=C1	3.8489	286.444	0	3	5	2	0.842128	1.45483	6.48	7.8489	0.474749	0.666397	Drugbank
CCOC(N)=O	0.1016	89.094	1	2	2	0	0.495019	0.479356	52.32	4.8984	0.249534	0.859492	Drugbank
CN(C)C\C=C(\C1=CC=C(Br)C=C1)C1=CC=CN=C1	3.8374	317.23	0	2	6	2	0.851673	1.2992	16.13	8.8374	0.231961	0.839492	Drugbank
[H][C@@]12C[C@@H]([C@H](OC(=O)CC)[C@@]1(C)CC[C@@]1([H])[C@@]2([H])CC[C@@]2([H])C[C@H](OC(C)=O)[C@H](C[C@]12C)N1CCCCC1)[N+]1(CC=C)CCCCC1	6.9122	597.905	0	5	11	0	0.181337	1.56956	55.84	14.9122	0.196183	0.907278	Drugbank
CC(C)C1=NN=C(C)N1[C@H]1C[C@@H]2CC[C@H](C1)N2CC[C@H](NC(=O)C1CCC(F)(F)CC1)C1=CC=CC=C1	5.95092	513.677	1	5	11	2	0.473786	1.65369	63.05	15.9509	0.244798	0.861033	Drugbank
CCN(CC)CCOCCOC(=O)C(CC)(CC)C1=CC=CC=C1	3.646	335.488	0	4	16	1	0.431668	1.79449	38.77	17.646	0.187975	0.942626	Drugbank
COC1=CC=C(C=C1)C1=C(OC2=CC=C(OCCN3CCCCC3)C=C2)C2=C(S1)C=C(O)C=C2	6.9395	475.61	1	6	10	4	0.299123	1.89435	51.16	17.9395	0.298203	0.774465	Drugbank
[H]N([H])CC(=O)CCC(=O)OCCCCCC	1.4179	215.293	1	4	11	0	0.466219	0.956234	69.39	12.5821	0.130793	0.94085	Drugbank
N[C@@H]([C@H](O)C1=CC(O)=C(O)C=C1)C(O)=O	-0.4569	213.189	5	6	7	1	0.432761	0.911962	124.01	11.4569	0.262022	0.907123	Drugbank
CC(CC1=CC=C2OCOC2=C1)NCC(O)C1=CC=C(O)C(O)=C1	2.0807	331.368	4	6	10	2	0.605994	1.3461	91.18	12.9193	0.159627	0.926189	Drugbank
[O-][N+]1=C(S)C=CC=C1	0.6087	127.168	1	2	1	1	0.308341	4.44475e-07	26.94	4.3913	0.334706	0.665294	Drugbank
CN(C)C1=CC2=C(C=C1)[N+](C)=C(\C=C\C1=C(C)N(C(C)=C1)C1=CC=CC=C1)C=C2	5.30824	382.531	0	2	9	4	0.435793	0.969417	12.05	15.3082	0.0741942	0.969455	Drugbank
CN1C(=O)C(O)=C(N=C1C(C)(C)NC(=O)C1=NN=C(C)O1)C(=O)NCC1=CC=C(F)C=C1	0.98202	444.423	3	8	11	2	0.507297	1.69282	150.02	15.018	0.276418	0.862779	Drugbank
OC(=O)CCCC1=CC=CC=C1	2.0939	164.204	1	2	4	1	0.739414	0.867612	37.3	5.9061	0.189719	0.933805	Drugbank
ClC1=CC=C(CSC(CN2C=CN=C2)C2=C(Cl)C=C(Cl)C=C2)C=C1	6.518	397.758	0	3	6	3	0.471061	1.95062	17.82	12.518	0.345617	0.815973	Drugbank
COC1=CN=C(NS(=O)(=O)C2=CC=C(N)C=C2)N=C1	0.8682	280.309	2	6	6	2	0.804522	0.910092	107.2	10.1318	0.337899	0.78546	Drugbank
CC(S)C(=O)NCC(O)=O	-0.4945	163.198	3	4	5	0	0.491543	0.808145	66.4	8.4945	0.228568	0.90289	Drugbank
NCCNCCNCCN	-1.917	146.238	4	4	9	0	0.315926	1.05671	76.1	13.917	0.141586	0.929775	Drugbank
CCCCCCCC(=O)CC[C@H]1[C@H](O)C[C@H](O)[C@@H]1C\C=C/CCCC(O)=O	4.2553	382.541	3	5	18	0	0.290564	1.29105	94.83	19.2553	0.196558	0.893313	Drugbank
[H][C@@]1(C[C@H](O)NC(=N)N1)[C@]1([H])NC(=O)\C(NC(=O)[C@H](CO)NC(=O)[C@H](CO)NC(=O)[C@H](CNC1=O)NC(=O)C[C@@H](N)CCCN)=C\NC(N)=O	-8.67313	685.7	16	13	15	0	0.0949852	1.61855	390.36	26.6731	0.392971	0.804134	Drugbank
O[C@@H]([C@@H](COC(=O)CCC(O)=O)NC(=O)C(Cl)Cl)C1=CC=C(C=C1)[N+]([O-])=O	1.3247	423.205	3	8	11	1	0.220231	1.48032	156.07	13.6753	0.348478	0.780657	Drugbank
O=C1C=C(OC2=CC=CC=C12)C1=CC=CC=C1	3.3028	222.243	0	2	1	2	0.630772	0.000213386	26.3	3.3028	0.185027	0.814973	Drugbank
NS(=O)(=O)C1=CC=C(C=C1)N1CCCCS1(=O)=O	0.264	290.366	1	4	3	1	0.844619	0.94142	97.54	6.736	0.14918	0.969338	Drugbank
CCC(=O)NS(=O)(=O)C1=CC=C(C=C1)C1=C(C)ON=C1C1=CC=CC=C1	3.53192	370.43	1	5	7	3	0.74198	1.41429	89.27	10.5319	0.282291	0.813942	Drugbank
NC1=NC2=NC=C(CC(CC#C)C3=CC=C(C=C3)C(=O)N[C@@H](CCC(O)=O)C(O)=O)N=C2C(N)=N1	0.9816	477.481	5	11	12	3	0.25994	1.39883	207.3	17.0184	0.143727	0.930743	Drugbank
CCCCCCCCCCCCOCCOCCOCCOCCOCCOCCOCCOCCOCCO	4.049	582.816	1	10	39	0	0.107953	1.96561	103.3	40.049	0.0860901	0.9572	Drugbank
C(N1CCCNCCNCCCNCC1)C1=CC=C(CN2CCCNCCNCCCNCC2)C=C1	0.4158	502.796	6	8	4	1	0.353778	1.38571	78.66	7.5842	0.11218	0.955683	Drugbank
NC1=CC(O)=C(C=C1)C(=O)OC1=CC=CC=C1	2.1936	229.235	2	4	4	2	0.470084	0.532567	72.55	6.8064	0.130416	0.938353	Drugbank
[H][C@@]12CC[C@](OC(=O)CCC)(C(=O)COC(C)=O)[C@@]1(C)C[C@H](O)[C@@]1(F)[C@@]2([H])C[C@H](F)C2=CC(=O)C=C[C@]12C	3.5195	508.558	1	7	11	0	0.54731	1.37115	106.97	11.5195	0.302804	0.913253	Drugbank
OCC(S)CS	0.2069	124.23	3	3	5	0	0.4494	0.91937	20.23	7.7931	0.367734	0.737793	Drugbank
[67Ga+3].OC(CC([O-])=O)(CC([O-])=O)C([O-])=O	-5.6334	256.027	1	7	6	0	0.482992	1.11057	140.62	14.6334	0.495642	0.816982	Drugbank
[H][C@@]12C[C@H]3OC(C)(C)O[C@@]3(C(=O)CCl)[C@@]1(C)C[C@H](O)[C@@]1(F)[C@@]2([H])CCC2=CC(=O)CC[C@]12C	3.8893	454.966	1	5	7	0	0.640668	1.27563	72.83	7.8893	0.244701	0.923936	Drugbank
C[N+]1(C)CCN(CC(O)(C2CCCCC2)C2=CC=CC=C2)CC1	2.8465	317.497	1	2	7	1	0.863348	1.50344	23.47	8.1535	0.37037	0.791991	Drugbank
[H][C@@]12CC[C@](OC(=O)CCCCC)(C(C)=O)[C@@]1(C)CC[C@@]1([H])[C@@]2([H])CCC2=CC(=O)CC[C@]12C	5.9696	428.613	0	4	10	0	0.386184	1.36759	60.44	12.9696	0.290064	0.865839	Drugbank
[La+3].[La+3].[O-]C([O-])=O.[O-]C([O-])=O.[O-]C([O-])=O	-7.341	457.836	0	9	0	0	0.339695	7.35715e-07	189.57	10.341	0.48094	0.51906	Drugbank
OC1=CC(Cl)=CC=C1OC1=C(Cl)C=C(Cl)C=C1	5.1447	289.545	1	2	3	2	0.828685	0.888403	29.46	7.1447	0.208108	0.923121	Drugbank
OC(=O)C(=O)NC1=CC(=CC(NC(=O)C(O)=O)=C1Cl)C#N	0.25788	311.637	4	7	2	1	0.570196	1.38009e-06	156.59	5.74212	0.241059	0.758941	Drugbank
[Mn++].CC1=C(O)C(CN(CCN(CC([O-])=O)CC2=CC(COP(O)(O)=O)=NC(C)=C2O)CC([O-])=O)=CC(COP(O)(O)=O)=N1	-2.47526	691.382	6	18	25	2	0.0739629	1.3976	286.5	32.4753	0.152724	0.932719	Drugbank
CCC(C)C(C)(COC(N)=O)COC(N)=O	1.2294	232.28	2	4	9	0	0.717986	1.48478	104.64	10.7706	0.442143	0.734057	Drugbank
C1N2CN3CN1CN(C2)C3	-1.0198	140.19	0	4	0	0	0.426761	1.02672	12.96	4.0198	1	1	Drugbank
C[N@+]1(CC2CC2)CC[C@]23[C@H]4OC5=C(O)C=CC(C[C@@H]1[C@]2(O)CCC4=O)=C35	1.67	356.442	2	4	5	1	0.79139	1.13611	66.76	7.33	0.40418	0.798382	Drugbank
NC(=O)CC1=CC=CC(C(=O)C2=CC=CC=C2)=C1N	1.5276	254.289	2	3	5	2	0.640422	1.10081	86.18	8.4724	0.187529	0.938332	Drugbank
OC1=C(C=C(Cl)C=C1)C(=O)NC1=C(Cl)C=C(C=C1)[N+]([O-])=O	3.8595	327.123	2	4	4	2	0.66118	0.828456	92.47	6.8595	0.15205	0.860112	Drugbank
CCCCCCCCCC1=CC=C(OCCOCCOCCOCCOCCOCCOCCOCCOCCO)C=C1	4.4836	616.833	1	10	37	1	0.109842	2.07004	103.3	39.4836	0.0717562	0.966592	Drugbank
NCC1=CC=C(C=C1)S(N)(=O)=O	-0.2073	186.236	2	3	4	1	0.66982	0.688832	86.18	8.2073	0.167018	0.946206	Drugbank
[H][C@@]12CC[C@H](C(=O)COC(C)=O)[C@@]1(C)CC[C@@]1([H])[C@@]2([H])CCC2=CC(=O)CC[C@]12C	4.2667	372.505	0	4	6	0	0.694387	1.0215	60.44	7.2667	0.152023	0.945849	Drugbank
NC(=O)C1=CC=CC=C1O	0.4911	137.138	2	2	2	1	0.591271	0.152851	63.32	5.5089	0.34582	0.659069	Drugbank
CC(C1=C(CCN(C)C)CC2=CC=CC=C12)C1=CC=CC=N1	4.1467	292.426	0	2	8	2	0.822846	1.69684	16.13	11.1467	0.46276	0.712253	Drugbank
CC(C)C(=O)OC(C)OC(=O)NCC1(CC(O)=O)CCCCC1	2.683	329.393	2	6	10	0	0.549792	1.48588	101.93	10.317	0.187081	0.927285	Drugbank
[H][C@]12CN([C@H](C(=O)NC(CC3CCC3)C(=O)C(N)=O)[C@@]1([H])C2(C)C)C(=O)[C@@H](NC(=O)NC(C)(C)C)C(C)(C)C	1.7112	519.687	4	5	10	0	0.360055	2.31077	150.7	11.2888	0.441754	0.802822	Drugbank
COC1=CC2=C(C=C1OC)C(OC1=CC=C(NC(=O)C3(CC3)C(=O)NC3=CC=C(F)C=C3)C=C1)=CC=N2	5.5408	501.514	2	6	10	4	0.307722	1.46309	98.78	16.5408	0.144392	0.927694	Drugbank
N#CC[C@H](C1CCCC1)N1C=C(C=N1)C1=C2C=CNC2=NC=N1	3.46638	306.373	1	5	4	3	0.799679	1.2005	83.18	7.46638	0.230946	0.923036	Drugbank
C\C(O)=C(/C#N)C(=O)NC1=CC=C(C=C1)C(F)(F)F	2.99948	270.21	2	3	4	1	0.492603	0.533419	73.12	5.00052	0.110607	0.921251	Drugbank
CCCS(=O)(=O)NC1=C(F)C(C(=O)C2=CNC3=NC=C(C=C23)C2=CC=C(Cl)C=C2)=C(F)C=C1	5.5442	489.931	2	4	8	4	0.333091	1.62963	91.92	14.5442	0.185616	0.919298	Drugbank
CC#CCN1C(=NC2=C1C(=O)N(CC1=NC3=C(C=CC=C3)C(C)=N1)C(=O)N2C)N1CCC[C@@H](N)C1	2.29772	472.553	1	8	7	3	0.442907	1.6706	113.48	10.7023	0.265127	0.923471	Drugbank
O=C1N(C=C(C=C1C1=CC=CC=C1C#N)C1=NC=CC=C1)C1=CC=CC=C1	4.42458	349.393	0	3	3	3	0.549344	0.951962	56.99	7.42458	0.529694	0.596753	Drugbank
[Gd+3].[H][C@@](CN(CCN(CC([O-])=O)CC([O-])=O)CC([O-])=O)(CC1=CC=C(OCC)C=C1)N(CC(O)=O)CC(O)=O	-4.6787	681.753	2	14	21	1	0.132446	1.91377	213.94	29.6787	0.412894	0.783033	Drugbank
CC(C)C[C@H](NC(=O)[C@H](CCC1=CC=CC=C1)NC(=O)CN1CCOCC1)C(=O)N[C@@H](CC1=CC=CC=C1)C(=O)N[C@@H](CC(C)C)C(=O)[C@@]1(C)CO1	2.5835	719.924	4	8	25	2	0.152234	2.65519	158.47	27.4165	0.311086	0.882981	Drugbank
NC1=NC(CC(=O)NC2=CC=C(CCNC[C@H](O)C3=CC=CC=C3)C=C2)=CS1	2.7722	396.516	4	6	11	3	0.416864	1.30907	100.27	14.2278	0.112791	0.951428	Drugbank
C[C@@H]1CCN(C[C@@H]1N(C)C1=NC=NC2=C1C=CN2)C(=O)CC#N	1.54478	312.377	1	5	5	2	0.928451	1.36459	88.91	8.45522	0.301656	0.874807	Drugbank
CNC(=O)C1=CC(OC2=CC(F)=C(NC(=O)NC3=CC=C(Cl)C(=C3)C(F)(F)F)C=C2)=CC=N1	5.6888	482.821	3	4	6	3	0.40736	1.23902	92.35	11.6888	0.100776	0.958127	Drugbank
OC(C(=O)O[C@H]1C[N+]2(CCCOC3=CC=CC=C3)CCC1CC2)(C1=CC=CS1)C1=CC=CS1	4.6668	484.663	1	6	10	3	0.272537	1.5699	55.76	14.6668	0.207153	0.90281	Drugbank
CNC(=O)C1=C(F)C=C(C=C1)N1C(=S)N(C(=O)C1(C)C)C1=CC=C(C#N)C(=C1)C(F)(F)F	3.99248	464.444	1	4	6	2	0.549242	1.22429	76.44	8.99248	0.145119	0.921361	Drugbank
CCCCCCCCC1=CC=C(CCC(N)(CO)CO)C=C1	3.2043	307.478	3	3	16	1	0.519494	1.17623	66.48	17.2043	0.115505	0.950869	Drugbank
CN(C)C1=CC=C(C=C1)[C@H]1C[C@@]2(C)[C@@H](CC[C@]2(O)C(C)=O)[C@@H]2CCC3=CC(=O)CCC3=C12	4.9722	433.592	1	4	8	1	0.731014	1.22354	57.61	10.9722	0.526014	0.616925	Drugbank
C[C@@H](OC1=CC(=CN=C1N)C1=CN(N=C1)C1CCNCC1)C1=C(Cl)C=CC(F)=C1Cl	5.0377	450.345	2	6	7	3	0.533055	1.29091	77.99	12.0377	0.190032	0.915332	Drugbank
CC1=CC(\C=C\C#N)=CC(C)=C1NC1=CC=NC(NC2=CC=C(C=C2)C#N)=N1	4.9891	366.428	2	6	7	3	0.617479	1.19326	97.42	11.9891	0.149215	0.915499	Drugbank
[H][C@@]12CC[C@H](OC(=O)CCCCCCCCC)[C@@]1(C)CC[C@]1([H])[C@@]3([H])CCC(=O)C=C3CC[C@@]21[H]	7.1807	428.657	0	3	11	0	0.288413	1.19973	43.37	15.1807	0.106997	0.947019	Drugbank
OC(=O)C(Cl)Cl	0.8747	128.942	1	2	1	0	0.533045	0.526696	37.3	3.1253	0.519077	0.665648	Drugbank
CC(=O)OC1=C(C=CC(=C1)C(F)(F)F)C(O)=O	2.3289	248.156	1	4	3	1	0.644012	0.458849	63.6	4.6711	0.297334	0.798382	Drugbank
[H][C@@]12[C@H]3CC[C@H](C3)[C@]1([H])C(=O)N(C[C@@H]1CCCC[C@H]1CN1CCN(CC1)C1=NSC3=CC=CC=C13)C2=O	4.2558	492.689	0	6	5	2	0.584169	1.33551	56.75	8.2558	0.155254	0.919211	Drugbank
CCCSC1=NC2=C(N=NN2[C@@H]2C[C@H](OCCO)[C@@H](O)[C@H]2O)C(N[C@@H]2C[C@H]2C2=CC(F)=C(F)C=C2)=N1	2.0137	522.578	4	11	14	3	0.231041	1.57757	138.44	17.9863	0.190699	0.909861	Drugbank
CC(=O)N[C@H]1[C@H](O)O[C@H](CO)[C@@H](O)C1O[C@@H]1O[C@@H]([C@@H](O[C@@H]2O[C@H](CO)[C@@H](O)C(O[C@@H]3O[C@@H]([C@@H](O)[C@H](O)[C@H]3O)C(O)=O)[C@H]2NC(C)=O)[C@H](O)[C@H]1O)C(O)=O	-9.2766	776.651	14	23	24	0	0.0874551	1.68708	399.71	36.2766	0.198483	0.938315	Drugbank
CC(C)OC(=O)CCC\C=C/C[C@H]1[C@@H](O)C[C@@H](O)[C@@H]1\C=C\C(F)(F)COC1=CC=CC=C1	4.683	452.538	2	5	16	1	0.273554	1.50121	75.99	18.683	0.192233	0.893302	Drugbank
C(N(CC1=CC=CC=C1)C1=CC=CC=C1)C1=NCCN1	2.6949	265.36	1	3	5	2	0.89982	1.90174	27.63	7.3051	0.416431	0.732679	Drugbank
CC(C)(C)C1=CC(=C(O)C=C1NC(=O)C1=CNC2=CC=CC=C2C1=O)C(C)(C)C	5.118	392.499	3	4	3	2	0.568603	1.19342	78.43	7.118	0.162019	0.876405	Drugbank
[H][C@]12CC[C@]([H])([C@H]([C@H](C1)C1=CC=C([123I])C=C1)C(=O)OC)N2CCCF	3.7603	427.291	0	3	6	1	0.529699	1.26078	29.54	7.7603	0.18069	0.935473	Drugbank
CN1C=CC(=O)C(O)=C1C	0.8041	139.154	1	3	3	0	0.564918	0.223145	40.54	5.1959	0.391982	0.618427	Drugbank
FC(F)(F)CNC(=O)C1(CCCCN2CCC(CC2)NC(=O)C2=C(C=CC=C2)C2=CC=C(C=C2)C(F)(F)F)C2=CC=CC=C2C2=CC=CC=C12	8.3821	693.732	2	3	10	4	0.129689	1.65961	61.44	19.3821	0.179333	0.924887	Drugbank
CS(=O)(=O)C1=CC(Cl)=C(C=C1)C(=O)NC1=CC=C(Cl)C(=C1)C1=CC=CC=N1	4.7112	421.305	1	4	5	3	0.662102	0.874847	76.13	9.7112	0.131255	0.912384	Drugbank
[H][C@@]12CC[C@H]([C@H](C)CCC(=O)NCCS(O)(=O)=O)[C@@]1(C)CC[C@@]1([H])[C@@]2([H])[C@@H](O)C[C@]2([H])C[C@H](O)CC[C@]12C	3.3973	499.714	4	6	13	0	0.398162	1.44067	123.93	13.3973	0.124826	0.947082	Drugbank
CC(=O)O[C@H](CC([O-])=O)C[N+](C)(C)C	-1.2357	203.238	0	4	9	0	0.41406	1.13569	66.43	13.2357	0.482343	0.702135	Drugbank
O[C@H](C[C@H](O)\C=C\C1=C(N=C2C=CC=CC2=C1C1=CC=C(F)C=C1)C1CC1)CC(O)=O	4.5181	421.468	3	5	10	3	0.497585	1.79772	90.65	14.5181	0.34303	0.747203	Drugbank
CCOC1=NC2=C(N1CC1=CC=C(C=C1)C1=CC=CC=C1C1=NOC(=O)N1)C(=CC=C2)C(=O)OCC1=C(C)OC(=O)O1	5.1068	568.542	1	11	11	4	0.242491	2.29335	139.57	17.1068	0.417933	0.754775	Drugbank
[Cu++].[O-]S([O-])(=O)=O	-1.3405	159.609	0	4	0	0	0.248987	0.435658	80.26	4.3405	1	1	Drugbank
[H][C@@]1(CC[C@@]2([H])[C@]3([H])[C@H](O)C[C@]4([H])C[C@H](O)CC[C@]4(C)[C@@]3([H])CC[C@]12C)[C@H](C)CCC(O)=O	4.4779	392.58	3	4	9	0	0.659162	1.21228	77.76	10.4779	0.168166	0.942622	Drugbank
NC(=O)N[C@@H](CCC(O)=O)C(O)=O	-1.0273	190.155	4	5	5	0	0.440139	1.05776	129.72	9.0273	0.376771	0.794446	Drugbank
CO[C@@H]1[C@@H](C[C@H]2O[C@]1(C)N1C3=C(C=CC=C3)C3=C1C1=C(C4=C(C=CC=C4)N21)C1=C3CNC1=O)N(C)C(=O)C1=CC=CC=C1	5.9068	570.649	1	6	6	6	0.287218	1.47992	77.73	14.9068	0.437285	0.783434	Drugbank
CC1=C(CCNCC2=CC=C(\C=C\C(=O)NO)C=C2)C2=CC=CC=C2N1	3.32722	349.434	4	3	9	3	0.228672	1.22066	77.15	12.3272	0.103193	0.948059	Drugbank
COC1=CC=C(C=C1)N1N=C(C(N)=O)C2=C1C(=O)N(CC2)C1=CC=C(C=C1)N1CCCCC1=O	2.6996	459.506	1	6	6	3	0.630745	1.60874	110.76	9.3004	0.237921	0.786929	Drugbank
COC1=CC(C)=C2C(OC3=CC=CC(=C3)C(F)(F)F)=C(OC)C=C(NC(C)CCCN)C2=N1	5.91082	463.5	2	6	14	3	0.41073	1.87409	78.63	19.9108	0.312946	0.843563	Drugbank
[H][C@@]1([C@@H](NC(C)=O)C(CC)CC)[C@H](O)[C@H](C[C@H]1NC(N)=N)C(O)=O	-0.13943	328.413	6	5	11	0	0.282902	1.56778	148.53	14.1394	0.581139	0.800985	Drugbank
COC1=CC(NC2=C(C=NC3=CC(OCCCN4CCN(C)CC4)=C(OC)C=C23)C#N)=C(Cl)C=C1Cl	5.19038	530.456	1	8	12	3	0.378829	1.70861	82.88	17.1904	0.182634	0.946693	Drugbank
CNC(=O)C1=C(SC2=CC=C3C(NN=C3\C=C\C3=CC=CC=N3)=C2)C=CC=C1	4.6391	386.48	2	4	6	4	0.524191	1.30985	70.67	11.6391	0.173435	0.949016	Drugbank
[H]C(C)(OC(=O)N(C)C1=C(COC(=O)CNC)C=CC=N1)[N+]1=CN(C[C@](O)(C2=C(F)C=CC(F)=C2)[C@@]([H])(C)C2=NC(=CS2)C2=CC=C(C=C2)C#N)N=C1	4.58458	717.779	2	12	18	5	0.130418	1.88125	159.37	24.5846	0.1895	0.917576	Drugbank
NC1=CC=NC=C1	0.6638	94.117	1	2	1	1	0.512651	0.0691728	38.91	4.3362	0.307848	0.694038	Drugbank
C[C@H](NCC1=CC=C(OCC2=CC(F)=CC=C2)C=C1)C(N)=O	2.3681	302.349	2	3	8	2	0.825046	1.08161	64.35	10.6319	0.111102	0.959172	Drugbank
NC(=O)C1=CC2=CC(=CC=C2O1)N1CCN(CCCCC2=CNC3=C2C=C(C=C3)C#N)CC1	4.02958	441.535	2	5	7	4	0.421693	1.47879	102.29	12.0296	0.0921452	0.954756	Drugbank
NCCO.CCCCCCCC\C=C/CCCCCCCC(O)=O	5.0459	343.552	3	4	19	0	0.270482	1.0757	83.55	21.0459	0.124385	0.935913	Drugbank
[N-]=[N+]=O	-0.1584	44.013	0	1	0	0	0.275137	0	53.47	3.1584	0	1	Drugbank
COC1=CC=C(CN(CCN(C)C)C2=NC=CC=C2)C=C1	2.6584	285.391	0	4	10	2	0.781767	1.97905	28.6	12.3416	0.328782	0.778741	Drugbank
CC1=CC(=CC(C)=C1CC1=NCCN1)C(C)(C)C	3.14514	244.382	1	2	4	1	0.848888	1.22609	24.39	5.14514	0.241742	0.944999	Drugbank
COC1=CC2=C(CCNC(C)=O)C=CC=C2C=C1	2.527	243.306	1	2	6	2	0.895737	0.91168	38.33	8.473	0.321787	0.748888	Drugbank
[H][C@]12SCC(SC3=NC(=CS3)C3=CC=[N+](C)C=C3)=C(N1C(=O)[C@H]2NC(=O)C(=N/OCC)\C1=NSC(NP(O)(O)=O)=N1)C([O-])=O	-0.115	684.7	4	16	15	3	0.0680235	1.9758	223.24	21.115	0.220397	0.89992	Drugbank
CN(C1=CC2=NN(C)C(C)=C2C=C1)C1=CC=NC(NC2=CC=C(C)C(=C2)S(N)(=O)=O)=N1	3.13904	437.529	2	8	10	4	0.49215	1.34811	119.03	14.139	0.124646	0.930608	Drugbank
COCCCN1CCC(CC1)NC(=O)C1=C2OCCC2=C(N)C(Cl)=C1	2.0878	367.877	2	5	8	1	0.594377	1.12703	76.82	9.9122	0.12366	0.920942	Drugbank
CCCOC1=C(C=C(C=C1)S(=O)(=O)NCCC1CCCN1C)C1=NC(=O)C2=C(N1)C(CCC)=NN2C	2.9365	516.668	2	8	15	2	0.401795	1.83018	117.92	17.0635	0.337662	0.863895	Drugbank
CC1=NOC(NS(=O)(=O)C2=C(SC=C2)C(=O)CC2=CC3=C(OCO3)C=C2C)=C1Cl	3.96124	454.913	1	8	8	3	0.561302	1.6444	107.73	11.9612	0.278365	0.89207	Drugbank
C[C@H]1CN(C[C@H](CC2=CC=CC=C2)C(=O)NCC(O)=O)CC[C@@]1(C)C1=CC(O)=CC=C1	3.0514	424.541	3	5	11	2	0.606054	1.50696	89.87	13.0514	0.276889	0.82992	Drugbank
OC(=O)COCCN1CCN(CC1)[C@H](C1=CC=CC=C1)C1=CC=C(Cl)C=C1	3.1482	388.895	1	5	8	2	0.703894	1.70083	53.01	10.1482	0.254518	0.825908	Drugbank
CCN1CCCC1CNC(=O)C1=CC(=C(N)C=C1OC)S(=O)(=O)CC	1.2851	369.487	2	6	11	1	0.702317	1.31975	101.73	13.7149	0.187947	0.908406	Drugbank
[H][C@]12C[C@]1(NC(=O)[C@]1([H])C[C@H](C[C@@]1([H])C(=O)N(C)CCCC\C=C/2)OC1=CC(=NC2=C1C=CC(OC)=C2C)C1=NC(=CS1)C(C)C)C(=O)NS(=O)(=O)C1CC1	5.25412	749.956	2	10	13	3	0.293724	2.56364	156.89	18.2541	0.338896	0.843428	Drugbank
CCOC1=CC=C(CC2=C(Cl)C=CC(=C2)[C@@H]2O[C@H](CO)[C@@H](O)[C@H](O)[C@H]2O)C=C1	1.8444	408.878	4	6	11	2	0.581834	1.57248	99.38	14.1556	0.258738	0.859658	Drugbank
CCCCCCOC(=O)\N=C(\N)C1=CC=C(NCC2=NC3=C(C=CC(=C3)C(=O)N(CCC(=O)OCC)C3=NC=CC=C3)N2C)C=C1	5.6026	627.746	2	9	18	4	0.0741488	1.70299	154.03	24.6026	0.10967	0.955869	Drugbank
[H][C@@]12C[C@]1([H])N([C@@H](C2)C#N)C(=O)[C@@H](N)C12CC3CC(CC(O)(C3)C1)C2	1.15798	315.417	2	4	4	0	0.799807	1.1845	90.35	5.84202	0.290812	0.948708	Drugbank
COC([C@H](OC1=NC(C)=CC(C)=N1)C(O)=O)(C1=CC=CC=C1)C1=CC=CC=C1	3.51564	378.428	1	6	10	3	0.677471	1.76437	81.54	13.5156	0.456963	0.845643	Drugbank
[H][C@@]1(CC[C@@]2([H])\C(CCC[C@]12C)=C\C=C1\C[C@@H](O)C[C@H](O)C1=C)[C@H](C)\C=C\[C@H](C)C(C)C	6.6118	412.658	2	2	12	0	0.498656	1.50566	40.46	15.6118	0.152601	0.923848	Drugbank
[H][C@@]12CC[C@](C)(O)[C@@]1(C)CC[C@@]1([H])[C@@]2([H])CC[C@@]2([H])CC(=O)\C(C[C@]12C)=C/O	4.401	332.484	2	3	5	0	0.510422	0.938956	57.53	6.401	0.176854	0.91819	Drugbank
NC(=O)C[S@@](=O)C(C1=CC=CC=C1)C1=CC=CC=C1	2.01	273.357	1	2	5	2	0.905545	1.23618	60.16	7.99	0.512372	0.720617	Drugbank
CC1=CC(=CC(C)=C1OC1=C(Br)C(N)=NC(NC2=CC=C(C=C2)C#N)=N1)C#N	4.7174	435.285	2	7	7	3	0.608454	1.25648	120.64	11.7174	0.274483	0.814276	Drugbank
CSCCNC1=C2N=CN([C@@H]3O[C@H](COP(O)(=O)OP(O)(=O)C(Cl)(Cl)P(O)(O)=O)[C@@H](O)[C@H]3O)C2=NC(SCCC(F)(F)F)=N1	2.8505	776.366	7	19	22	2	0.0451166	1.58709	255.91	24.1495	0.182977	0.906191	Drugbank
NC(=O)N1CCC(CC(=O)N2CCC(CC2)[C@H]2C3=C(CCC4=C2C(Br)=CC(Cl)=C4)C=C(Br)C=N3)CC1	5.9099	638.832	1	3	3	2	0.454301	1.51611	79.53	7.9099	0.296874	0.820519	Drugbank
CC1=C(N(CC2=CC=C(OCCN3CCCCCC3)C=C2)C2=C1C=C(O)C=C2)C1=CC=C(O)C=C1	6.33102	470.613	2	5	10	4	0.331311	1.40412	57.86	17.331	0.255129	0.823071	Drugbank
[H][C@@]12CC[C@@H](C)[C@]3([H])CC[C@@]4(C)OO[C@@]13[C@]([H])(O[C@H](OC)[C@@H]2C)O4	2.8408	298.379	0	5	5	0	0.696615	0.905303	46.15	5.1592	0.524294	0.673262	Drugbank
CNCCC1=CC=CC=N1	0.8435	136.198	1	2	4	1	0.665802	0.837422	24.92	7.1565	0.195425	0.909864	Drugbank
CN(C)CC(C1=CC=C(O)C=C1)C1(O)CCCCC1	2.7326	263.381	2	3	8	1	0.877582	1.38707	43.7	9.2674	0.438304	0.743015	Drugbank
CN1C(C(=O)NC2=CC=CC=N2)=C(O)C2=C(C=C(Cl)S2)S1(=O)=O	2.2959	371.827	2	6	4	2	0.84327	0.732981	99.6	6.7041	0.179633	0.873728	Drugbank
NC1=CC=C(C=C1)S(=O)(=O)NC1=CC=NN1C1=CC=CC=C1	2.2553	314.37	2	5	5	3	0.722752	1.14663	90.01	8.7447	0.370004	0.819448	Drugbank
OC(=O)COC(=O)CC1=CC=CC=C1NC1=C(Cl)C=CC=C1Cl	3.9073	354.189	2	5	6	2	0.769662	1.19189	75.63	8.9073	0.466367	0.795835	Drugbank
NC1=C(Br)C=C(Br)C=C1CN[C@H]1CC[C@H](O)CC1	3.1869	378.108	3	3	5	1	0.708683	1.05286	58.28	6.1869	0.281626	0.774904	Drugbank
CCOC1=C(OCC)C=C(\C=C2/NCCC3=CC(OCC)=C(OCC)C=C23)C=C1	4.9252	397.515	1	5	13	2	0.65044	1.39819	48.95	16.9252	0.177648	0.938716	Drugbank
OP(O)(=O)OCC(Cl)(Cl)Cl	1.4659	229.383	2	4	4	0	0.555621	1.12828	66.76	5.5341	0.312185	0.983636	Drugbank
CC(N\C(NC#N)=N\C1=CC=NC=C1)C(C)(C)C	2.16398	245.33	2	3	3	1	0.36229	1.2432	73.1	4.83602	0.261642	0.931663	Drugbank
[Ca++].[O-]C([O-])=O	-2.8278	100.086	0	3	0	0	0.308163	6.86667e-07	63.19	5.8278	0.480939	0.519061	Drugbank
C1CN=C(N1)C1CCCC2=CC=CC=C12	2.1082	200.285	1	2	1	1	0.73738	0.840659	24.39	2.8918	0.371969	0.788072	Drugbank
[NH4+].[Cl-]	-2.6198	53.492	1	0	0	0	0.313886	0.33944	36.5	5.6198	1	1	Drugbank
[NH4+].CC(O)C([O-])=O	-1.5067	107.109	2	3	3	0	0.426056	0.561757	96.86	7.5067	0.446926	0.650056	Drugbank
CN1C(CCCC(O)=O)=NC2=CC(=CC=C12)N(CCCl)CCCl	3.2646	358.269	1	5	10	2	0.699336	1.28458	58.36	12.2646	0.212158	0.897362	Drugbank
OCC1=CC=CC=C1	1.1789	108.14	1	1	2	1	0.572344	0.361663	20.23	4.8211	0.263744	0.826074	Drugbank
N[C@@H]1CCCCN(C1)C1=C(F)C=C2C(=O)C(=CN(C3CC3)C2=C1Cl)C(O)=O	2.9303	393.846	2	6	4	1	0.835805	1.30225	86.87	5.0697	0.245096	0.85393	Drugbank
[H][C@]12[C@H](OC(=O)C3=CC=CC=C3)[C@]3(O)C[C@H](OC(=O)[C@H](O)[C@@H](NC(=O)OC(C)(C)C)C4=CC=CC=C4)C(C)=C([C@@H](OC)C(=O)[C@]1(C)[C@H](C[C@H]1OC[C@@]21OC(C)=O)OC)C3(C)C	4.5678	835.944	3	14	19	2	0.170728	2.35258	202.45	22.5678	0.389828	0.869534	Drugbank
COC1=C(O)C=CC(CNC(=O)CCCC\C=C\C(C)C)=C1	3.7896	305.418	2	3	13	1	0.538861	2.20828	58.56	14.7896	0.171011	0.930076	Drugbank
CN1CCC(CC1)=C1C2=NC=C(C=O)N2CCC2=CC=CC=C12	2.7792	307.397	0	4	2	2	0.760448	1.03157	38.13	4.2208	0.454683	0.696623	Drugbank
O[Se](O)=O	-1.6136	128.973	2	3	2	0	0.386484	0.227972	57.53	6.6136	0.549512	0.63087	Drugbank
[OH-].[OH-].[OH-].[Al+3]	-0.9112	78.003	0	3	0	0	0.350923	0	90	3.9112	0	1	Drugbank
C[C@@H](O[C@H]1OCCN(CC2=NC(=O)N(N2)P(O)(O)=O)[C@H]1C1=CC=C(F)C=C1)C1=CC(=CC(=C1)C(F)(F)F)C(F)(F)F	4.7719	614.411	3	8	10	2	0.264568	1.60808	123.93	13.7719	0.289379	0.884086	Drugbank
[H][C@@](C(=O)OC)(C1=CC=CC=C1)[C@@]1([H])CCCCN1	2.0853	233.311	1	3	4	1	0.81234	1.21991	38.33	5.9147	0.468001	0.73863	Drugbank
CC(C)N(CC[C@H](C1=CC=CC=C1)C1=C(OC(=O)C(C)C)C=CC(CO)=C1)C(C)C	5.3811	411.586	1	4	17	2	0.4211	2.01598	49.77	21.3811	0.614278	0.853918	Drugbank
OC[C@H](O)[C@H](CO)[N+]12CC[N+]3(CC([O-])=O)CC[N+]4(CC([O-])=O)CC[N+](CC([O-])=O)(CC1)[Gd-]234	-7.9118	604.715	3	9	13	0	0.218234	1.58699	181.08	23.9118	0.563593	0.709794	Drugbank
NC(N)=NCC1=CC(I)=CC=C1	1.0646	275.093	2	1	2	1	0.481386	0.851156	64.4	4.9354	0.166293	0.885278	Drugbank
[Na+].[Na+].[Na+].[Gd+3].[O-]C(=O)CN(CCN(CC([O-])=O)CC([O-])=O)C[C@H](COP([O-])(=O)OC1CCC(CC1)(C1=CC=CC=C1)C1=CC=CC=C1)N(CC([O-])=O)CC([O-])=O	-14.547	957.868	0	17	23	2	0.0739278	1.50765	268.96	42.547	0.218319	0.919148	Drugbank
CNC(C)CCC=C(C)C	2.3407	141.258	1	1	8	0	0.592478	1.00306	12.03	8.6593	0.195419	0.932509	Drugbank
C[C@H](N)[C@H](O)C1=CC(O)=C(O)C=C1	0.4784	183.207	4	4	7	1	0.502106	0.879815	86.71	10.5216	0.236623	0.899477	Drugbank
[H][C@@]12CC[C@](C)(O)[C@@]1(C)CC[C@@]1([H])[C@@]2([H])CC[C@@]2([H])CC3=NNC=C3C[C@]12C	4.1181	328.5	2	2	4	1	0.752491	0.925428	48.91	6.1181	0.167611	0.922865	Drugbank
CCCCN(CCCC)CC(O)C1=C2C(=CC(Cl)=C1)\C(=C/C1=CC=C(Cl)C=C1)C1=C2C=CC(Cl)=C1	9.1517	528.951	1	2	13	3	0.221687	1.70472	23.47	22.1517	0.341477	0.75764	Drugbank
[H][C@@]12CC[C@](C)(O)[C@@]1(C)CC[C@@]1([H])[C@@]2([H])CCC2=CC(=O)CC[C@]12C	4.2693	302.458	1	2	4	0	0.725331	1.00317	37.3	5.2693	0.211911	0.938504	Drugbank
C(C1=NCCN1)C1=CC=CC2=CC=CC=C12	2.384	210.28	1	2	2	2	0.808265	0.857155	24.39	4.616	0.336414	0.813879	Drugbank
COC(=O)C1=C(NC(C)=C(C1C1=CC(=CC=C1)[N+]([O-])=O)C(=O)OC(C)C)C#N	2.45788	385.376	1	8	9	1	0.464337	1.6201	131.56	10.5421	0.578427	0.711555	Drugbank
[H][C@@]12CC[C@@](O)(C#C)[C@@]1(CC)CC[C@]1([H])[C@@]3([H])CCC(C=C3CC[C@@]21[H])=NO	4.1437	327.468	2	3	4	0	0.43184	1.09426	52.82	5.1437	0.21066	0.967131	Drugbank
CNC(C)CC1CCCCC1	2.5647	155.285	1	1	5	0	0.660212	1.12413	12.03	5.4353	0.230439	0.915534	Drugbank
[K+].[I-]	-5.992	166.002	0	0	0	0	0.248069	0	0	8.992	0	0	Drugbank
CC(C)C1=CC=CC(C(C)C)=C1OCOP(O)(O)=O	3.379	288.28	2	5	12	1	0.619629	1.63429	75.99	13.379	0.413987	0.744575	Drugbank
CC(C[N+](C)(C)C)OC(C)=O	0.6442	160.237	0	2	8	0	0.447248	1.05771	26.3	10.3558	0.361726	0.846588	Drugbank
CCCCCCCCCCCCCCCCCC(O)=O	6.3325	284.484	1	2	17	0	0.336042	1.10124	37.3	20.3325	0.104598	0.946246	Drugbank
OO.NC(N)=O	-0.9588	94.07	4	3	1	0	0.229002	0.300319	109.57	4.9588	0.469116	0.587985	Drugbank
[O--].[Cu++]	-0.1213	79.545	0	0	0	0	0.362398	0	28.5	3.1213	0	0	Drugbank
CN(C(=O)C(C)(C)C1=CC(=CC(=C1)C(F)(F)F)C(F)(F)F)C1=CN=C(C=C1C1=CC=CC=C1C)N1CC[N+](C)(COP(O)([O-])=O)CC1	5.73662	688.606	1	7	14	3	0.183033	1.63002	106.03	19.7366	0.201154	0.898216	Drugbank
OC(C(=O)C1=CC=CC=C1)C1=CC=CC=C1	2.6029	212.248	1	2	4	2	0.793888	1.09518	37.3	6.3971	0.26049	0.897858	Drugbank
CC(=O)N(C1=C(C)C(C)=NO1)S(=O)(=O)C1=CC=C(N)C=C1	1.61544	309.347	1	6	7	2	0.863291	1.19093	106.5	10.3846	0.412823	0.835484	Drugbank
[Na+].[Na+].[Zr].[O-][Si]1([O-])O[Si]([O-])([O-])O[Si]([O-])([O-])O1	-14.4761	365.453	0	9	0	0	0.378553	0.665499	166.05	17.4761	0.644581	0.683886	Drugbank
OCN1C(NC(=O)NCNC(=O)NC2N(CO)C(=O)NC2=O)C(=O)NC1=O	-4.8023	388.297	8	8	8	0	0.162397	1.16464	221.54	15.8023	0.142449	0.936778	Drugbank
OP(O)(=O)CP(O)(O)=O	-0.7007	176.001	4	6	6	0	0.413185	0.868853	115.06	9.7007	0.308895	0.989092	Drugbank
OC(=O)CNC(=O)CNC(=O)CNC(=O)CSC(=O)C1=CC=CC=C1	-1.0068	367.383	4	7	9	1	0.438158	1.36216	141.67	14.0068	0.192963	0.905104	Drugbank
CC(C)(C1=CC=C(OCC2CO2)C=C1)C1=CC=C(OCC2CO2)C=C1	3.5677	340.419	0	4	10	2	0.689246	1.26684	43.52	12.5677	0.172173	0.891494	Drugbank
CCCCOC(=O)C1=CC=C(O)C=C1	2.3491	194.23	1	3	6	1	0.590786	0.872489	46.53	7.6509	0.149298	0.905328	Drugbank
O[C@H]1CC2=C(O)C=C(O)C=C2O[C@@H]1C1=CC=C(O)C(O)=C1	1.5461	290.271	5	6	6	2	0.509593	1.0872	110.38	9.4539	0.226921	0.876762	Drugbank
OC(=O)C(S)C(S)C(O)=O	-0.2476	182.222	4	6	5	0	0.45411	1.07471	74.6	8.2476	0.558158	0.814982	Drugbank
[H]C(N)(COP(O)(=O)OCC([H])(COC(=O)CCC\C=C/C\C=C/C\C=C/C\C=C/C\C=C/CC)OC(=O)CCCC\C=C/C\C=C/C\C=C/C\C=C/C\C=C/CC)C(O)=O	11.2204	842.064	3	11	41	0	0.0235171	2.42855	171.68	49.2204	0.212786	0.862811	Drugbank
CCCCCCCCCCCCCCCCCC(=O)OCC(COP([O-])(=O)OCC[N+](C)(C)C)OC(=O)CCCCCCCCCCCCCCCCC	12.1722	790.161	0	8	47	0	0.0260054	1.6657	111.19	56.1722	0.255753	0.835375	Drugbank
CCCCC\C=C/C\C=C/CCCCCCCC(O)=O	5.8845	280.452	1	2	15	0	0.318262	1.79252	37.3	17.8845	0.152213	0.918804	Drugbank
[Na+].[H][C@@](COC(=O)CCCCCCCCCCCCCCC)(COP([O-])(=O)OCC(O)CO)OC(=O)CCCCCCCCCCCCCCC	6.2628	744.964	2	10	42	0	0.0320811	2.21634	151.65	45.2628	0.246878	0.823241	Drugbank
CN1C2=C(NC(Br)=N2)C(=O)N(C)C1=O	0.814	259.063	1	3	2	1	0.661308	0.169755	69.3	5.186	0.183159	0.819614	Drugbank
[Na+].OS([O-])=O	-3.6575	104.062	1	3	1	0	0.254382	0.317352	60.36	7.6575	0.576419	0.587701	Drugbank
OC(=O)CN(CCN(CC(O)=O)CC(O)=O)CCN(CC(O)=O)CC(O)=O	-2.6846	393.349	5	13	16	0	0.181917	1.40002	196.22	21.6846	0.307717	0.858728	Drugbank
[H][C@@]12COCCN1C(=O)C1=C(OCOC(=O)OC)C(=O)C=CN1N2[C@H]1C2=CC=C(F)C(F)=C2CSC2=CC=CC=C12	3.4425	571.558	0	10	5	2	0.344765	1.95985	97.85	7.4425	0.371815	0.873418	Drugbank
[H][C@@]1(CC[C@@]2([H])[C@]3([H])CCC4=CC(O)=CC=C4[C@@]3([H])CC[C@]12C)OC(=O)CCC1CCCC1	6.1305	396.571	1	3	6	1	0.622717	1.21772	46.53	10.1305	0.125824	0.930746	Drugbank
CCCCCCC(=O)O[C@H]1CC[C@H]2[C@@H]3CCC4=CC(OC(=O)CCCCCC)=CC=C4[C@H]3CC[C@]12C	8.3007	496.732	0	4	15	1	0.165839	1.40541	52.6	21.3007	0.0907239	0.958951	Drugbank
[H][C@@]12CC[C@H](OC(=O)CCCC)[C@@]1(C)CC[C@]1([H])C3=C(CC[C@@]21[H])C=C(O)C=C3	5.3503	356.506	1	3	7	1	0.739743	1.17991	46.53	10.3503	0.141525	0.91919	Drugbank
OCC(Br)(CO)[N+]([O-])=O	-0.6611	199.988	2	4	5	0	0.273844	0.913286	83.6	8.6611	0.671181	0.865322	Drugbank
[Ca++].[H][C@](O)(C([O-])=O)[C@@]([H])(O)[C@]([H])(O)[C@]([H])(O)C([O-])=O	-6.451	248.2	4	8	9	0	0.348992	0.957996	161.18	18.451	0.355932	0.905729	Drugbank
CCCCCCCCCCCCCC(=O)OC(C)C	5.6391	270.457	0	2	16	0	0.319642	1.21645	26.3	18.6391	0.107893	0.94921	Drugbank
CCN(CC)C1=CC=C(C=C1)C(=C1C=CC(C=C1)=[N+](CC)CC)C1=C(C=C(C(O)=C1)S(O)(=O)=O)S(O)(=O)=O	4.153	561.702	3	8	16	2	0.306958	1.47385	135.22	19.153	0.560902	0.624242	Drugbank
[Cu+].F[B-](F)(F)F.COC(C)(C)C[N+]#[C-].COC(C)(C)C[N+]#[C-].COC(C)(C)C[N+]#[C-].COC(C)(C)C[N+]#[C-]	6.62026	602.99	0	4	20	0	0.178037	0.997122	54.36	23.6203	0.475967	0.87265	Drugbank
CCCCCCCC[N+](C)(C)CCCCCCCC	5.7838	270.525	0	0	18	0	0.276959	1.24222	0	20.7838	0.138075	0.925978	Drugbank
CSCCC(N)C(O)=O	0.1514	149.215	2	4	6	0	0.596996	0.895148	63.32	8.8486	0.244799	0.889718	Drugbank
[K+].[K+].[O-]C([O-])=O	-8.439	138.204	0	3	0	0	0.312259	5.72223e-07	63.19	11.439	0.48094	0.51906	Drugbank
[64Cu]	-0.0025	63.9298	0	0	0	0	0.347536	0	0	3.0025	0	0	Drugbank
[H][C@@]12CC[C@](OC(C)=O)(C(C)=O)[C@@]1(C)CC[C@]1([H])[C@@]3([H])CCC(=O)C=C3C(C)=C[C@@]21[H]	4.1852	370.489	0	4	6	0	0.684128	1.17318	60.44	7.1852	0.239778	0.953261	Drugbank
[177Lu]	0	176.944	0	0	0	0	0.488052	0	0	3	0	0	Drugbank
[Cl-].[Cl-].[Sr++]	-6.3728	158.526	0	0	0	0	0.307891	0	0	9.3728	0	0	Drugbank
[Mg++].CC([O-])=O.CC([O-])=O	-2.8684	142.393	0	4	2	0	0.340633	0.238508	80.26	7.8684	0.468137	0.565092	Drugbank
[V]	-0.0025	50.942	0	0	0	0	0.362866	0	0	3.0025	0	0	Drugbank
[H][C@]1(O)CC[C@@]2([H])[C@]3([H])CCC4=CC(OC(=O)C5=CC=CC=C5)=CC=C4[C@@]3([H])CC[C@]12C	5.1228	376.496	1	3	4	2	0.584236	0.901575	46.53	8.1228	0.0801517	0.97264	Drugbank
OC[C@H]1O[C@H](OC2=CC=C(O)C=C2)[C@H](O)[C@@H](O)[C@@H]1O	-1.4291	272.253	5	7	8	1	0.457391	1.01396	119.61	13.4291	0.243225	0.883239	Drugbank
O.[O--].[O--].[Mg++].[Mg++].[Al+3].[Al+3].[O-][Si]([O-])=O.[O-][Si]([O-])=O.[O-][Si]([O-])=O	-11.2183	380.836	0	9	0	0	0.359354	0.0298633	278.07	14.2183	0.481835	0.522527	Drugbank
[H]C(=O)CC(C)CCCC(C)(C)O	2.1527	172.268	1	2	10	0	0.623241	1.04991	37.3	10.8473	0.1968	0.924531	Drugbank
COC1=CC(C=CC)=CC=C1O	2.4339	164.204	1	2	5	1	0.726993	0.677797	29.46	6.5661	0.290117	0.769988	Drugbank
NCCN	-1.0962	60.1	2	2	3	0	0.403496	0.64417	52.04	7.0962	0.248234	0.844862	Drugbank
N=C(NC1=CC=CC=C1)NC1=CC=CC=C1	3.14537	211.268	3	1	2	2	0.527599	0.820053	47.91	4.14537	0.087589	0.960703	Drugbank
[Zn++].CCN(CC)C([S-])=S.CCN(CC)C([S-])=S	2.3175	361.942	0	4	8	0	0.427402	0.854956	6.48	8.6825	0.527122	0.638707	Drugbank
[Zn++].CCCCN(CCCC)C([S-])=S.CCCCN(CCCC)C([S-])=S	5.4383	474.158	0	4	16	0	0.209869	0.985357	6.48	18.4383	0.468997	0.695462	Drugbank
CC(C)NC1=CC=C(NC2=CC=CC=C2)C=C1	4.2505	226.323	2	2	6	2	0.81397	0.96511	24.06	9.2505	0.0992418	0.94539	Drugbank
C1CCC(CC1)NC1=CC=C(NC2=CC=CC=C2)C=C1	5.1748	266.388	2	2	4	2	0.796893	1.0497	24.06	8.1748	0.0942643	0.958372	Drugbank
CN1SC(Cl)=CC1=O	1.1868	149.602	0	2	1	0	0.541669	0.14914	20.31	2.8132	0.255814	0.749091	Drugbank
[Cl-].[H]C(Cl)=C([H])C[N+]12CN3CN(CN(C3)C1)C2	-2.7485	251.161	0	3	2	0	0.492744	0.979786	9.72	7.7485	0.238151	0.964305	Drugbank
BrCC(Br)(CCC#N)C#N	2.34236	265.936	0	2	3	0	0.735772	1.12263	47.58	3.65764	0.46918	0.801495	Drugbank
C1CCC(CC1)NSC1=NC2=CC=CC=C2S1	4.2257	264.419	1	4	3	2	0.839941	0.993282	24.92	6.2257	0.183488	0.891846	Drugbank
S(SC1=NC2=CC=CC=C2S1)C1=NC2=CC=CC=C2S1	5.7054	332.5	0	6	3	4	0.449064	1.06442	25.78	9.7054	0.35761	0.806416	Drugbank
C1CN(CCO1)SC1=NC2=CC=CC=C2S1	2.6356	252.364	0	5	2	2	0.767283	0.763922	25.36	4.3644	0.197136	0.86315	Drugbank
CCN(CCO)C1=CC=C(\N=N\C2=NC=C(S2)N(=O)=O)C(C)=C1	3.59372	335.389	1	8	10	2	0.472763	1.17855	104.22	12.5937	0.0975922	0.964067	Drugbank
OC\C=C\C1=CC=CC=C1	1.6921	134.178	1	1	3	1	0.65221	0.353782	20.23	5.3079	0.123916	0.895203	Drugbank
CCCCCCCCCCCC(=O)OCN1C(=O)CCC2=CC=C(OCCCCN3CCN(CC3)C3=C(Cl)C(Cl)=CC=C3)C=C12	8.6754	660.727	0	6	20	2	0.111058	1.90594	62.32	27.6754	0.147056	0.924036	Drugbank
O=C\C=C\C1=CC=CC=C1	1.8987	132.162	0	1	2	1	0.443369	0.461929	17.07	4.1013	0.112037	0.901405	Drugbank
CC(C)=CCC\C(C)=C\CO	2.6714	154.253	1	1	8	0	0.617131	1.14053	20.23	8.3286	0.193583	0.906226	Drugbank
CC(C1=CC=CC=C1)C1=CC=C(O)C=C1O	3.2496	214.264	2	2	5	2	0.805182	1.16787	40.46	7.2496	0.284641	0.93921	Drugbank
CC(C)C1CCC(C)CC1O	2.4395	156.269	1	1	5	0	0.617949	1.02082	20.23	5.5605	0.341133	0.843002	Drugbank
NC1=CC=C(N)C=C1	0.851	108.144	2	2	2	1	0.483927	0.119732	52.04	5.149	0.210831	0.791705	Drugbank
CCCCCCCCCCCCCCCCCC[N+](C)(C)CCCCCCCCCCCCCCCCCC	13.5858	551.065	0	0	38	0	0.0551676	1.79976	0	48.5858	0.0733727	0.968246	Drugbank
[H]O[Cl](=O)=O	-2.935	84.458	1	3	1	0	0.341626	0.407821	66.35	6.935	0.578801	0.585697	Drugbank
[P]	0.8612	30.974	0	0	0	0	0.346803	0	0	2.1388	0	0	Drugbank
CC1(C)C2CCC1(C)C(=O)C2	2.4017	152.237	0	1	3	0	0.520631	1.15881	17.07	3.5983	0.758688	0.934156	Drugbank
CC(O)CCO	-0.2504	90.122	2	2	5	0	0.490543	0.756572	40.46	8.2504	0.292918	0.865602	Drugbank
OC(P(O)(O)=O)P(O)(O)=O	-1.3823	192	5	7	7	0	0.339787	0.904595	135.29	11.3823	0.366275	0.908512	Drugbank
S=C(SSC(=S)N1CCCCC1)N1CCCCC1	3.9094	320.574	0	4	0	0	0.489495	1.11322	6.48	0.9094	0.444467	0.883546	Drugbank
CCCCC\C(C=O)=C\C1=CC=CC=C1	3.8492	202.297	0	1	7	1	0.388821	0.956233	17.07	8.8492	0.180339	0.932754	Drugbank
OC1=CC=C(C=C1)C(=O)OCC1=CC=CC=C1	2.7492	228.247	1	3	4	2	0.821476	0.853587	46.53	6.2508	0.164052	0.926812	Drugbank
CCCOC(=O)C1=CC=C(O)C=C1	1.959	180.203	1	3	5	1	0.723052	0.748327	46.53	7.041	0.148225	0.903719	Drugbank
CN(C)C(=S)SC(=S)N(C)C	1.4126	208.377	0	3	4	0	0.553743	1.21367	6.48	5.5874	0.432681	0.887034	Drugbank
[Ni++].[O-]S([O-])(=O)=O	-1.3405	154.756	0	4	0	0	0.245885	0.457161	80.26	4.3405	0.890345	0.957285	Drugbank
[O-][Cr](=O)(=O)O[Cr]([O-])(=O)=O	-2.9266	215.985	0	7	2	0	0.483406	0.972689	123.63	7.9266	0.375679	0.977836	Drugbank
OCNC(=O)N(CO)C1N(CO)C(=O)N(CO)C1=O	-3.6125	278.221	5	7	9	0	0.256801	1.50984	153.88	15.6125	0.423547	0.8644	Drugbank
[Cl-].[Cl-].[Co++]	-5.9945	129.839	0	0	0	0	0.305887	0	0	8.9945	0	0	Drugbank
[H][C@@]12CC[C@H](O)[C@@]1(C)CC[C@]1([H])C3=CC=C(OC(C)=O)C=C3CC[C@@]21[H]	3.8289	314.425	1	3	4	1	0.632823	0.78808	46.53	5.8289	0.12964	0.940101	Drugbank
[H]N(N=C1CC[C@@]2(C)C(CC[C@@]3([H])[C@]4([H])CC[C@H](OC(=O)CCCCCC)[C@@]4(C)CC[C@]23[H])=C1)C(=O)C(O)(C1=CC=CC=C1)C1=CC=CC=C1	8.2397	624.866	2	5	14	2	0.158348	1.46948	87.99	21.2397	0.104127	0.962187	Drugbank
O.O.O.O.O.O.O.O.O.O.O.O.[O--].[O--].[O--].[O--].[O--].[O--].[O--].[O--].[O--].[Mg++].[Mg++].[Mg++].[Mg++].[Mg++].[Mg++].[Al+3].[Al+3].[O-]C([O-])=O	-16.459	619.973	0	3	0	0	0.238333	0.000677816	697.69	19.459	0.463041	0.536968	Drugbank
ClC=C(Cl)Cl	2.5017	131.389	0	0	0	0	0.473775	1.13717e-07	0	0.4983	0.284965	0.715035	Drugbank
[H][C@]12SC(C)(C)[C@@H](N1C(=O)[C@H]2NC(=O)C(C)OC1=CC=CC=C1)C(O)=O	1.0856	364.423	2	6	8	1	0.759468	1.1902	95.94	10.9144	0.231871	0.908494	Drugbank
[H][C@@]12CCCN1C(=O)[C@H](CC1=CC=CC=C1)N1C(=O)[C@](NC(=O)[C@H]3CN(C)[C@]4([H])CC5=CNC6=CC=CC(=C56)[C@@]4([H])C3)(O[C@@]21O)C(C)C	2.7172	611.743	3	6	9	3	0.408639	1.93715	118.21	12.2828	0.292905	0.894782	Drugbank
CCCCOC1=CC=C(CC(=O)NO)C=C1	1.9134	223.272	2	3	8	1	0.439784	1.00097	58.56	10.0866	0.13427	0.962974	Drugbank
[Na+].[O-]C(=O)C[N+]12CC[N+]34CC(=O)O[Fe--]13(OC(=O)C2)OC(=O)C4	-6.6775	367.047	0	8	2	0	0.442229	1.10145	119.03	11.6775	0.598665	0.833934	Drugbank
CCC1=CN([C@H]2C[C@H](O)[C@@H](CO)O2)C(=O)NC1=O	-0.6997	256.258	3	5	6	0	0.625838	1.08678	99.1	9.6997	0.268032	0.844219	Drugbank
CC(=O)NC1=C(I)C(C(O)=O)=C(I)C(C(=O)NCCO)=C1I	1.8791	643.941	4	5	7	1	0.366187	0.890655	115.73	9.1209	0.46972	0.614829	Drugbank
OC(=O)COC1=NN(CC2=CC=CC=C2)C2=CC=CC=C12	2.548	282.299	1	5	5	3	0.780756	1.34021	64.35	8.452	0.408885	0.709867	Drugbank
[H][C@@]12CC3=CN(C)C4=CC=CC(=C34)[C@@]1([H])C[C@@H](CNC(=O)OCC1=CC=CC=C1)CN2C	4.0647	403.526	1	4	6	3	0.714491	1.49476	46.5	10.0647	0.152812	0.916962	Drugbank
NS(=O)(=O)C1=CC2=C(NC(CC3CCCC3)NS2(=O)=O)C=C1Cl	1.5976	379.891	3	5	4	1	0.736555	1.08046	118.36	6.4024	0.209938	0.877505	Drugbank
CC1=CC=CC=C1OCC(O)CO	0.72702	182.219	2	3	7	1	0.721245	0.806868	49.69	10.273	0.227005	0.857725	Drugbank
O.[Mg++].[Al+3].[Al+3].[O-][Si]([O-])([O-])[O-].[O-][Si]([O-])([O-])[O-]	-12.2407	280.448	0	8	0	0	0.38662	0.446911	215.98	15.2407	0.966657	0.988893	Drugbank
[K+].[H][C@@](O)(CO)[C@@]([H])(O)[C@]([H])(O)[C@@]([H])(O)C([O-])=O	-7.8238	234.245	5	7	10	0	0.297344	0.907277	141.28	20.8238	0.360923	0.856564	Drugbank
CNC(C)CC1=CC=CC=C1OC	1.8456	179.263	1	2	7	1	0.761233	1.06116	21.26	9.1544	0.360629	0.759901	Drugbank
CC1=NC2=C(C=C1)C(Cl)=CC(Cl)=C2O	3.55562	228.078	1	2	2	2	0.747255	0.0849774	33.12	4.55562	0.401104	0.600626	Drugbank
CN1CCC(CC1)=C1C2=CC=CC=C2SC2=CC=CC=C12	4.6787	293.435	0	2	1	2	0.591909	0.943038	3.24	4.6787	0.474584	0.694297	Drugbank
CN(C)CCOCC(=O)NC12CC3CC(CC(C3)C1)C2	1.6496	280.412	1	3	8	0	0.752282	1.06646	41.57	9.3504	0.133837	0.967062	Drugbank
CCCCC(C(O)=O)C(=O)N(NC1=CC=CC=C1)C1=CC=CC=C1	3.9377	326.396	2	4	9	2	0.569327	1.79652	69.64	11.9377	0.466424	0.747666	Drugbank
CN1CCN(CC1)C1=NC2=CC=CC=C2SC2=C1C=C(Cl)C=C2	4.1303	343.883	0	4	1	2	0.71639	1.11874	18.84	4.1303	0.53051	0.677586	Drugbank
[Fe++].[O-]S([O-])(=O)=O	-1.3405	151.908	0	4	0	0	0.244078	0.435658	80.26	4.3405	1	1	Drugbank
CCOCCN(CC1=CC=C(OC2=CC=C(C=C2)[N+]([O-])=O)C=C1)C(=O)C(Cl)Cl	4.5559	427.284	0	5	11	2	0.240437	1.50231	81.91	14.5559	0.190877	0.906395	Drugbank
CCCl	1.2451	64.515	0	0	1	0	0.371986	0.444001	0	2.7549	0.160345	0.902779	Drugbank
CC(=O)OC1CN2CCC1CC2	0.6437	169.224	0	3	2	0	0.539519	0.968634	29.54	4.3563	0.297173	0.953736	Drugbank
COC1=CC(=CC(OC)=C1OC)C(=O)OCCCN(C)CCN(C)CCCOC(=O)C1=CC(OC)=C(OC)C(OC)=C1	3.3958	592.686	0	12	27	2	0.175939	1.60071	114.46	29.3958	0.0966881	0.961837	Drugbank
OC(=O)CSC(SCC(O)=O)SCC(O)=O	0.7234	286.352	3	9	9	0	0.527657	1.21241	111.9	11.2766	0.429925	0.749307	Drugbank
CCOC(=O)C1=CC=C(O)C=C1	1.5689	166.176	1	3	4	1	0.678102	0.485504	46.53	6.4311	0.142383	0.884814	Drugbank
CC(=O)NC1=CC(=CC=C1O)[As](O)(O)=O	-1.0884	275.092	4	5	6	1	0.40517	0.568852	106.86	11.0884	0.28349	0.779965	Drugbank
NC[C@@H]1CC[C@@H](N)[C@@H](O[C@@H]2[C@@H](N)C[C@@H](N)[C@H](O[C@H]3O[C@H](CO)[C@@H](O)[C@H](N)[C@H]3O)[C@H]2O)O1	-5.2666	451.521	9	13	15	0	0.183193	1.37704	247.94	23.2666	0.261543	0.885991	Drugbank
CCN1CCCC1CNC(=O)C1=CC(=CC=C1OC)S(=O)(=O)CC	1.7029	354.472	1	5	10	1	0.806565	1.334	75.71	12.2971	0.18655	0.914822	Drugbank
CNC[C@@H]1CC[C@@H](N)[C@@H](O[C@@H]2[C@@H](N)C[C@@H](N)[C@H](O[C@H]3OC[C@](C)(O)[C@H](NC)[C@H]3O)[C@H]2O)O1	-3.716	463.576	8	12	16	0	0.183855	1.31886	199.73	22.716	0.205872	0.926738	Drugbank
CCC1=C(C(=O)C2=CC(I)=C(O)C(I)=C2)C2=CC=CC=C2O1	5.141	518.088	1	3	5	3	0.386357	1.45845	50.44	10.141	0.396613	0.759834	Drugbank
CCOC1=CC=C(NC(=O)CC(C)O)C=C1	1.7947	223.272	2	3	8	1	0.799765	0.866731	58.56	10.2053	0.0870119	0.943782	Drugbank
CCOC(=O)COC1=CC2=C(C=C1)C(C)=C(CCN(CC)CC)C(=O)O2	3.0529	361.438	0	6	13	1	0.505223	1.1322	65.07	14.0529	0.112214	0.957807	Drugbank
CC1=CC2=C(C=C1S(N)(=O)=O)S(=O)(=O)CCC2	0.36232	275.351	1	4	3	1	0.800389	0.609258	94.3	6.63768	0.273006	0.820677	Drugbank
OCC1=C(Cl)C=C(Cl)C=C1	2.4857	177.03	1	1	2	1	0.69799	0.112048	20.23	3.5143	0.29381	0.708949	Drugbank
[Fe+3]	-0.0025	55.845	0	0	0	0	0.342374	0	0	3.0025	0	0	Drugbank
CC(=O)NC1=CC=C(OC(=O)C2=CC=CC=C2OC(C)=O)C=C1	2.7895	313.309	1	5	6	2	0.693087	0.85254	81.7	8.2105	0.15925	0.912156	Drugbank
[H][C@]12SCC(C[N+]3=C4CCCC4=CC=C3)=C(N1C(=O)[C@H]2NC(=O)C(=N/OC)\C1=CSC(N)=N1)C([O-])=O	-1.0439	514.589	2	10	9	2	0.205504	1.57812	153.92	15.0439	0.243061	0.901098	Drugbank
[H][C@@]12C[C@@H](C)[C@](O)(C(=O)SCF)[C@@]1(C)C[C@H](O)[C@@]1(F)[C@@]2([H])C[C@H](F)C2=CC(=O)C=C[C@]12C	3.4691	444.515	2	5	7	0	0.682385	1.06655	74.6	7.4691	0.225689	0.913988	Drugbank
CN1C2=C(C=C(Cl)C=C2)C(=NC(O)C1=O)C1=CC=CC=C1Cl	3.1256	335.19	1	3	3	2	0.870535	1.12796	52.9	5.1256	0.616059	0.693348	Drugbank
CC(C)(OC1=CC=C(C=C1)C(=O)C1=CC=C(Cl)C=C1)C(O)=O	3.813	318.756	1	4	7	2	0.851337	1.19405	63.6	9.813	0.130809	0.926082	Drugbank
CC(C)(O)CNC1=NC(=NC(NC2=CC(=NC=C2)C(F)(F)F)=N1)C1=NC(=CC=C1)C(F)(F)F	4.2926	473.381	3	8	9	3	0.45527	1.08828	108.74	13.2926	0.335536	0.695556	Drugbank
[H][C@@]12CN(C(=O)[C@@]([H])(NC(=O)O[C@]3([H])CCC[C@@]3([H])OC\C=C\C(F)(F)C3=NC4=C(C=CC=C4)N=C3O1)C(C)(C)C)[C@@]([H])(C2)C(=O)N[C@@]1(C[C@H]1C(F)F)C(=O)NS(=O)(=O)C1(C)CC1	3.8568	838.878	3	11	7	2	0.282625	2.40864	195.22	9.8568	0.400115	0.755767	Drugbank
COC(=O)C1=CN=CC=C1	0.8682	137.138	0	3	2	1	0.53889	0.108157	39.19	5.1318	0.195312	0.809164	Drugbank
CCCCCC1=CC=C(C)C=C1O	3.43332	178.275	1	1	7	1	0.700181	0.937154	20.23	8.43332	0.19809	0.905463	Drugbank
O[Bi]1OC2=CC(=CC(O)=C2O1)C(O)=O	-0.1612	394.091	3	6	3	1	0.573463	0.374021	96.22	7.1612	0.158203	0.887267	Drugbank
[Bi+3].CCCC(CCC)C([O-])=O.CCCC(CCC)C([O-])=O.CCCC(CCC)C([O-])=O	2.4773	638.598	0	6	21	0	0.254473	0.96651	120.39	21.5227	0.438736	0.720726	Drugbank
[Na+].[Na+].[O-]C(=O)C1=C(Cl)C(Cl)=C(Cl)C(Cl)=C1C1=C2C=C(Br)C(=O)C(Br)=C2OC2=C1C=C(Br)C([O-])=C2Br	0.9326	829.639	0	5	2	2	0.132932	0.706922	89.49	6.0674	0.549169	0.60807	Drugbank
CC1=CC(C)=C(C=C1)C(=O)OCC1=CC=C(C=C1)[C@@H](CN)C(=O)NC1=CC=C2C=NC=CC2=C1	4.88964	453.542	2	5	10	4	0.388685	1.50966	94.31	15.8896	0.179739	0.900054	Drugbank
ClC1=CC2=C(C=C1)C(=CC=N2)N1CCN(CCCN2CCN(CC2)C2=CC=NC3=C2C=CC(Cl)=C3)CC1	5.4241	535.523	0	6	6	4	0.328322	1.2112	38.74	12.4241	0.0774957	0.968006	Drugbank
[H][C@@]12CC[C@H](OC(=O)CCC3CCCC3)[C@@]1(C)CC[C@@]1([H])[C@@]2([H])CCC2=CC(=O)CC[C@]12C	6.4005	412.614	0	3	6	0	0.501759	1.3845	43.37	9.4005	0.122559	0.947162	Drugbank
[H][C@@]12CC[C@H](OC(=O)CCCCCC)[C@@]1(C)CC[C@@]1([H])[C@@]2([H])CCC2=CC(=O)CC[C@]12C	6.4005	400.603	0	3	9	0	0.38255	1.25675	43.37	12.4005	0.133613	0.941025	Drugbank
CCCCCCCCCCC(=O)O[C@H]1CC[C@H]2[C@@H]3CCC4=CC(=O)CC[C@]4(C)[C@H]3CC[C@]12C	7.9609	456.711	0	3	13	0	0.247238	1.34709	43.37	17.9609	0.101636	0.957349	Drugbank
CCN(CC)CCOC1=CC2=C(C=C1)N=C(S2)N(C)C	3.0829	293.436	0	5	11	2	0.784172	1.01207	28.6	13.0829	0.106115	0.948296	Drugbank
CCCCC\C=C/C\C=C/C\C=C/CCCCC(O)=O	5.6605	278.436	1	2	14	0	0.34841	1.32078	37.3	16.6605	0.19154	0.891139	Drugbank
COC1=CC=C(C=C1)C1=CC(=S)SS1	3.7585	240.374	0	4	3	1	0.574073	0.663667	9.23	4.7585	0.134761	0.924458	Drugbank
[H][C@@]12CC[C@@H](C)[C@]3([H])CC[C@@]4(C)OO[C@@]13[C@]([H])(O[C@H](OCC)[C@@H]2C)O4	3.2309	312.406	0	5	6	0	0.732614	1.05572	46.15	6.2309	0.477209	0.718715	Drugbank
[Na+].[Na+].O[C@H]([C@@H](O)C([O-])=O)C([O-])=O	-10.784	194.05	2	6	5	0	0.430051	0.68826	120.72	18.784	0.421761	0.902913	Drugbank
CCOC1=C(OCC)C(OCC)=C(N)C2=C1C(OC2=O)C1N(C)CCC2=CC3=C(OCO3)C(OC)=C12	3.6429	500.548	1	10	14	2	0.425914	2.0557	110.94	16.6429	0.353797	0.868243	Drugbank
C[N+]1(C)CCC(CC1)=C(C1=CC=CC=C1)C1=CC=CC=C1	4.3587	278.419	0	0	4	2	0.716078	1.31541	0	7.3587	0.487283	0.676218	Drugbank
O.O.[Na+].[Na+].[Na+].[Au+].[O-]S([S-])(=O)=O.[O-]S([S-])(=O)=O	-12.6529	526.229	0	8	0	0	0.129317	0.262115	177.4	15.6529	0.536521	0.943786	Drugbank
CC(C)=CC1C(C(=O)OC2CC(=O)C(CC=C)=C2C)C1(C)C	4.002	302.414	0	3	10	0	0.569227	1.25773	43.37	11.002	0.220529	0.914902	Drugbank
OCCN(CCO)CCO	-1.7347	149.19	3	4	9	0	0.41953	1.14224	63.93	13.7347	0.439996	0.682059	Drugbank
O.O.[Mg++].OC[C@@H](O)[C@@H](O)[C@H](O)[C@@H](O)C([O-])=O.OC[C@@H](O)[C@@H](O)[C@H](O)[C@@H](O)C([O-])=O	-11.6858	450.629	10	14	20	0	0.137986	0.848306	345.56	34.6858	0.380969	0.861084	Drugbank
NC(=O)N\N=C1/C=CC2=CC=CC=C2C1=O	0.9204	215.212	2	3	1	1	0.682436	0.439208	84.55	4.0796	0.173761	0.876195	Drugbank
[H][C@@]12C[C@](C)(CC[C@]1(C)CC[C@]1(C)C2=CC(=O)[C@]2([H])[C@@]3(C)CC[C@H](O[C@H]4O[C@@H]([C@@H](O)[C@H](O)[C@H]4O[C@@H]4O[C@@H]([C@@H](O)[C@H](O)[C@H]4O)C(O)=O)C(O)=O)C(C)(C)[C@]3([H])CC[C@@]12C)C(O)=O	2.2456	822.942	8	16	19	0	0.17121	1.78417	267.04	19.7544	0.221624	0.907196	Drugbank
OC(CNCCNC(=O)N1CCOCC1)COC1=CC=C(O)C=C1	-0.2367	339.392	4	6	10	1	0.487742	1.17974	103.29	14.2367	0.113922	0.938795	Drugbank
COC1=CC2=C(C=C1)N(C(=O)C1=CC=C(Cl)C=C1)C(C)=C2CC(=O)OCC(O)=O	3.47052	415.829	1	7	8	3	0.619257	1.24781	94.83	11.4705	0.317243	0.7775	Drugbank
[Ca++].CC(=O)CCC([O-])=O.CC(=O)CCC([O-])=O	-2.1698	270.294	0	6	8	0	0.507263	0.855727	114.4	13.1698	0.250127	0.917191	Drugbank
CC(N1N=C(N)CC1=O)C1=CC(Cl)=C(Cl)C=C1	2.5589	272.135	1	3	3	1	0.89895	1.16965	58.69	4.4411	0.280415	0.912511	Drugbank
[H]C(I)(I)I	2.575	393.731	0	0	0	0	0.438263	0.632346	0	0.425	0.507011	0.507011	Drugbank
CNC(=S)NCO	-0.9699	120.177	3	2	3	0	0.307598	0.633044	44.29	6.9699	0.329281	0.720262	Drugbank
N[C@@H](CC1=CC(O)=C(O)C=C1[18F])C(O)=O	0.1913	214.183	4	5	6	1	0.537607	1.06741	103.78	9.8087	0.277127	0.853519	Drugbank
CC1=CC=CC(C)=C1NC(=O)CN1CCN(CCCC(C2=CC=C(F)C=C2)C2=CC=C(F)C=C2)CC1	5.75004	491.626	1	3	11	3	0.414056	1.51731	35.58	16.75	0.157608	0.916175	Drugbank
CC(O)CC1(CC=C)C(=O)NC(=O)NC1=O	-0.3142	226.232	3	4	6	0	0.452163	1.4029	95.5	9.3142	0.558689	0.829332	Drugbank
COC(=O)C1=CC=C(O)C=C1	1.1788	152.149	1	3	3	1	0.614388	0.0967043	46.53	5.8212	0.146074	0.857149	Drugbank
C[C@H](O)C(O)=O	-0.5482	90.078	2	3	3	0	0.453936	0.414917	57.53	6.5482	0.415175	0.65346	Drugbank
[H][C@@]12OC3=C(OC)C=CC4=C3[C@@]11CCN(C)[C@]([H])(C4)[C@]1([H])CC=C2OC(=O)C1=CC=CC=C1	3.715	403.478	0	5	5	2	0.731456	1.02885	48	7.715	0.300369	0.819585	Drugbank
CCOCCOC(=O)\C=C\C1=CC=C(OC)C=C1	2.2881	250.294	0	4	9	1	0.422915	0.944843	44.76	10.7119	0.090836	0.955322	Drugbank
OC[C@H]1O[C@H]([C@H](O)[C@@H](O)[C@@H]1O)C1C2=CC=CC(O)=C2C(=O)C2=C1C=C(CO)C=C2O	-0.8912	418.398	7	9	10	2	0.334311	1.97259	167.91	15.8912	0.53339	0.709575	Drugbank
O[Zr]Cl	0.13	143.684	1	1	1	0	0.511439	0.0960697	20.23	3.87	0.0941255	0.908073	Drugbank
CC(=O)OC1=CC(O)=CC=C1	1.3175	152.149	1	3	3	1	0.48724	0.349678	46.53	5.6825	0.22866	0.841362	Drugbank
COC1=C(OC)C(OC)=C2C(CCC(NC(C)=O)C3=CC(=O)C(O)=CC=C23)=C1	2.5686	385.416	2	6	9	2	0.840162	1.4722	94.09	11.4314	0.429883	0.785684	Drugbank
Cl[Fe](Cl)Cl	2.066	162.204	0	0	0	0	0.4782	0.404386	0	0.934	0.647697	0.71067	Drugbank
[Mg++].OC(CC([O-])=O)C([O-])=O	-4.1436	156.376	1	5	4	0	0.418204	0.641622	100.49	11.1436	0.315055	0.895246	Drugbank
[H][C@@]12CC[C@](O)(C(=O)COC(C)=O)[C@@]1(C)C[C@]([H])(O)[C@@]1([H])[C@@]2([H])CCC2=CC(=O)C=C[C@]12C	2.1284	402.487	2	6	8	0	0.701612	1.25959	100.9	8.8716	0.188945	0.935997	Drugbank
[H][C@@]1(COC2=NC3=C(CCN(C3)C3=CC=CC4=C3C(Cl)=CC=C4)C(=N2)N2CCN(C(=O)C(F)=C)[C@@]([H])(CC#N)C2)CCCN1C	4.73298	604.13	0	8	8	3	0.358213	2.22559	88.83	12.733	0.395561	0.7322	Drugbank
CC(C)C1=NC=CC(C)=C1N1C(=O)N=C(N2CCN(C[C@@H]2C)C(=O)C=C)C2=CC(F)=C(N=C12)C1=C(O)C=CC=C1F	5.29622	560.605	1	6	9	3	0.359068	1.7157	102.23	14.2962	0.343948	0.819716	Drugbank
[Pd++].[H][C@]1(C)\C2=C\C3=C(C(C)=O)C(C)=C([N-]3)\C=C3/N=C(/C(/CC(=O)OC)=C4\[N-]\C(=C/C(=N2)[C@]1([H])CC)C(C)=C4C(=O)NCCS(O)(=O)=O)[C@@]([H])(CCC(O)=O)[C@]3([H])C	4.77244	840.264	3	11	19	3	0.102742	1.62394	218.12	23.7724	0.394466	0.749897	Drugbank
CCOC(=O)C1=CC=CC=C1O	1.5689	166.176	1	3	4	1	0.678102	0.555279	46.53	6.4311	0.251165	0.810715	Drugbank
[Na+].CCOC1=CC=C(NC2=CC=C(C=C2)C(=C2\C=C/C(/C=C2C)=[N+](/CC)CC2=CC(=CC=C2)S([O-])(=O)=O)\C2=C(C)C=C(C=C2)N(CC)CC2=CC(=CC=C2)S([O-])(=O)=O)C=C1	5.96762	854.039	1	9	20	5	0.0766865	2.09449	141.91	27.9676	0.455694	0.615292	Drugbank
[Fe+3].CC1=C([O-])C(=O)C=CO1.CC1=C([O-])C(=O)C=CO1.CC1=C([O-])C(=O)C=CO1	-0.9289	431.154	0	9	3	0	0.448613	0.126734	148.08	6.9289	0.42734	0.579191	Drugbank
CS(=O)(=O)C1=CC=C(OC2=CC(=CC(F)=C2)C#N)C2=C1[C@H](O)[C@H](F)[C@@H]2F	3.28888	383.347	1	5	5	2	0.878875	1.05381	87.39	7.28888	0.283868	0.896992	Drugbank
COC(=O)NC1=C(N)N=C(N=C1N)C1=NN(CC2=CC=CC=C2F)C2=C1C=C(F)C=N2	2.5575	426.387	3	9	7	4	0.451073	0.837595	146.86	11.4425	0.238764	0.822737	Drugbank
C[C@@H]1CN(C2=NC(=CC=C2C(=O)NS(=O)(=O)C2=CN(C)N=C2C)N2C=CC(OCC(C)(C)C(F)(F)F)=N2)C(C)(C)C1	4.02002	597.664	1	10	15	3	0.41311	1.61503	124.24	19.02	0.198618	0.880057	Drugbank
CN1CCN(CC1)C1=CN=C(NC2=NC3=C(C=C4N3C3(CCCCC3)CNC4=O)C=N2)C=C1	2.7245	446.559	2	8	4	3	0.639215	1.2282	91.21	7.2755	0.115839	0.925056	Drugbank
[18F]C1=CC=C(C=N1)C1=CC=C2C(NC3=C2C=NC=C3)=C1	3.9172	262.278	1	2	1	4	0.528178	0.438391	41.57	5.9172	0.0769981	0.946152	Drugbank
CC(C)N1C(=O)NC(N[C@@H](C)C2=CC=CC=C2)=CC1=O	2.1388	273.336	2	3	7	1	0.897814	1.13473	61.44	8.8612	0.216192	0.93518	Drugbank
CCCS(=O)(=O)N[C@H]1C[C@H](C1)N(C)C1=C2C=CNC2=NC=N1	1.2545	323.422	2	5	8	2	0.83481	1.17738	90.98	11.7455	0.149426	0.941431	Drugbank
CC(C)N1N=CC=C1C1=C(COC2=CC=CC(O)=C2C=O)C=CC=N1	3.6231	337.379	1	6	9	3	0.695168	1.58349	77.24	12.6231	0.340463	0.888269	Drugbank
CC(C)OC1=C(F)C=C(C=C1)C1=NN([C@@H](C)C2=C(C3=CC=CC(F)=C3)C(=O)C3=CC(F)=CC=C3O2)C2=C1C(N)=NC=N2	6.5276	571.559	1	8	10	5	0.238033	1.88617	105.15	18.5276	0.326354	0.845068	Drugbank
CC1=CC=C(NC(=O)[C@H]2CCCN([C@H]2C2=CC=C(NC3CCCC3)C=C2)C(=O)C2=C(F)C=CC=C2C)C=C1C(F)(F)F	8.04804	581.654	2	3	8	3	0.289744	2.31345	61.44	16.048	0.41862	0.746465	Drugbank
COC1=CC(C(=O)N2CCC[C@@]2(C)C2=NC3=C(N2)C=CC(Cl)=C3C)=C(C=C1)N1N=CC=N1	4.26542	450.93	1	6	7	4	0.501308	1.93048	88.93	12.2654	0.332011	0.86838	Drugbank
[Fe+3].OC[C@H](O)[C@@H](O)[C@H](O)[C@H](O)CO[C@H]1O[C@H](CO[C@H]2O[C@H](CO)[C@@H](O)[C@H](O)[C@H]2O)[C@@H](O)[C@H](O)[C@H]1O	-7.9395	562.299	12	16	23	0	0.104181	1.45862	279.68	33.9395	0.250653	0.868767	Drugbank
NC(=O)C1=C2NCC[C@@H](C3CCN(CC3)C(=O)C=C)N2N=C1C1=CC=C(OC2=CC=CC=C2)C=C1	4.2226	471.561	2	6	6	3	0.524184	1.50184	102.48	10.2226	0.246763	0.824353	Drugbank
CC[C@@H]1CN(C[C@@H]1C1=CN=C2C=NC3=C(C=CN3)N12)C(=O)NCC(F)(F)F	2.9617	380.374	2	4	4	2	0.733445	1.38247	78.31	6.0383	0.222308	0.908757	Drugbank
CCN1C(=O)N(CC2=CN=C3NC(CN4CCOCC4)=CC3=C12)C1=C(F)C(OC)=CC(OC)=C1F	3.657	487.507	1	6	9	3	0.571636	1.26234	83.16	12.657	0.13487	0.940672	Drugbank
CN1CCC(COC2=CN=C(N=C2)C2=CC(CN3N=C(C=CC3=O)C3=CC(=CC=C3)C#N)=CC=C2)CC1	4.03858	492.583	0	7	8	3	0.384534	1.46117	94.71	12.0386	0.119958	0.944711	Drugbank
COC1=CC(=CC(OC)=C1)C#CC1=NN([C@H]2CCN(C2)C(=O)C=C)C2=C1C(N)=NC=N2	1.7849	418.457	1	8	7	3	0.508173	1.57016	108.39	11.2151	0.213053	0.878868	Drugbank
CN1C=C(C=N1)C1=CN2N=CN=C(N3CCN(CC3)C3=NC=C(C=N3)[C@@](C)(N)C3=CC=C(F)C=C3)C2=C1	2.4137	498.57	1	10	7	4	0.394245	1.4169	105.75	11.5863	0.140019	0.92938	Drugbank
CC1=CN2N=C(C=C(C)C2=N1)C1=CC(=O)N2C=C(C=CC2=N1)N1CCNC2(CC2)C1	1.78612	401.474	1	7	4	1	0.553214	1.12066	78.12	6.21388	0.0858882	0.960745	Drugbank
C[C@@H]1[C@@H](C[C@H](NC(=O)C2=CN=C3C[C@]4(CC3=C2)C(=O)NC2=NC=CC=C42)C(=O)N1CC(F)(F)F)C1=CC=CC=C1	3.5306	549.553	2	5	5	3	0.518443	1.39327	104.29	8.5306	0.173443	0.919213	Drugbank
CC(C)OC(=O)CNC1=CC=CC(CN(CC2=CC=C(C=C2)N2C=CC=N2)S(=O)(=O)C2=CC=CN=C2)=N1	3.4169	520.615	1	9	13	4	0.298926	2.1263	119.31	17.4169	0.317635	0.817767	Drugbank
[H][C@@]1(CC[C@@H](CC2=CC=C(NC(=O)[C@@H]3CCC4=NC=CC(=O)N34)C=C2)N1)[C@H](O)C1=CC=CC=C1	2.9386	444.535	3	5	7	2	0.543393	1.45326	94.03	9.0614	0.115987	0.954814	Drugbank
[Ca++].[O-]C(=O)CCCCCCCCC=C.[O-]C(=O)CCCCCCCCC=C	3.7054	406.62	0	4	18	0	0.197393	0.880553	80.26	18.7054	0.117056	0.943457	Drugbank
COC1=NC=C(CN2C3CC2CN(C3)C2=CC=C(C=N2)C2=CC(OCC(C)(C)O)=CN3N=CC(C#N)=C23)C=C1	3.04768	525.613	1	10	12	3	0.370319	1.53134	112.56	15.0477	0.155416	0.907994	Drugbank
OC(=O)CC[C@H](NC(=O)N[C@@H](CCCCNC(=O)CCCCCNC(=O)CCC1=CC=C(O)C(CN(CCN(CC(O)=O)CC2=CC(CCC(O)=O)=CC=C2O)CC(O)=O)=C1)C(O)=O)C(O)=O	1.5545	947.005	12	19	37	2	0.0436148	1.89085	370.07	40.4455	0.079493	0.971993	Drugbank
COC1=C(NC2=NC=C(C(=O)OC(C)C)C(=N2)C2=CN(C)C3=C2C=CC=C3)C=C(NC(=O)C=C)C(=C1)N(C)CCN(C)C	5.075	585.709	2	10	19	4	0.173659	1.78526	113.85	25.075	0.242232	0.842143	Drugbank
Cl[201Tl]	0.3087	236.424	0	0	0	0	0.531151	0	0	2.6913	0	1	Drugbank
[H][C@@]12CCC(=O)[C@@]1(C)CC[C@@]1([H])[C@@]2([H])CC=C2C[C@H](CC[C@]12C)OC(=O)CCCCCC	6.4005	400.603	0	3	9	0	0.29421	1.25718	43.37	12.4005	0.100464	0.963407	Drugbank
CCOC(=O)[C@H](CC1=CC=C(F)C=C1)NC(=O)[C@@H](N)CC1=CC=C(C=C1)N(CCCl)CCCl	3.2701	498.426	2	5	15	2	0.327308	2.15	84.66	17.2701	0.18848	0.911388	Drugbank
[H][C@@]12COP(O)(=O)O[C@]1([H])C(O)(O)[C@]1([H])NC3=C(NC(N)=NC3=O)N[C@]1([H])O2	-3.917	363.223	7	12	3	0	0.188548	1.13435	196.99	9.917	0.284706	0.914609	Drugbank
[H][C@@]1(CCCCN1C(=O)OC[N+]1=CC=CC(=C1)C(=O)N[C@@H](CO)C([O-])=O)[C@H](C(=O)OC)C1=CC=CC=C1	-0.2799	499.52	2	8	11	2	0.353464	2.43701	149.18	16.2799	0.244873	0.918607	Drugbank
[2H]C([2H])([2H])NC(=O)C1=C(NC2=CC=CC(C3=NN(C)C=N3)=C2OC)C=C(NC(=O)C2CC2)N=N1	1.7324	425.467	3	9	10	3	0.496413	0.827666	135.95	14.2676	0.283382	0.770557	Drugbank
[H][C@]12CN([C@H](C(=O)N[C@@H](C[C@]3([H])CCNC3=O)C#N)[C@@]1([H])C2(C)C)C(=O)[C@@H](NC(=O)C(F)(F)F)C(C)(C)C	1.09718	499.534	3	5	8	0	0.503726	1.70811	131.4	9.90282	0.42047	0.805519	Drugbank
CC(C)NC(=O)COC1=CC=CC(=C1)C1=NC2=C(C=CC=C2)C(NC2=CC=C3NN=CC3=C2)=N1	4.8201	452.518	3	6	9	5	0.327006	1.82233	104.82	15.8201	0.293341	0.755353	Drugbank
[H][C@@]1(OB(O[C@]1([H])[C@H](O)CO)[C@H](CC(C)C)NC(=O)[C@H](CC1=CC=CC=C1)NC(=O)C1=NC=CN=C1)[C@H](O)CO	-1.1336	530.387	6	10	19	2	0.173294	2.04998	183.36	25.1336	0.329524	0.879352	Drugbank
O.NCCCCC(N)C(O)=O.OC(CN1C=CN=C1)(P(O)(O)=O)P(O)(O)=O	-2.4128	436.295	8	13	16	1	0.148347	1.25129	273.95	22.4128	0.387137	0.865359	Drugbank
CCNCC1=NC2=C(C(Cl)=CC(Cl)=C2O)C(=O)N1C	2.4241	302.161	2	4	6	1	0.910452	0.661096	64.93	7.5759	0.322776	0.727658	Drugbank
COC1=C(COC2=C(OC)C=C(F)C(=C2)N2C(=O)NC3=CSC(C(O)=O)=C3C2=O)C(F)=C(F)C=C1	4.6521	508.43	2	8	9	3	0.392447	1.75986	114.4	13.6521	0.258817	0.857539	Drugbank
[Gd+3].OCC(O)CNC(=O)CCC(N1CCN(CC2=CC=CC(CN(CC1)C(CCC(=O)NCC(O)CO)C([O-])=O)=N2)C(CCC(=O)NCC(O)CO)C([O-])=O)C([O-])=O	-8.8945	970.101	9	19	30	1	0.0464481	1.81222	351.68	42.8945	0.392335	0.71722	Drugbank
C[C@H](NC1=CC=C(C#N)N(C)C1=O)C1=CC2=C(NC1=O)C=CC(Cl)=C2	2.41698	354.797	2	4	5	1	0.756184	1.21145	85.23	6.58302	0.255879	0.873343	Drugbank
CCCCC1(CCCC)CN(C2=CC=CC=C2)C2=CC(SC)=C(OCC(=O)N[C@@H](C(=O)N[C@@H](CC)C(O)=O)C3=CC=C(O)C=C3)C=C2S(=O)(=O)N1	5.879	740.945	5	10	22	3	0.105243	1.92245	174.37	27.879	0.229824	0.931377	Drugbank
O=C(N1CCN(CC2CC2)CC1)C1=CC=C(NS(=O)(=O)C2=CC=CC3=C2N=CC=C3)C=C1	3.2034	450.564	1	5	6	3	0.623672	2.30954	82.61	9.2034	0.179729	0.943365	Drugbank
CCCCC1(CCCC)CS(=O)(=O)C2=CC=C(C=C2[C@H]([C@H]1O)C1=CC=C(OCC2=CC=C(C[N+]34CCN(CC3)CC4)C=C2)C=C1)N(C)C	6.6245	674.972	1	6	18	3	0.205644	1.75312	70.08	24.6245	0.189508	0.910562	Drugbank
[H][C@@]12C[C@@H]([18F])[C@H](O)[C@@]1(C)CC[C@]1([H])C3=C(CC[C@@]21[H])C=C(O)C=C3	3.5572	289.381	2	2	3	1	0.766454	0.754988	40.46	4.5572	0.173462	0.899639	Drugbank
OC[C@H]1O[C@@H](N2CC[C@@H](O)NC2=O)C(F)(F)[C@@H]1O	-1.5665	268.216	4	5	5	0	0.484602	1.06931	102.26	9.5665	0.329035	0.853496	Drugbank
CC1=CC(C)=C(Br)C(C)=C1NC(=O)CN(CC(O)=O)CC(O)=O	1.78406	387.23	3	6	10	1	0.658673	1.3062	106.94	12.2159	0.216907	0.891602	Drugbank
[Zn++].OC1=CC=C(C=C1)S([O-])(=O)=O.OC1=CC=C(C=C1)S([O-])(=O)=O	0.5901	411.728	2	8	4	2	0.536965	0.307812	154.86	8.4099	0.191395	0.916924	Drugbank
CCN(CC)CCOC(=O)C(C1=CC=CC=C1)C1=CC=CC=C1	3.7035	311.425	0	3	10	2	0.696188	1.76785	29.54	12.7035	0.31787	0.822114	Drugbank
[H+].[H+].O.[K+].[K+].N[C@@H](CC([O-])=O)C([O-])=O.N[C@@H](CC([O-])=O)C([O-])=O	-14.1845	360.401	2	10	8	0	0.422932	0.645083	244.06	25.1845	0.346645	0.85636	Drugbank
CO[C@@]1(CC[C@@H](CC1)C1=NC(NC2=NNC(C)=C2)=CC(C)=N1)C(=O)N[C@@H](C)C1=CC=C(N=C1)N1C=C(F)C=N1	4.20014	533.612	3	9	12	4	0.306678	1.59382	135.53	17.2001	0.178654	0.908861	Drugbank
CC(=O)O[Al](O)OC(C)=O	-0.9102	162.077	1	5	5	0	0.531864	0.623606	72.83	8.9102	0.300299	0.810235	Drugbank
C#C	0.2494	26.038	0	0	0	0	0.332926	4.96946e-09	0	2.7506	5.16418e-17	1	Drugbank
[NH4+].[NH4+].[O-]C([O-])=O	-1.6946	96.086	2	3	0	0	0.371595	0.410978	136.19	4.6946	0.502985	0.558352	Drugbank
[Fe++].[Fe++].OCC(O)COP([O-])([O-])=O.OCCC(CCO)OP([O-])([O-])=O	-4.855	479.858	4	12	14	0	0.170694	1.14971	225.76	21.855	0.470143	0.780435	Drugbank
NCC1=CC(=CC=C1)N1N=C(C=C1C(=O)NC1=CC(=CC=C1F)[C@H](NCC1CC1)C1=CC=CC(=C1)C#N)C(F)(F)F	5.70188	562.571	3	6	10	4	0.226871	2.68911	108.76	16.7019	0.296103	0.85708	Drugbank
CN(C)CCN(CC1=CSC=C1)C1=CC=CC=N1	2.7113	261.394	0	4	8	2	0.796791	1.4622	19.37	10.2887	0.423133	0.700504	Drugbank
[Na+].CC1(C)\C(=C/C=C/C=C/C=C/C2=[N+](CCCCS([O-])(=O)=O)C3=CC=C4C=CC=CC4=C3C2(C)C)N(CCCCS([O-])(=O)=O)C2=CC=C3C=CC=CC3=C12	5.3743	774.981	0	7	18	4	0.0555612	2.00102	120.65	24.3743	0.196429	0.879831	Drugbank
C[C@@H]1[C@@H](C[C@H](NC(=O)C2=CN=C3C[C@]4(CC3=C2)C(=O)NC2=C4C=CC=N2)C(=O)N1CC(F)(F)F)C1=C(F)C(F)=CC=C1F	3.9479	603.523	2	5	5	3	0.347501	1.42268	104.29	8.9479	0.190458	0.903874	Drugbank
CCOC1=NC=C(C)C2=C1[C@H](C1=CC=C(C=C1OC)C#N)C(C(N)=O)=C(C)N2	2.9857	378.432	2	6	9	2	0.827484	1.19979	110.26	11.0143	0.572814	0.770207	Drugbank
COC1=CC=C(\C=C\C)C=C1	2.7283	148.205	0	1	4	1	0.626216	0.758713	9.23	5.2717	0.102469	0.911319	Drugbank
COC(=O)\C=C\C(O)=O	-0.1998	130.099	1	4	3	0	0.414991	0.466589	63.6	6.1998	0.131222	0.87278	Drugbank
COC1=C(CNCC[C@]2(CCOC3(CCCC3)C2)C2=NC=CC=C2)SC=C1	4.6926	386.561	1	5	8	2	0.701081	1.55045	43.38	11.6926	0.282784	0.864573	Drugbank
O=C(NC1=NN2C(C=CC=C2C2=CC=C(CN3CCS(=O)(=O)CC3)C=C2)=N1)C1CC1	1.773	425.514	1	7	5	2	0.671443	1.29992	97.19	8.227	0.184258	0.861152	Drugbank
[MgH2]	-0.9162	26.321	0	0	0	0	0.300642	0	0	3.9162	0.00835642	0.991644	Drugbank
[Al+3].[O-]P([O-])([O-])=O	-3.2054	121.952	0	4	0	0	0.249731	0.521213	86.25	6.2054	0.9118	0.936292	Drugbank
[Al+3].CC([O-])=O.CC([O-])=O.CC([O-])=O	-4.1122	204.114	0	6	3	0	0.369443	0.360422	120.39	10.1122	0.438663	0.595407	Drugbank
O.O.O.O.O.O.O.O.O.O.[Fe+3].[Fe+3].[Fe+3].[Fe+3].[O-]C(=O)CC([O-])(CC([O-])=O)C([O-])=O.[O-]C(=O)CC([O-])(CC([O-])=O)C([O-])=O.[O-]C(=O)CC([O-])(CC([O-])=O)C([O-])=O	-25.9108	967.803	0	21	15	0	0.137506	0.665938	745.35	43.9108	0.478445	0.761515	Drugbank
[Cr+3].[O-][N+]([O-])=O.[O-][N+]([O-])=O.[O-][N+]([O-])=O	-0.7198	238.008	0	9	0	0	0.384983	4.58193e-07	198.6	3.7198	0.484757	0.515243	Drugbank
[Cr+3].OC[C@@H](O)[C@@H](O)[C@H](O)[C@@H](O)C([O-])=O.OC[C@@H](O)[C@@H](O)[C@H](O)[C@@H](O)C([O-])=O.OC[C@@H](O)[C@@H](O)[C@H](O)[C@@H](O)C([O-])=O	-14.4859	637.437	15	21	30	0	0.0791687	0.965667	423.84	47.4859	0.346139	0.885838	Drugbank
[Cr+3].[O-]C(=O)C1=CN=CC=C1.[O-]C(=O)C1=CN=CC=C1.[O-]C(=O)C1=CN=CC=C1	-1.6672	418.305	0	9	3	3	0.484616	1.21643e-05	159.06	10.6672	0.230355	0.769645	Drugbank
[Cr++].[O-]S([O-])(=O)=O	-1.3405	148.059	0	4	0	0	0.314213	0.457161	80.26	4.3405	0.890345	0.957287	Drugbank
[Cl-].[Cl-].[Zn++]	-5.9945	136.296	0	0	0	0	0.290938	0	0	8.9945	0	0	Drugbank
[H][C@@]12CC[C@](O)(C(=O)COC(C)=O)[C@@]1(C)C[C@H](O)[C@@]1([H])[C@@]2([H])CCC2=CC(=O)CC[C@]12C	2.3524	404.503	2	6	8	0	0.700523	1.13961	100.9	8.6476	0.18618	0.935772	Drugbank
[H][C@@]12CC[C@](OC(=O)CCC)(C(=O)CO)[C@@]1(C)C[C@H](O)[C@@]1([H])[C@@]2([H])CCC2=CC(=O)CC[C@]12C	3.1326	432.557	2	6	10	0	0.647528	1.33096	100.9	10.1326	0.302437	0.903026	Drugbank
[H][C@@]12CC[C@](O)(C(=O)COC(=O)CCC3CCCC3)[C@@]1(C)C[C@H](O)[C@@]1([H])[C@@]2([H])CCC2=CC(=O)CC[C@]12C	4.3029	486.649	2	6	10	0	0.542992	1.37878	100.9	11.3029	0.145582	0.935784	Drugbank
[H][C@@]12CC[C@](O)(C(=O)COP(O)(O)=O)[C@@]1(C)C[C@H](O)[C@@]1([H])[C@@]2([H])CCC2=CC(=O)CC[C@]12C	1.8986	442.445	4	8	10	0	0.483921	1.21457	141.36	11.1014	0.169608	0.935326	Drugbank
[H][C@@]12CC[C@](OC(=O)CCC)(C(=O)COC(=O)CC)[C@@]1(C)C[C@H](O)[C@@]1([H])[C@@]2([H])CCC2=CC(=O)CC[C@]12C	4.0935	488.621	1	7	12	0	0.537874	1.46572	106.97	13.0935	0.28245	0.891207	Drugbank
[H][C@@]12CC[C@](OC(=O)CCCC)(C(=O)CO)[C@@]1(C)C[C@H](O)[C@@]1([H])[C@@]2([H])CCC2=CC(=O)CC[C@]12C	3.5227	446.584	2	6	11	0	0.605614	1.50297	100.9	11.5227	0.31677	0.87389	Drugbank
[H][C@@]12C[C@@H](C)[C@](OC(=O)C3=CC=CO3)(C(=O)CCl)[C@@]1(C)C[C@H](O)[C@@]1(Cl)[C@@]2([H])CCC2=CC(=O)C=C[C@]12C	4.8692	521.437	1	6	8	1	0.449102	1.39637	93.81	10.8692	0.359017	0.86029	Drugbank
[Li+].[Li+].[O-]C([O-])=O	-8.439	73.89	0	3	0	0	0.267866	5.72223e-07	63.19	11.439	0.480938	0.519062	Drugbank
[Li+].[Li+].[Li+].OC(CC([O-])=O)(CC([O-])=O)C([O-])=O	-14.2406	209.922	1	7	6	0	0.443573	0.746608	140.62	23.2406	0.453709	0.825043	Drugbank
[Li+].[OH-]	-3.1728	23.948	0	1	0	0	0.256166	0	30	6.1728	0	1	Drugbank
CC(C)CCCC(C)CCCC(C)CCCC1(C)CCC2=C(C)C(O)=C(C)C(C)=C2O1	8.84026	430.717	1	2	21	1	0.358644	1.49873	29.46	27.8403	0.126373	0.94602	Drugbank
CC(C)CCCC(C)CCCC(C)CCCC1(C)CCC2=C(O1)C(C)=C(C)C(OC(C)=O)=C2C	9.05996	472.754	0	3	22	1	0.212044	1.46444	35.53	29.06	0.119075	0.951195	Drugbank
O.O.[Ca++].OP([O-])([O-])=O	-4.2228	172.086	1	4	1	0	0.290893	0.302356	146.42	8.2228	0.859903	0.898558	Drugbank
[Zn++].CC([O-])=O.CC([O-])=O	-2.4901	183.478	0	4	2	0	0.389304	0.238508	80.26	7.4901	0.439137	0.592034	Drugbank
[Fe++].[H][C@@](O)(CO)[C@@]([H])(O)[C@]([H])(O)[C@@]([H])(O)C([O-])=O.[H][C@@](O)(CO)[C@@]([H])(O)[C@]([H])(O)[C@@]([H])(O)C([O-])=O	-9.6581	446.139	10	14	20	0	0.139511	1.13943	282.56	32.6581	0.361874	0.865019	Drugbank
[Fe++].[O-]C(=O)CCC([O-])=O	-2.7361	171.917	0	4	3	0	0.432273	0.280077	80.26	8.7361	0.150776	0.86189	Drugbank
[Fe++].[H][C@](O)(CO)[C@@]1([H])OC(=O)C(O)=C1O.[H][C@](O)(CO)[C@@]1([H])OC(=O)C([O-])=C1[O-]	-5.2127	406.077	6	12	10	0	0.190523	1.13911	220.1	18.2127	0.417985	0.851085	Drugbank
[H][C@@]12CC[C@](O)(C(=O)COC(=O)CCC(O)=O)[C@@]1(C)C[C@H](O)[C@@]1([H])[C@@]2([H])CCC2=CC(=O)CC[C@]12C	2.1973	462.539	3	8	10	0	0.510837	1.24713	138.2	10.8027	0.154185	0.935949	Drugbank
[Fe++].[H]\C(=C(\[H])C([O-])=O)C([O-])=O	-2.9601	169.901	0	4	2	0	0.327151	0.00507555	80.26	7.9601	0.144739	0.855494	Drugbank
[Na+].[Na+].[O-][Mo]([O-])(=O)=O	-8.6101	205.916	0	4	0	0	0.368343	0.448141	80.26	11.6101	0.891318	0.940779	Drugbank
[K+].CC([O-])=O	-4.2398	98.142	0	2	1	0	0.287927	0.222633	40.13	8.2398	0.433069	0.597664	Drugbank
[K+].[K+].[O-]S([O-])(=O)=O	-7.33	174.259	0	4	0	0	0.207505	0.373421	80.26	10.33	1	1	Drugbank
[KH]	-0.6485	40.106	0	0	0	0	0.314982	0	0	3.6485	0	1	Drugbank
[Fe++].NCC([O-])=O.NCC([O-])=O.OS(O)(=O)=O	-5.2653	302.042	4	10	6	0	0.281056	0.653937	206.9	14.2653	0.455833	0.807047	Drugbank
[Na+].[Na+].OP([O-])([O-])=O	-8.1846	141.958	1	4	1	0	0.26864	0.370363	83.42	12.1846	0.874634	0.913085	Drugbank
[Na+].[Na+].[O-]B1OB2OB([O-])OB(O1)O2	-10.2352	201.221	0	7	0	0	0.359188	0.553625	92.27	13.2352	0.448377	0.959847	Drugbank
[Mn++].[Mn++].[Mn++].OC(CC([O-])=O)(CC([O-])=O)C([O-])=O.OC(CC([O-])=O)(CC([O-])=O)C([O-])=O	-10.5127	543.012	2	14	12	0	0.242159	1.10563	281.24	25.5127	0.494862	0.81895	Drugbank
[H][C@]12SCC(C[N+]3(CCNC(=O)C4=C(Cl)C(O)=C(O)C=C4)CCCC3)=C(N1C(=O)[C@H]2NC(=O)C(=N/OC(C)(C)C(O)=O)\C1=CSC(N)=N1)C([O-])=O	-0.1817	752.228	6	15	18	2	0.0511177	2.05473	256.9	23.1817	0.170341	0.927792	Drugbank
[Cl-].[Cl-].[Cl-].[67Ga+3]	-9.3688	173.287	0	0	0	0	0.319217	0	0	12.3688	0	0	Drugbank
CN1N=NC(=N1)C1=NC=C(C=C1)C1=C(F)C=C(C=C1)N1C[C@H](CO)OC1=O	1.3957	370.344	1	8	6	3	0.739645	0.890991	106.26	10.6043	0.0621442	0.963086	Drugbank
[H][C@@]12CC[C@](OC(=O)CCCCC)(C(C)=O)[C@@]1(C)CC[C@]1([H])[C@@]3([H])CCC(=O)C=C3CC[C@@]21[H]	5.5795	414.586	0	4	9	0	0.420418	1.37093	60.44	11.5795	0.283207	0.87263	Drugbank
[Na+].[O-][V](=O)=O	-4.4251	121.929	0	3	0	0	0.304464	0.401093	57.2	7.4251	0.747749	0.803573	Drugbank
[H][C@@]12C[C@@H](C)[C@](O)(C(=O)COC(=O)C3=CC=CC(=C3)S(O)(=O)=O)[C@@]1(C)C[C@H](O)[C@@]1(F)[C@@]2([H])CCC2=CC(=O)C=C[C@]12C	3.0071	576.639	3	9	11	1	0.354311	1.35821	155.27	12.0071	0.178513	0.91174	Drugbank
O[C@H]1CCN(C1)C(=O)NC1=C2N=C(C=CN2N=C1)N1CCC[C@@H]1C1=C(F)C=CC(F)=C1	3.1112	428.443	2	6	3	2	0.67008	1.62732	85.99	5.1112	0.290627	0.856065	Drugbank
[H][C@]12SCC(CSC3=NN=NN3C)=C(N1C(=O)[C@H]2NC(=O)[C@H](OC=O)C1=CC=CC=C1)C(O)=O	-0.0449	490.523	2	12	9	2	0.27597	1.44398	156.61	14.0449	0.248777	0.918272	Drugbank
CN1C(CNC2=CC=C(C=C2)C(N)=N)=NC2=C1C=CC(=C2)C(=O)N(CCC(O)=O)C1=NC=CC=C1	2.98597	471.521	4	8	10	4	0.216391	1.8741	150.22	14.014	0.116734	0.952742	Drugbank
[H][C@@]1(NC(=O)C(=N/O)\C2=NSC(N)=N2)C(=O)N2C(C(O)=O)=C(CS[C@]12[H])\C=C1/CCN(C1=O)[C@]1([H])CCN(C1)C(=O)OCC1=C(C)OC(=O)O1	-0.1949	690.673	4	17	11	1	0.0891007	1.45389	256.48	15.1949	0.109574	0.956038	Drugbank
CN[C@H](C)[C@@H](O)C1=CC=CC=C1	1.3279	165.236	2	2	6	1	0.707819	0.949556	32.26	8.6721	0.296962	0.9207	Drugbank
NC(=N)C1=CC=C(\C=C\C2=C(O)C=C(C=C2)C(N)=N)C=C1	2.13074	280.331	5	3	5	2	0.334944	0.791975	119.97	7.86926	0.0624499	0.962937	Drugbank
N[C@@H](COC(N)=O)CC1=CC=CC=C1	0.6517	194.234	2	3	5	1	0.738296	1.10938	78.34	8.3483	0.238802	0.887488	Drugbank
CCC(CC)COC(=O)[C@H](C)N[P@](=O)(OC[C@H]1O[C@](C#N)([C@H](O)[C@@H]1O)C1=CC=C2N1N=CN=C2N)OC1=CC=CC=C1	1.99908	602.585	4	13	18	2	0.164002	1.73598	203.01	21.0009	0.292737	0.841975	Drugbank
CC1(C)N=C(N)N=C(N)N1C1=CC=C(Cl)C=C1	1.5255	251.721	2	5	3	1	0.794303	1.0209	80	5.4745	0.176129	0.928458	Drugbank
COC(=O)\C=C\C(=O)OCCN1C(=O)CCC1=O	-0.5922	255.226	0	6	6	0	0.37025	0.951686	89.98	9.5922	0.14828	0.919345	Drugbank
OC(=O)CC[C@H](NC(=O)N[C@@H](CCCCNC(=O)C1=CC=C([18F])N=C1)C(O)=O)C(O)=O	0.1912	441.403	6	9	13	1	0.182849	1.44914	195.02	16.8088	0.168399	0.914081	Drugbank
CCN1C(=O)C(=CC2=C1C=C(NC)N=C2)C1=C(Br)C=C(F)C(NC(=O)NC2=CC=CC=C2)=C1	5.576	510.367	3	4	7	3	0.322975	1.08003	86.36	12.576	0.320663	0.777027	Drugbank
[H][C@@]12CC[C@H](OP(O)(O)=O)[C@@]1(C)CC[C@]1([H])C3=C(CC[C@@]21[H])C=C(OC(=O)N(CCCl)CCCl)C=C3	5.299	520.39	2	6	10	1	0.374423	1.1591	96.3	13.299	0.0983739	0.96115	Drugbank
[H][C@@]12C[C@H](C)[C@](O)(C(=O)COP(O)(O)=O)[C@@]1(C)C[C@H](O)[C@@]1(F)[C@@]2([H])CCC2=CC(=O)C=C[C@]12C	2.0127	472.446	4	8	11	0	0.455594	1.08361	141.36	11.9873	0.187281	0.93089	Drugbank
CCCCCCCCCCCCCCCC(=O)OC[C@@H](NC(=O)C(Cl)Cl)[C@H](O)C1=CC=C(C=C1)[N+]([O-])=O	6.9412	561.547	2	6	23	1	0.0551767	1.58816	118.77	27.9412	0.175233	0.911851	Drugbank
[H][C@@]12C[C@@H](C)[C@](O)(C(=O)COC(C)=O)[C@@]1(C)C[C@H](O)[C@@]1([H])[C@@]2([H])C[C@H](F)C2=CC(=O)C=C[C@]12C	2.3224	434.504	2	6	9	0	0.661485	1.10492	100.9	9.6776	0.217522	0.915846	Drugbank
[Co]	-0.0025	58.933	0	0	0	0	0.36805	0	0	3.0025	0	0	Drugbank
NC(=O)N1C2=C(C[C@H](O)C3=C1C=CC=C3)C=CC=C2	2.4929	254.289	2	2	1	2	0.758119	1.01323	66.56	3.5071	0.519343	0.740513	Drugbank
[H][C@@]12CC(=C)[C@](OC(C)=O)(C(C)=O)[C@@]1(C)CC[C@]1([H])[C@@]3([H])CCC(=O)C=C3CC[C@@]21[H]	4.1852	370.489	0	4	5	0	0.540206	1.22561	60.44	6.1852	0.234197	0.963599	Drugbank
[H][C@@]12CC[C@](O)(C(=O)OCCl)[C@@]1(C)C[C@H](O)[C@@]1([H])[C@@]2([H])CCC2=CC(=O)C=C[C@]12C	2.7357	394.895	2	5	6	0	0.555404	0.984988	83.83	6.2643	0.178899	0.940677	Drugbank
[Na+].[Na+].[Ca++].[O-]C(=O)CN(CCN(CC([O-])=O)CC([O-])=O)CC([O-])=O	-13.7828	374.27	0	10	11	0	0.31668	1.14041	167	27.7828	0.35505	0.848836	Drugbank
[Na+].[Na+].OC(=O)CN(CCN(CC(O)=O)CC([O-])=O)CC([O-])=O	-10.7326	336.208	2	10	11	0	0.346448	1.21823	161.34	24.7326	0.338446	0.823669	Drugbank
CC(=O)OC1=CC=C(C=C1)C1(C(=O)NC2=CC=CC=C12)C1=CC=C(OC(C)=O)C=C1	3.8237	401.418	1	5	6	3	0.530883	1.24568	81.7	9.8237	0.412173	0.759159	Drugbank
[H][C@@](N(C(=O)[C@]1([H])CCC(=O)N1C1=NC=CC(=C1)C#N)C1=CC(F)=CN=C1)(C(=O)NC1CC(F)(F)C1)C1=C(Cl)C=CC=C1	4.32458	582.97	1	6	7	3	0.442987	2.18476	119.29	11.3246	0.535939	0.838993	Drugbank
[H][C@@]12CC[C@](O)(C(=O)COP(O)(O)=O)[C@@]1(C)C[C@H](O)[C@@]1([H])[C@@]2([H])CCC2=CC(=O)C=C[C@]12C	1.6746	440.429	4	8	10	0	0.483999	1.07338	141.36	11.3254	0.174326	0.937117	Drugbank
CN(C(=O)C(Cl)Cl)C1=CC=C(OC(=O)C2=CC=CO2)C=C1	3.2653	328.151	0	4	5	2	0.490967	0.854931	59.75	7.2653	0.115975	0.957592	Drugbank
[H][C@@]12CC[C@](OC(=O)CC)(C(=O)COC(C)=O)[C@@]1(C)C[C@H](O)[C@@]1([H])[C@@]2([H])C[C@H](C)C2=CC(=O)C=C[C@]12C	3.3353	472.578	1	7	11	0	0.611708	1.49635	106.97	11.3353	0.270723	0.945439	Drugbank
[H][C@@]12CC[C@](O)(C(=O)COC(=O)CCC(O)=O)[C@@]1(C)C[C@H](O)[C@@]1([H])[C@@]2([H])C[C@H](C)C2=CC(=O)C=C[C@]12C	2.2193	474.55	3	8	11	0	0.49833	1.25981	138.2	11.7807	0.169637	0.93504	Drugbank
[H][C@@]12CC[C@](O)(C(=O)COC(C)=O)[C@@]1(C)CC(=O)[C@@]1([H])[C@@]2([H])CCC2=CC(=O)C=C[C@]12C	2.3366	400.471	1	6	7	0	0.730486	1.10904	97.74	7.6634	0.193077	0.929784	Drugbank
[H][C@@]12C[C@@H](C)[C@](O)(C(=O)COC(C)=O)[C@@]1(C)C[C@H](O)[C@@]1(F)[C@@]2([H])CCC2=CC(=O)C=C[C@]12C	2.4665	434.504	2	6	9	0	0.662117	1.13777	100.9	9.5335	0.205458	0.935512	Drugbank
[H][C@@]12CC[C@H](OC(=O)CC)[C@@]1(C)CC[C@@]1([H])[C@@]2([H])CC[C@@]2([H])CC(=O)[C@H](C)C[C@]12C	5.166	360.538	0	3	6	0	0.638404	0.902434	43.37	8.166	0.163109	0.916337	Drugbank
NC(=O)OCC(O)COC1=CC=C(Cl)C=C1	1.175	245.662	2	4	6	1	0.81606	0.986917	81.78	8.825	0.129427	0.930465	Drugbank
[H][C@@]12CC[C@](O)(C(=O)COC(=O)CC(C)(C)C)[C@@]1(C)C[C@H](O)[C@@]1([H])[C@@]2([H])CCC2=CC(=O)C=C[C@]12C	3.5447	458.595	2	6	8	0	0.625125	1.34524	100.9	8.5447	0.161276	0.941572	Drugbank
[O--].[O--].[O--].[Mg++].[Si+4]	-1.118	100.388	0	0	0	0	0.34547	0	85.5	4.118	0	0	Drugbank
OC(=O)C1=CC=CC=C1C(=O)NC1=CC=C(C=C1)S(=O)(=O)NC1=NC=CS1	2.8944	403.441	3	7	6	3	0.581026	1.22993	125.46	9.1056	0.131013	0.943556	Drugbank
CC(C)N(CCNC(=O)CN1CCCC1=O)C(C)C	0.8438	269.389	1	3	11	0	0.745089	1.36787	52.65	13.1562	0.242625	0.926664	Drugbank
CCN(C)[C@@H](C)[C@H](O)C1=CC=CC=C1	2.0602	193.29	1	2	8	1	0.790876	1.13189	23.47	9.9398	0.303653	0.907266	Drugbank
[Ne]	0	20.18	0	0	0	0	0.346897	0	0	3	0	0	Drugbank
[Na+].CC[Hg]SC1=CC=CC=C1C([O-])=O	-1.4181	404.816	0	3	5	1	0.578559	1.00679	40.13	10.4181	0.228278	0.871402	Drugbank
CCOCCN1C(=NC2=CC=CC=C12)C1CCN(CCC2=CC=C(C=C2)C(C)(C)C(O)=O)CC1	4.8571	463.622	1	6	13	3	0.435189	1.40007	67.59	17.8571	0.123999	0.930495	Drugbank
CCCCCCCCCCCC[N+](C)(C)CCOC1=CC=CC=C1	6.0627	334.568	0	1	18	1	0.279574	1.30509	9.23	22.0627	0.113955	0.9426	Drugbank
NC1=NC(=O)C2=C(NC[C@H](CNC3=CC=C(C=C3)C(=O)N[C@@H](CCC(O)=O)C(O)=O)N2C=O)N1	-1.8099	473.446	7	11	9	1	0.213131	1.21409	215.55	14.8099	0.102554	0.962882	Drugbank
CC(O)COCC1OC(OC2C(COCC(C)O)OC(OCC(C)O)C(OCC(C)O)C2OCC(C)O)C(OCC(C)O)C(OCC(C)O)C1OCC(C)O	-2.1564	806.937	8	19	44	0	0.0418851	2.47394	263.37	49.1564	0.50387	0.823017	Drugbank
CCC(=O)C(CCN(C)C)(C1=CC=CC=C1)C1=CC=CC=C1	3.9035	295.426	0	2	10	2	0.771798	1.71685	20.31	12.9035	0.673061	0.836897	Drugbank
[H][C@@](C)(NC)[C@]([H])(O)C1=CC=C(O)C=C1	1.0335	181.235	3	3	7	1	0.652571	1.02059	52.49	9.9665	0.222321	0.938473	Drugbank
CS(=O)(=O)C1=CC(C[C@H](NC(=O)C2=C(Cl)C3=C(CN(CC3)C(=O)C3=CC=C4C=COC4=C3)C=C2Cl)C(O)=O)=CC=C1	4.7673	615.491	2	7	8	4	0.306128	1.66398	133.99	13.7673	0.141777	0.93733	Drugbank
COC[C@H]1C[C@H](N(C1)C(=O)[C@H](NC(=O)OC)C1=CC=CC=C1)C1=NC=C(N1)C1=CC=C2C(COC3=CC4=C(C=CC5=C4NC(=N5)[C@@H]4CC[C@H](C)N4C(=O)[C@@H](NC(=O)OC)C(C)C)C=C23)=C1	7.7315	883.019	4	10	17	6	0.100106	2.09071	193.1	27.7315	0.0964758	0.966555	Drugbank
CC1=CC(CN2CCC(CC2)=C2C3=CC=C(Cl)C=C3CCC3=C2N=CC=C3)=CN=C1	5.63492	415.968	0	3	3	3	0.54231	1.27699	29.02	8.63492	0.295221	0.823217	Drugbank
[H][C@@]12CC[C@@](O)(C#C)[C@@]1(CC)C=CC1=C3CCC(=O)C=C3CC[C@@]21[H]	3.7228	308.421	1	2	3	0	0.749613	1.02799	37.3	3.7228	0.239381	0.956049	Drugbank
[H][C@@]1(CC[C@@]2([H])[C@]3([H])C(=O)C[C@]4([H])CC(=O)CC[C@]4(C)[C@@]3([H])CC(=O)[C@]12C)[C@H](C)CCC(O)=O	4.0733	402.531	1	5	7	0	0.765524	1.21149	88.51	8.0733	0.171322	0.935764	Drugbank
CS(=O)(=O)C1=C2N(CC3=CC=C(Cl)C=C3)C3=C(CC[C@@H]3CC(O)=O)C2=CC(F)=C1	4.3901	435.904	1	5	6	3	0.644408	1.56596	76.37	10.3901	0.503412	0.730722	Drugbank
COC1=CN=C(O[C@@H]2C[C@H](N(C2)C(=O)[C@@H](NC(=O)OC(C)(C)C)C(C)(C)C)C(=O)N[C@@]2(C[C@H]2C=C)C(=O)NS(=O)(=O)C2CC2)C2=C1C=CC(Cl)=C2	3.8538	748.299	3	10	12	2	0.285739	2.62527	182.33	14.8538	0.441141	0.738561	Drugbank
CC(CC1=C(O)C(=CC(C)=C1)N1N=C2C=CC=CC2=N1)C[Si](C)(O[Si](C)(C)C)O[Si](C)(C)C	6.38812	501.852	1	6	19	3	0.344113	1.74365	69.4	25.3881	0.21261	0.900605	Drugbank
[H]N1CCCCC1C(O)(C1=CC=CC=C1)C1=CC=CC=C1	3.0646	267.372	2	2	4	2	0.895516	1.40515	32.26	6.0646	0.56466	0.661692	Drugbank
CCCCCCCCCCCCCCCC[N+](C)(C)CC1=CC=CC=C1	7.7443	360.65	0	0	20	1	0.196703	1.31087	0	25.7443	0.102115	0.95027	Drugbank
CC(C)N(CCCCOCC(=O)NS(C)(=O)=O)C1=NC(C2=CC=CC=C2)=C(N=C1)C1=CC=CC=C1	3.898	496.633	1	7	15	3	0.379572	2.01486	101.49	18.898	0.188198	0.909373	Drugbank
CCC1=CC2=C(C=C1N1CCC(CC1)N1CCOCC1)C(C)(C)C1=C(C3=CC=C(C=C3N1)C#N)C2=O	4.77328	482.628	1	5	6	3	0.58209	1.19426	72.36	10.7733	0.109284	0.92514	Drugbank
CC(C)(O)C(Cl)(Cl)Cl	2.1275	177.458	1	1	3	0	0.562181	0.957791	20.23	3.8725	0.82407	0.994297	Drugbank
ClC(Cl)Cl	1.9864	119.378	0	0	0	0	0.427859	0.529865	0	1.0136	0.519587	0.519587	Drugbank
[H][C@@]12OC\C3=C/C=C/[C@H](C)C\C(C)=C\C[C@]4([H])C[C@@]([H])(C[C@]5(C\C(=N/OC)[C@H](C)[C@H](O5)C(\C)=C\C(C)C)O4)OC(=O)[C@]([H])(C=C(C)[C@H]1O)[C@@]23O	5.7289	639.83	2	9	13	0	0.228689	1.95376	116.04	15.7289	0.382934	0.818714	Drugbank
CC(C)=CCC\C(C)=C\CC\C(C)=C\CC\C=C(/C)CC\C=C(/C)CCC=C(C)C	10.605	410.73	0	0	23	0	0.18587	1.61689	0	30.605	0.108086	0.944021	Drugbank
S=C1NC2=C(S1)C=CC=C2	2.4891	167.258	1	2	0	1	0.596343	2.73154e-07	12.03	1.5109	0.193217	0.806783	Drugbank
CC1=C(C2=NOC(=N2)C2=CC(=C(O)C(O)=C2)[N+]([O-])=O)C(Cl)=[N+]([O-])C(C)=C1Cl	3.28004	413.173	2	8	7	3	0.165894	0.979927	149.46	10.28	0.181733	0.967881	Drugbank
CCCCN(CCCC)CCCOC(=O)C1=CC=C(N)C=C1	3.7179	306.45	1	4	14	1	0.384464	1.52087	55.56	15.7179	0.195093	0.88955	Drugbank
OC(=O)CSC1=NN=C(Br)N1C1=CC=C(C2CC2)C2=C1C=CC=C2	4.2371	404.289	1	6	5	3	0.644772	1.34706	68.01	9.2371	0.457601	0.772581	Drugbank
CCCCC(CC)COC(=O)C1=CC=C(C=C1)N(C)C	4.1258	277.408	0	3	12	1	0.669218	1.17753	29.54	14.1258	0.157965	0.920264	Drugbank
O.[OH-].[OH-].[OH-].[OH-].[OH-].[Al+3].[Al+3].[Cl-]	-5.4663	192.467	0	5	0	0	0.346207	0	181.5	8.4663	0.127737	0.872263	Drugbank
[H][C@]1(CCCN1C(=O)[C@@H](NC(=O)OC)C(C)C)C1=NC=C(N1)C1=CC2=C(C=C1)N1[C@@H](OC3=C(C=CC(=C3)C3=CN=C(N3)[C@]3([H])CCCN3C(=O)[C@@H](NC(=O)OC)C(C)C)C1=C2)C1=CC=CC=C1	8.116	882.035	4	10	17	6	0.0996613	1.78346	188.8	28.116	0.0960758	0.966516	Drugbank
COC1=CC2=NC3=C(CCCCC[C@@H]4C[C@H]4OC(=O)N[C@H](C(=O)N4C[C@@H](C[C@H]4C(=O)N[C@@]4(C[C@H]4C=C)C(=O)NS(=O)(=O)C4CC4)O3)C(C)(C)C)N=C2C=C1	3.3019	766.918	3	11	8	2	0.350205	2.12104	195.22	10.3019	0.444549	0.699179	Drugbank
OS(=O)(=O)C1=CC2=C(N\C(C2=O)=C2\NC3=C(C=C(C=C3)S(O)(=O)=O)C2=O)C=C1	1.3082	422.396	4	10	4	2	0.409015	0.337313	166.94	7.6918	0.0593853	0.958872	Drugbank
CC1(C)CCC(CN2CCN(CC2)C2=CC=C(C(=O)NS(=O)(=O)C3=CC=C(NCC4CCOCC4)C(=C3)[N+]([O-])=O)C(OC3=CN=C4NC=CC4=C3)=C2)=C(C1)C1=CC=C(Cl)C=C1	8.6599	868.457	3	11	15	5	0.0764081	1.85973	172.03	25.6599	0.191566	0.912541	Drugbank
CN[C@H]1[C@H](O)[C@@H](O)[C@H](CO)O[C@H]1O[C@H]1[C@H](O[C@H]2[C@H](O)[C@@H](O)[C@H](NC(N)=N)[C@@H](O)[C@@H]2NC(N)=N)O[C@@H](C)[C@]1(O)CO	-7.94836	583.596	15	15	19	0	0.0884106	2.04143	334.59	29.9484	0.404986	0.822941	Drugbank
COC1=C(O)C=CC=C1	1.4008	124.139	1	2	3	1	0.612773	0.106326	29.46	5.5992	0.374722	0.631664	Drugbank
C[C@@H](C1=NC(=CS1)C1=CC=C(C=C1)C#N)[C@](O)(CN1C=NC=N1)C1=C(F)C=CC(F)=C1	4.24298	437.475	1	7	8	4	0.487452	1.70309	87.62	13.243	0.308129	0.875473	Drugbank
C[C@]1(COC2=CC=C(C=C2)N2CCC(CC2)OC2=CC=C(OC(F)(F)F)C=C2)CN2C=C(N=C2O1)[N+]([O-])=O	4.9678	534.491	0	9	9	3	0.29512	1.19117	101.12	13.9678	0.0617207	0.968873	Drugbank
CN1CCC(CC1)C(=O)C1=CC=CC(NC(=O)C2=C(F)C=C(F)C=C2F)=N1	3.2757	377.366	1	4	5	2	0.831073	1.21192	62.3	7.2757	0.219966	0.821887	Drugbank
[H]C(=O)[C@H](O)[C@@H](O)[C@@H](O)[C@H](O)CO	-3.3788	180.156	5	6	10	0	0.281638	0.972955	118.22	16.3788	0.381719	0.87	Drugbank
C1CC1C(NC1=NCCO1)C1CC1	1.1508	180.251	1	3	3	0	0.70654	1.07538	33.62	4.8492	0.351454	0.809801	Drugbank
CNCC1=CN(C(=C1)C1=CC=CC=C1F)S(=O)(=O)C1=CC=CN=C1	2.6456	345.399	1	5	6	3	0.77208	1.54112	63.99	9.3544	0.520944	0.799732	Drugbank
CC(C)(C)C1=CC=C(C=C1)C(=O)CCCN1CCC(CC1)OC(C1=CC=CC=C1)C1=CC=CC=C1	7.2176	469.669	0	3	9	3	0.309941	1.63218	29.54	16.2176	0.108742	0.947819	Drugbank
C\C(N(CC1=CN=C(C)N=C1N)C=O)=C(/CCOP(O)(O)=O)SC(=O)C1=CC=CC=C1	2.63012	466.456	3	10	14	2	0.351243	2.28394	155.94	16.3699	0.415689	0.743966	Drugbank
[H][C@@]12C[C@H](C)[C@](O)(C(=O)CCl)[C@@]1(C)C[C@H](O)[C@@]1(F)[C@@]2([H])CCC2=CC(=O)C=C[C@]12C	3.1422	410.913	2	4	7	0	0.685647	0.986233	74.6	7.1422	0.212071	0.930265	Drugbank
[H][C@@]12CN3C=C(C(=O)NCC4=C(F)C=C(F)C=C4)C(=O)C(O)=C3C(=O)N1[C@@H](C)CO2	0.7062	405.357	2	6	5	1	0.792497	1.18364	99.18	8.2938	0.155235	0.942368	Drugbank
CO[C@H]1\C=C\O[C@@]2(C)OC3=C(C)C(O)=C4C(O)=C(NC(=O)\C(C)=C/C=C/[C@H](C)[C@H](O)[C@@H](C)[C@@H](O)[C@@H](C)[C@H](OC(C)=O)[C@@H]1C)C=C(O)C4=C3C2=O	4.75412	697.778	6	12	16	2	0.143087	1.77304	201.31	19.7541	0.499822	0.724284	Drugbank
[H]\C(=C(\[H])C1=CC(OC)=C(OC)C=C1)C1=NC2=C(N1C)C(=O)N(CC)C(=O)N2CC	3.0297	384.436	0	6	11	2	0.650379	1.15642	76.9	13.0297	0.126561	0.904721	Drugbank
CN1N=CN=C1[C@@H]1[C@H](NC2=C3C1=NNC(=O)C3=CC(F)=C2)C1=CC=C(F)C=C1	2.4914	380.358	2	6	3	3	0.558167	1.11082	84.2	6.5086	0.46424	0.74804	Drugbank
COP(=S)(NC(C)C)OC1=CC=C(Cl)C=C1Cl	4.2411	314.174	1	3	8	1	0.823548	1.13353	30.49	10.2411	0.315952	0.887097	Drugbank
CNC(=O)C1=C(F)C=C(C=C1)C1=NN2C(CC3=CC4=C(C=C3)N=CC=C4)=CN=C2N=C1	3.4891	412.428	1	6	5	4	0.488891	0.935795	84.53	9.4891	0.33012	0.74623	Drugbank
NC(=O)C1=CC=CC2=CN(N=C12)C1=CC=C(C=C1)[C@@H]1CCCNC1	2.5914	320.396	2	4	3	3	0.778874	0.922949	72.94	6.4086	0.120337	0.914328	Drugbank
COC1=CN=C(N2C=NC(C)=N2)C2=C1C(=CN2COP(O)(O)=O)C(=O)C(=O)N1CCN(CC1)C(=O)C1=CC=CC=C1	1.16812	583.498	2	13	12	4	0.172525	1.56037	182.21	17.8319	0.176514	0.911147	Drugbank
CN(C)C(=O)C1=CC2=CN=C(NC3=CC=C(C=N3)N3CCNCC3)N=C2N1C1CCCC1	2.7964	434.548	2	8	7	3	0.638012	1.34583	91.21	10.2036	0.111954	0.932995	Drugbank
COC(=O)N[C@@H](C)CNC1=NC=CC(=N1)C1=CN(N=C1C1=CC(Cl)=CC(NS(C)(=O)=O)=C1F)C(C)C	3.9084	540.021	3	9	14	3	0.371598	2.88236	140.13	17.9084	0.377901	0.81159	Drugbank
CC(C)(CO)C1=CC2=CC(NC(=O)C3(CC3)C3=CC=C4OC(F)(F)OC4=C3)=C(F)C=C2N1C[C@@H](O)CO	3.3953	520.504	4	7	13	3	0.362325	1.56833	113.18	16.3953	0.18829	0.92344	Drugbank
CN(C(=O)CO)C1=C(I)C(C(=O)NCC(O)CO)=C(I)C(C(=O)NCC(O)CO)=C1I	-1.3785	777.088	7	8	16	1	0.142315	1.41588	179.66	21.3785	0.476768	0.633729	Drugbank
[H][C@@]1(C)CC[C@@]2([H])[C@@]([H])(C)C([H])(O)O[C@]3([H])O[C@@]4(C)CC[C@]1([H])[C@@]23OO4	2.1867	284.352	1	5	4	0	0.690996	0.862204	57.15	4.8133	0.556549	0.649129	Drugbank
NC1=CC=NC=C1N	0.246	109.132	2	3	2	1	0.501405	0.164835	64.93	5.754	0.404987	0.599828	Drugbank
CC[C@@]12C=CCN3CC[C@@]4([C@H]13)[C@@H](N(C)C1=CC(OC)=C(C=C41)[C@]1(C[C@@H]3C[C@H](C[N@@](C3)CC3=C1NC1=CC=CC=C31)C(C)(F)F)C(=O)OC)[C@](O)([C@@H]2OC(C)=O)C(=O)OC	5.0787	816.943	2	11	15	3	0.18812	1.97991	133.87	20.0787	0.335862	0.905734	Drugbank
ClC1=CC=C(CCCOCCCN2CCCCC2)C=C1	4.1652	295.854	0	2	8	1	0.667642	1.1248	12.47	10.1652	0.0998331	0.948659	Drugbank
OC(=O)C1=CC=C2N=C(OC2=C1)C1=CC(Cl)=CC(Cl)=C1	4.4998	308.12	1	4	2	3	0.756793	4.2067e-06	63.33	6.4998	0.149675	0.850325	Drugbank
CC1=CC(NC2=NC=NC3=CC=C(NC4=NC(C)(C)CO4)C=C23)=CC=C1OC1=CC2=NC=NN2C=C1	4.75422	480.532	2	10	8	4	0.357724	1.54548	111.37	13.7542	0.139582	0.9097	Drugbank
OC(=O)C(CC1=CC(=O)NC2=C1C=CC=C2)NC(=O)C1=CC=C(Cl)C=C1	2.9488	370.792	3	4	5	2	0.64241	1.39465	95.5	7.0512	0.2412	0.876162	Drugbank
CC(=O)[C@@]1(O)CC[C@H]2[C@@H]3C=C(C)C4=CC(=O)CC[C@@H]4[C@H]3CC[C@]12C	3.6144	328.452	1	3	5	0	0.799747	0.780808	54.37	5.6144	0.196178	0.887675	Drugbank
O[C@H](CC[C@H]1[C@H](O)C[C@H](O)[C@@H]1C\C=C/CCCC(=O)OCCCCO[N+]([O-])=O)CCC1=CC=CC=C1	3.7665	507.624	3	8	21	1	0.0897046	1.81573	139.36	22.7665	0.144486	0.927293	Drugbank
CCCCCCC(=O)OCC(COC(=O)CCCCCC)OC(=O)CCCCCC	5.8958	428.61	0	6	23	0	0.136498	3.01664	78.9	25.8958	0.372383	0.716243	Drugbank
CS(=O)(=O)OC[C@H](O)[C@@H](O)COS(C)(=O)=O	-2.3394	278.304	2	8	11	0	0.495902	1.01588	127.2	16.3394	0.185949	0.927482	Drugbank
CN1C=NC2=C(F)C(NC3=C(Cl)C=C(Br)C=C3)=C(C=C12)C(=O)NOCCO	3.5256	457.687	3	6	8	3	0.389286	0.785785	88.41	11.5256	0.352568	0.763453	Drugbank
[H][C@@]12OC3=C4C(C[C@@]5([H])N(CC6CC6)CC[C@@]14[C@@]5(O)CC(C(=O)NC(C)(C)C1=NC(=NO1)C1=CC=CC=C1)=C2O)=CC=C3O	3.4798	570.646	4	9	11	3	0.350522	1.63461	141.18	14.4798	0.243098	0.894521	Drugbank
C(CN1CCCC1)OC1=CC=C2NC3=NC=CC(=N3)C3=CC(COC\C=C\COCC1=C2)=CC=C3	4.9648	472.589	1	7	4	3	0.538135	1.52328	68.74	8.9648	0.244293	0.819993	Drugbank
[H][C@]12CC[C@]([H])(C[C@@]([H])(C1)OC(=O)C1=CNC3=CC=CC=C13)N2C	2.9499	284.359	1	3	3	2	0.8624	1.11535	45.33	5.0501	0.168523	0.907203	Drugbank
CC#CC(=O)N1CCC[C@H]1C1=NC(=C2N1C=CN=C2N)C1=CC=C(C=C1)C(=O)NC1=CC=CC=N1	3.0313	465.517	2	7	4	3	0.446551	1.31716	118.5	7.0313	0.171482	0.936525	Drugbank
COC1=CC(\C=C\C(=O)CC(=O)\C=C\C2=CC(OC)=C(O)C=C2)=CC=C1O	3.3699	368.385	2	6	12	2	0.548123	1.17536	93.06	14.3699	0.111451	0.954554	Drugbank
OC1=C2N(C[C@H]3O[C@@H]4CC[C@@H](C4)N3C2=O)C=C(C(=O)NCC2=C(F)C=C(F)C=C2F)C1=O	1.3779	449.385	2	6	4	1	0.742207	1.25373	99.18	6.6221	0.155295	0.928502	Drugbank
[Ca++].[Ca++].[Ca++].[O-]P([O-])([O-])=O.[O-]P([O-])([O-])=O	-6.7916	310.174	0	8	0	0	0.313251	0.500481	172.5	9.7916	1	1	Drugbank
O[SiH3]	-1.7409	48.117	1	1	1	0	0.322073	0.405155	20.23	5.7409	0.17782	0.981767	Drugbank
C[C@@H](NCC(C)(C)CN[C@H](C)C(\C)=N\O)C(\C)=N\O	1.669	272.393	4	6	16	0	0.307289	1.62442	89.24	17.331	0.220681	0.909379	Drugbank
CCOCCP(CCOCC)CCP(CCOCC)CCOCC	4.0962	382.462	0	4	23	0	0.249013	2.45534	36.92	24.0962	0.447641	0.803283	Drugbank
[H][C@]12CC[C@]([H])(C[C@@H](C1)OC(=O)C(O)C1=CC=CC=C1)N2C	1.8884	275.348	1	4	5	1	0.85588	1.12695	49.77	7.1116	0.211431	0.927906	Drugbank
OC(=O)C1=C(Cl)C(Cl)=C(Cl)C(Cl)=C1C1=C2C=C(I)C(=O)C(I)=C2OC2=C(I)C(O)=C(I)C=C12	8.6557	973.675	2	5	3	2	0.0907551	0.802486	83.83	10.6557	0.543371	0.573552	Drugbank
[Na+].[Na+].CCN(CC1=CC(=CC=C1)S([O-])(=O)=O)C1=CC=C(C=C1)C(C1=CC=C(C=C1)S([O-])(=O)=O)=C1C=CC(C=C1)=[N+](CC)CC1=CC(=CC=C1)S([O-])(=O)=O	-0.9651	792.865	0	10	14	4	0.0986476	1.56387	177.85	21.9651	0.337696	0.718232	Drugbank
OC(=O)CN(CC(O)=O)CC1=CC2=C(OC3=CC(O)=C(CN(CC(O)=O)CC(O)=O)C=C3C22OC(=O)C3=CC=CC=C23)C=C1O	1.6082	622.539	6	15	14	3	0.157544	2.06551	231.67	18.3918	0.2329	0.931933	Drugbank
CCN(CC)CCOCCOC(=O)C1(CCCC1)C1=CC=CC=C1	3.4	333.472	0	4	12	1	0.485829	1.62321	38.77	13.4	0.186466	0.931649	Drugbank
[Mg++].NCC([O-])=O.NCC([O-])=O	-4.9908	172.423	2	6	4	0	0.400866	0.534577	132.3	11.9908	0.301744	0.738985	Drugbank
CC(C)(CO)[C@@H](O)C(=O)NCCC(=O)NCCSSCCNC(=O)CCNC(=O)[C@H](O)C(C)(C)CO	-1.6284	554.732	8	10	27	0	0.0677765	1.62445	197.32	31.6284	0.136313	0.92468	Drugbank
[Fe++].NCC(O)=O.[H][C@](N)(CS)C(O)=O.[H][C@](N)(C[S-])C([O-])=O	-4.0342	371.218	6	11	9	0	0.157387	0.89529	192.79	16.0342	0.462602	0.822098	Drugbank
O.O.[Al+3].[Cl-].[Zr+4].NCC([O-])=O	-7.3337	263.748	1	3	2	0	0.471789	0.243202	129.15	12.3337	0.284882	0.752537	Drugbank
CC(C)[C@@H]1CC[C@@H](C)C[C@H]1OC(=O)C1=CC=CC=C1O	4.0098	276.376	1	3	7	1	0.84842	1.38552	46.53	9.0098	0.308791	0.875219	Drugbank
CC(C)(CO)C(O)C(=O)NCCCO	-1.1356	205.254	4	4	11	0	0.41278	1.09186	89.79	15.1356	0.222014	0.932301	Drugbank
[OH-].[OH-].[OH-].[OH-].[Al+3].[Al+3].[Cl-].NC(=O)NC1NC(=O)[N-]C1=O	-5.8605	314.554	3	7	1	0	0.312181	0.334754	235.39	9.8605	0.239158	0.870606	Drugbank
CCCCC(CC)COC1=CC(O)=C(C=C1)C1=NC(=NC(=N1)C1=CC=C(OC)C=C1)C1=C(O)C=C(OCC(CC)CCCC)C=C1	9.4828	627.826	2	8	25	4	0.112331	1.77957	106.82	35.4828	0.317901	0.721548	Drugbank
C\C(\C=C\C=C(/C)\C=C\C1=C(C)C[C@@H](O)CC1(C)C)=C/C=C/C=C(\C)/C=C/C=C(\C)/C=C/C1=C(C)C[C@@H](O)CC1(C)C	10.5474	568.886	2	2	22	0	0.257357	1.38201	40.46	29.5474	0.0404377	0.980968	Drugbank
O.O.O.O.O.[Fe+3].[Fe+3].[O-]S([O-])(=O)=O.[O-]S([O-])(=O)=O.[O-]S([O-])(=O)=O	-8.1425	489.954	0	12	0	0	0.173475	0.26142	398.28	11.1425	0.961923	0.980103	Drugbank
[Ca++].OC[C@H](O)[C@@H](O)C([O-])=O.OC[C@H](O)[C@@H](O)C([O-])=O	-7.48	310.268	6	10	12	0	0.255666	0.82278	201.64	22.48	0.43729	0.807345	Drugbank
CCOC(=O)[C@H](CS)NCCN[C@@H](CS)C(=O)OCC	-0.1114	324.468	4	8	15	0	0.241337	1.29793	76.66	18.1114	0.228026	0.903965	Drugbank
[Se]	-0.3808	78.96	0	0	0	0	0.346992	0	0	3.3808	0	0	Drugbank
[Cr]	-0.0025	51.996	0	0	0	0	0.363525	0	0	3.0025	0	0	Drugbank
[Mo]	-0.0025	95.94	0	0	0	0	0.372045	0	0	3.0025	0	0	Drugbank
[51Cr]	-0.0025	50.9448	0	0	0	0	0.362868	0	0	3.0025	0	0	Drugbank
[Mn++].[H][C@@](O)(CO)[C@@]([H])(O)[C@]([H])(O)[C@@]([H])(O)C([O-])=O.[H][C@@](O)(CO)[C@@]([H])(O)[C@]([H])(O)[C@@]([H])(O)C([O-])=O	-9.6581	445.232	10	14	20	0	0.13977	0.960629	282.56	32.6581	0.347482	0.891123	Drugbank
C[Se]CC[C@H](N)C(O)=O	-0.041	196.108	2	3	6	0	0.619832	0.852375	63.32	9.041	0.199479	0.912753	Drugbank
OC1=CC=CC2=C1N=CC=C2	1.9404	145.161	1	2	1	2	0.614103	3.55043e-07	33.12	4.0596	0.371519	0.628481	Drugbank
COC1=CC=C(\C=C\C(=O)OCCC(C)C)C=C1	3.2977	248.322	0	3	9	1	0.572115	0.925304	35.53	10.2977	0.0901566	0.959884	Drugbank
CCCCOC(=O)C1=CC=C(N)C=C1	2.2257	193.246	1	3	6	1	0.452921	0.793797	52.32	7.7743	0.144992	0.909836	Drugbank
[OH-].[Na+]	-3.1728	39.997	0	1	0	0	0.262038	0	30	6.1728	0	1	Drugbank
[OH-].[K+]	-3.1728	56.105	0	1	0	0	0.26917	0	30	6.1728	0	1	Drugbank
ClC1=CC=C(NC(=O)NC2=CC(Cl)=C(Cl)C=C2)C=C1	5.2908	315.587	2	1	2	2	0.776346	0.648321	41.13	6.2908	0.063246	0.941737	Drugbank
[H]\C(=C(\[H])C1=NCCCN1C)C1=CC=CS1	2.4953	206.314	0	3	3	1	0.725611	0.715998	15.6	4.5047	0.138187	0.911464	Drugbank
OC1=CC=CC2=C1C(=O)C1=C(O)C=CC=C1C2	2.233	226.231	2	3	2	2	0.617649	0.0659663	57.53	4.767	0.279041	0.722655	Drugbank
[Na+].[Na+].[S--]	-5.9944	78.047	0	0	0	0	0.25299	0	0	8.9944	0	0	Drugbank
CN(C)CCOC1=CC=CC=C1CC1=CC=CC=C1	3.2178	255.361	0	2	8	2	0.785568	1.17228	12.47	10.2178	0.386976	0.735868	Drugbank
[Ba++].[O-]S([O-])(=O)=O	-1.7188	233.391	0	4	0	0	0.283141	0.457161	80.26	4.7188	0.890346	0.957276	Drugbank
[Rb]	-0.3808	85.468	0	0	0	0	0.376192	0	0	3.3808	0	0	Drugbank
[Fe++].NCC([O-])=O.NCC([O-])=O	-4.6125	203.963	2	6	4	0	0.434444	0.534577	132.3	11.6125	0.298035	0.741908	Drugbank
CC1=CC=C(\C=C2/C3CCC(C)(C2=O)C3(C)C)C=C1	4.40362	254.373	0	1	5	1	0.678656	1.05019	17.07	7.40362	0.225635	0.958031	Drugbank
CCN(CC)C1=CC=C(C=C1)C(C1=CC=CC=C1)=C1C=CC(C=C1)=[N+](CC)CC	5.954	385.575	0	1	11	2	0.533513	1.51524	6.25	15.954	0.328479	0.753339	Drugbank
CCN(CC)C(=O)C1=CC(C)=CC=C1	2.47702	191.274	0	1	6	1	0.718402	1.20463	20.31	7.52298	0.304025	0.868478	Drugbank
CCCCCCCCCCCCCC(=O)OCC(COP([O-])(=O)OCC[N+](C)(C)C)OC(=O)CCCCCCCCCCCCC	9.0514	677.945	0	8	39	0	0.0287113	1.58375	111.19	45.0514	0.353193	0.721696	Drugbank
CCCCCCCCCCCCCC(=O)OCC(COP(O)(=O)OCC(O)CO)OC(=O)CCCCCCCCCCCCC	8.3304	666.874	3	10	39	0	0.0347562	2.04126	148.82	44.3304	0.322319	0.752915	Drugbank
[H]\C(=C(\[H])C1=CC(OC)=C(O)C=C1)C(=O)OCC	1.9771	222.24	1	4	7	1	0.624781	0.906239	55.76	9.0229	0.140648	0.894109	Drugbank
CCCCOCC1=CC(OC)=C(O)C=C1	2.7175	210.273	1	3	9	1	0.733585	1.1524	38.69	10.2825	0.190227	0.887558	Drugbank
C[N+]1(C)[C@H]2C[C@@H](C[C@@H]1[C@H]1O[C@@H]21)OC(=O)[C@H](CO)C1=CC=CC=C1	1.0627	318.393	1	4	7	1	0.512333	1.14029	59.06	9.9373	0.289343	0.897676	Drugbank
OCCOC(=O)C1=CC=CC=C1O	0.5413	182.175	2	4	5	1	0.669395	0.792499	66.76	8.4587	0.217975	0.841435	Drugbank
OB(O)O	-2.0518	61.833	3	3	3	0	0.282794	0.300469	60.69	8.0518	0.516872	0.531717	Drugbank
[O-][N+]1=CC=CC=C1SSC1=CC=CC=[N+]1[O-]	1.7528	252.32	0	4	3	2	0.474253	0.891718	53.88	6.2472	0.334895	0.842031	Drugbank
CCCCC(CC)CCC(CC(C)C)OS(O)(=O)=O	4.2171	294.457	1	4	16	0	0.579513	1.57837	63.6	17.2171	0.341205	0.819995	Drugbank
CCCCCCCCCCCCCCCC(=O)OC[C@H](COP(O)(=O)OCC(O)CO)OC(=O)CCCCCCC\C=C/CCCCCCCC	10.447	749.02	3	10	44	0	0.0239907	2.08422	148.82	51.447	0.220011	0.851098	Drugbank
C(NC1=NC=NC2=C1NC=N2)C1=CC=CO1	1.558	215.216	2	5	3	3	0.692592	0.773954	79.63	7.442	0.250078	0.887099	Drugbank
COC1=C(OC)C(O)=C(C\C=C(/C)CC\C=C(/C)CC\C=C(/C)CC\C=C(/C)CC\C=C(/C)CC\C=C(/C)CC\C=C(/C)CC\C=C(/C)CC\C=C(/C)CCC=C(C)C)C(C)=C1O	18.4706	865.381	2	4	47	1	0.0576634	1.76098	58.92	63.4706	0.0478376	0.982062	Drugbank
[O--].[O--].[O--].[Al+3].[Al+3]	-1.118	101.961	0	0	0	0	0.346762	0	85.5	4.118	0	0	Drugbank
C[C@@H]([C@H](O)C1=CC=CC=C1)N(C)C	1.6701	179.263	1	2	7	1	0.762629	1.01684	23.47	9.3299	0.298482	0.936898	Drugbank
[H][C@@]12CCCN1C(=O)[C@]([H])([C@H](C)CC)N1C(=O)[C@](NC(=O)[C@H]3CN(C)[C@]4([H])CC5=CNC6=CC=CC(=C56)[C@@]4([H])C3)(O[C@@]21O)C(C)C	2.5206	577.726	3	6	11	2	0.502889	1.8211	118.21	13.4794	0.253506	0.924742	Drugbank
[H][C@@]12CCCN1C(=O)[C@H](CC(C)C)N1C(=O)[C@](NC(=O)[C@H]3CN(C)[C@]4([H])CC5=CNC6=CC=CC(=C56)[C@@]4([H])C3)(O[C@@]21O)C(C)C	2.5206	577.726	3	6	11	2	0.502889	1.82385	118.21	13.4794	0.264529	0.918355	Drugbank
[H][C@@]12CCCN1C(=O)[C@H](C(C)C)N1C(=O)[C@](NC(=O)[C@H]3CN(C)[C@]4([H])CC5=CNC6=CC=CC(=C56)[C@@]4([H])C3)(O[C@@]21O)C(C)C	2.1305	563.699	3	6	10	2	0.524798	1.79137	118.21	12.8695	0.245314	0.922487	Drugbank
COC1=CC(O)=C(C=C1)C(=O)C1=CC=CC=C1O	2.3374	244.246	2	4	6	2	0.813092	0.935245	66.76	8.6626	0.199607	0.907845	Drugbank
CCCCC(CC)COC(=O)C(C#N)=C(C1=CC=CC=C1)C1=CC=C(OC)C=C1	5.78028	391.511	0	4	13	2	0.292535	2.42396	59.32	17.7803	0.328754	0.839701	Drugbank
CC(C)=CCC\C(C)=C\C=C\C(\C)=C\C=C\C(\C)=C\C=C\C=C(/C)\C=C\C=C(/C)\C=C\C=C(/C)CCC=C(C)C	12.938	536.888	0	0	26	0	0.135851	1.39419	0	35.938	0.0439541	0.978376	Drugbank
COC1=CC=C(CN(CCN(C)C)C2=NC=CC=N2)C=C1	2.0534	286.379	0	5	10	2	0.779024	1.54448	41.49	12.9466	0.323487	0.775814	Drugbank
[Al+3].[Al+3].[O-]S([O-])(=O)=O.[O-]S([O-])(=O)=O.[O-]S([O-])(=O)=O	-4.7756	342.153	0	12	0	0	0.228563	0.484053	240.78	7.7756	0.890344	0.957295	Drugbank
[Cu++].OC[C@@H](O)[C@@H](O)[C@H](O)[C@@H](O)C([O-])=O.OC[C@@H](O)[C@@H](O)[C@H](O)[C@@H](O)C([O-])=O	-9.6581	453.84	10	14	20	0	0.137325	1.0599	282.56	32.6581	0.386458	0.857919	Drugbank
[Zn++].[H][C@@](O)(CO)[C@@]([H])(O)[C@]([H])(O)[C@@]([H])(O)C([O-])=O.[H][C@@](O)(CO)[C@@]([H])(O)[C@]([H])(O)[C@@]([H])(O)C([O-])=O	-9.6581	455.684	10	14	20	0	0.136803	1.13943	282.56	32.6581	0.361807	0.865051	Drugbank
OC[C@H]1O[C@@H](OC2=CC=C(O)C=C2)[C@H](O)[C@@H](O)[C@@H]1O	-1.4291	272.253	5	7	8	1	0.457391	0.973738	119.61	13.4291	0.247205	0.898161	Drugbank
CCCCCCC1=C(O)C=C(O)C=C1	3.2206	194.274	2	2	8	1	0.706408	0.944878	40.46	9.2206	0.173247	0.917727	Drugbank
CN1[C@@H](CNC2=CC=C(C=C2)C(=O)N[C@@H](CCC(O)=O)C(O)=O)CNC2=C1C(=O)N=C(N)N2	-1.3365	459.463	7	11	10	1	0.260222	1.18828	198.48	15.3365	0.101922	0.963446	Drugbank
[F-]	-2.996	18.998	0	0	0	0	0.262388	0	0	5.996	0	0	Drugbank
C[C@H]1C[C@@]2(OC(C)=O)[C@H]([C@H]1OC(=O)C1=CC=CC=C1)[C@@H](OC(C)=O)C(=C)CC[C@H]1[C@@H](\C=C(C)\C2=O)C1(C)C	5.2392	522.638	0	7	10	1	0.303127	1.69683	95.97	13.2392	0.417469	0.913849	Drugbank
CC(C)(C)CC(C)(C)C1=CC(CC2=C(O)C(=CC(=C2)C(C)(C)CC(C)(C)C)N2N=C3C=CC=CC3=N2)=C(O)C(=C1)N1N=C2C=CC=CC2=N1	9.584	658.891	2	8	14	6	0.16889	2.70841	101.88	26.584	0.481845	0.839237	Drugbank
OC[C@H]1O[C@@H](OC2=CC(\C=C\C3=CC=C(O)C=C3)=CC(O)=C2)[C@H](O)[C@@H](O)[C@@H]1O	0.4469	390.388	6	8	11	2	0.404512	1.25992	139.84	15.5531	0.177591	0.894872	Drugbank
[Ca++].OCC(CO)OP([O-])([O-])=O	-3.1959	210.135	2	6	6	0	0.373018	0.813883	112.88	12.1959	0.402209	0.792153	Drugbank
CCCCCCOC(=O)C1=CC=CC=C1C(=O)C1=CC=C(C=C1O)N(CC)CC	5.2065	397.515	1	5	15	2	0.320364	1.60385	66.84	19.2065	0.320084	0.825739	Drugbank
[Cr+3].[O-]C(=O)C1=NC=CC=C1.[O-]C(=O)C1=NC=CC=C1.[O-]C(=O)C1=NC=CC=C1	-1.6672	418.305	0	9	3	3	0.484616	2.4124e-06	159.06	10.6672	0.230285	0.769715	Drugbank
COC1=C(OC)C=C2C(OC3=CC(Cl)=C(NC(=O)NC4=NOC(C)=C4)C=C3)=CC=NC2=C1	5.63812	454.87	2	7	9	4	0.38787	1.1853	107.74	15.6381	0.14254	0.961803	Drugbank
CNC(=N)NCCC[C@H](N)C(O)=O	-1.07773	188.231	5	4	7	0	0.214011	0.877095	111.23	11.0777	0.161198	0.934802	Drugbank
CCS(=O)(=O)N1CC(CC#N)(C1)N1C=C(C=N1)C1=C2C=CNC2=NC=N1	1.09568	371.426	1	7	6	3	0.716703	1.36507	120.56	10.9043	0.20494	0.924562	Drugbank
FC(F)(F)C(F)(F)C(F)(F)C(F)(F)F	3.3816	238.024	0	0	1	0	0.61399	0.827924	0	1.3816	0.512157	0.907518	Drugbank
[H][C@@]12C(=O)CC[C@]11CCC(C)[C@@]2(C)[C@@H](C[C@@](C)(C=C)[C@@H](O)[C@@H]1C)OC(=O)CS[C@@H]1CC[C@@H](N)C[C@H]1O	3.8668	507.737	3	7	12	0	0.382735	1.49768	109.85	12.8668	0.277094	0.896152	Drugbank
CC(O)CN1C(C)=NC=C1N(=O)=O	0.48052	185.183	1	5	6	1	0.548159	0.805272	81.19	9.51948	0.483041	0.621493	Drugbank
OC1=NC2=CC=CC=C2N1C1CCN(CCCC(=O)C2=CC=C(F)C=C2)CC1	4.181	381.451	1	5	7	3	0.65096	1.14485	58.36	11.181	0.106213	0.946774	Drugbank
O=C1NC2=C(C=CC=C2)N1CCCN1CCN(CC1)C(C1=CC=CC=C1)C1=CC=CC=C1	4.8358	426.564	1	3	7	3	0.483364	1.61537	38.82	11.8358	0.180512	0.915787	Drugbank
CCN(C1CCOCC1)C1=C(C)C(=CC(=C1)C1=CC=C(CN2CCOCC2)C=C1)C(=O)NCC1=C(C)C=C(C)NC1=O	4.57942	572.75	2	6	13	2	0.385543	1.63321	83.14	16.5794	0.390276	0.717292	Drugbank
CCCCOCCOC(=O)C1=CN=CC=C1	2.0551	223.272	0	4	8	1	0.524087	0.973515	48.42	9.9449	0.127045	0.93299	Drugbank
CNC1=NC=C(C=C1C)C1=CC=C2C(=O)C(=CN(C3CC3)C2=C1C)C(O)=O	3.54074	363.417	2	6	7	2	0.737324	0.879161	82.53	9.54074	0.166587	0.892605	Drugbank
[H]C1=NOC(=C1C(=O)C1=C(C([H])=C(C([H])=C1[H])C(F)(F)F)S(=O)(=O)C([H])([H])[H])C1([H])C([H])([H])C1([H])[H]	3.2053	359.325	0	5	5	2	0.783664	1.17671	77.24	7.2053	0.322506	0.86222	Drugbank
C[C@@H](CN1C=CC(=N1)C1=CC=C(C#N)C(Cl)=C1)NC(=O)C1=NNC(=C1)C(C)O	2.67008	398.854	3	6	9	3	0.589223	1.56909	119.62	12.3299	0.18094	0.87545	Drugbank
OC[C@H](O)[C@@H](O)[C@H](O[C@@H]1O[C@H](CO)[C@H](O)[C@H](O)[C@H]1O)[C@H](O)CO	-5.7612	344.313	9	11	17	0	0.20298	1.34738	200.53	25.7612	0.412669	0.801086	Drugbank
NNC1=C2C=CC=CC2=C(NN)N=N1	0.201	190.21	4	6	4	2	0.398348	0.389246	101.88	8.799	0.414647	0.618222	Drugbank
C[C@H]1C[C@H]2[C@@H]3CC[C@](O)(C(=O)CO)[C@@]3(C)CC(=O)[C@@H]2[C@@]2(C)C=CC(=O)C=C12	2.0118	372.461	2	5	7	0	0.773648	0.946649	91.67	7.9882	0.226398	0.903528	Drugbank
O=C1NOCC1\N=C\C1=CC=C(\C=N\C2CONC2=O)C=C1	-0.6156	302.29	2	6	4	1	0.724013	0.807445	101.38	8.6156	0.0649255	0.983963	Drugbank
[Ag]	-0.0025	107.868	0	0	0	0	0.382755	0	0	3.0025	0	0	Drugbank
CC(C)(C)C1=CC(=CC=C1N1CCCC1)C1=CC(=CC=C1OCCO)C1=CC=C(C=C1)C(O)=O	5.9876	459.586	2	5	8	3	0.454299	1.8238	70	13.9876	0.294577	0.82374	Drugbank
ClC1=CC=C(C=C1)C1=C(NC(=O)C2=C(Cl)N=CC=C2)C=CC=C1	5.3077	343.213	1	2	3	3	0.655192	0.646946	41.99	8.3077	0.489576	0.615315	Drugbank
[H]\C(CCCC(O)=O)=C(/[H])C[C@@]1([H])[C@@]([H])(O)C[C@@]([H])(O)[C@]1([H])C(\[H])=C(/[H])[C@@]([H])(O)CCCCC	3.0429	354.487	4	5	16	0	0.318917	1.48575	97.99	16.0429	0.24878	0.847627	Drugbank
NC(CO)C(=O)NNCC1=C(O)C(O)=C(O)C=C1	-1.7562	257.246	7	7	10	1	0.244008	1.06429	148.07	15.7562	0.157832	0.925172	Drugbank
CN(C1CCN(CC1)C1=NC2=C(C=CC=C2)N1CC1=CC=C(F)C=C1)C1=NC=CC(=O)N1	3.1238	432.503	1	6	5	3	0.523437	1.31969	65.76	8.1238	0.253942	0.827747	Drugbank
[O-]N=O	0.2506	46.005	0	3	0	0	0.289782	0	52.49	2.7494	0.137154	0.862846	Drugbank
CN(C(=O)CN(CCO)CC(=O)N(C)C(C)(C)CC1=CC=CC=C1)C(C)(C)CC1=CC=CC=C1	3.2401	467.654	1	4	19	2	0.520578	1.84358	64.09	21.2401	0.188411	0.912888	Drugbank
N1N=CC=CC2=CC=CC=C12	2.1111	144.177	1	2	0	1	0.592133	0.37059	24.39	1.8889	0.313181	0.736587	Drugbank
NC(=O)C1=CC=C2C[C@H]3N(CC4CC4)CC[C@@]4(CC(=O)CC[C@@]34O)C2=C1O	1.2534	370.449	3	5	5	1	0.742966	1.19934	103.86	7.7466	0.410192	0.782629	Drugbank
CCN(CCCCOC(=O)C1=CC(OC)=C(OC)C=C1)C(C)CC1=CC=C(OC)C=C1	4.6025	429.557	0	6	18	2	0.342549	1.67006	57.23	21.6025	0.151066	0.924834	Drugbank
O[C@@H]1CCN(C1)C1=C(C=C(C=N1)C(=O)NC1=CC=C(OC(F)(F)Cl)C=C1)C1=CC=NN1	3.4629	449.845	3	6	7	3	0.497867	1.17461	103.37	10.4629	0.109812	0.924887	Drugbank
FC(F)(F)C1=CC=C(CNC2=NC=C(CC3=CNC4=NC=C(Cl)C=C34)C=C2)C=N1	5.228	417.822	2	4	5	4	0.466458	1.14234	66.49	11.228	0.134616	0.944065	Drugbank
CC(C)OC1=C(C=C(C=C1)C1=NC(=NO1)C1=C2CC[C@H](NCCO)C2=CC=C1)C#N	3.63168	404.47	2	7	10	3	0.619467	1.07217	104.2	13.6317	0.102453	0.931739	Drugbank
CCCC1=CC(=CC=N1)C(N)=S	1.6683	180.276	1	2	4	1	0.719061	1.00203	38.91	6.3317	0.258694	0.849888	Drugbank
[H][C@@]12[C@@H]3SC[C@]4(NCCC5=C4NC4=CC=C(OC)C=C54)C(=O)OC[C@H](N1[C@@H](O)[C@@H]1CC4=CC(C)=C(OC)C(O)=C4[C@@]2([H])N1C)C1=C2OCOC2=C(C)C(OC(C)=O)=C31	4.18894	784.888	4	14	11	4	0.172803	1.81877	164.28	16.1889	0.530666	0.80962	Drugbank
CN1CCN(CCCN2C3=CC=CC=C3SC3=CC=CC=C23)CC1	3.9268	339.508	0	4	5	2	0.834503	1.53825	9.72	7.9268	0.288149	0.814594	Drugbank
CCOC1=CC=C(CC2=CC(=CC=C2Cl)[C@@H]2O[C@H](SC)[C@@H](O)[C@H](O)[C@H]2O)C=C1	3.1726	424.946	3	6	11	2	0.660627	1.4404	79.15	13.1726	0.256319	0.869651	Drugbank
CC(CN1CCCCC1)CC1=CC=C(C=C1)C(C)(C)C	4.6486	273.464	0	1	5	1	0.771666	1.44444	3.24	7.6486	0.129222	0.955589	Drugbank
[I-]	-2.996	126.904	0	0	0	0	0.304103	0	0	5.996	0	0	Drugbank
OC[C@@H](O[C@@H]1O[C@H](CO)[C@H](O)[C@H](O)[C@H]1O)[C@H](O)[C@@H](O)C=O	-4.9155	312.271	7	10	14	0	0.225305	1.27729	177.14	21.9155	0.3585	0.849385	Drugbank
CN[C@@H]1[C@@H](O)[C@@H](O[C@H]2[C@@H](C[C@H](N)[C@@H](O[C@H]3OC(CNCCO)=CC[C@H]3N)[C@@H]2O)NC(=O)[C@@H](O)CCN)OC[C@]1(C)O	-5.3611	592.691	11	15	23	0	0.0891179	1.65605	269.29	31.3611	0.33255	0.785464	Drugbank
CC1=CN=C(NC2=CC=C(OCCN3CCCC3)C=C2)N=C1NC1=CC=CC(=C1)S(=O)(=O)NC(C)(C)C	4.82362	524.691	3	8	11	3	0.346333	1.48758	108.48	15.8236	0.150527	0.908772	Drugbank
[Si]	-0.3808	28.086	0	0	0	0	0.317471	0	0	3.3808	0	0	Drugbank
C\C1=C/CC[C@@]2(C)O[C@H]2[C@H]2OC(=O)C(=C)[C@@H]2CC1	2.762	248.322	0	3	2	0	0.286237	0.944504	38.83	2.238	0.466736	0.698734	Drugbank
CO[C@H]1C[C@H](O[C@H]2[C@H](C)[C@@H](O[C@@H]3O[C@H](C)C[C@@H]([C@H]3OC(C)=O)N(C)C)[C@@H](C)C[C@@]3(CO3)C(=O)[C@H](C)[C@@H](OC(C)=O)[C@@H](C)[C@@H](C)OC(=O)[C@@H]2C)O[C@@H](C)[C@@H]1OC(C)=O	3.6209	813.979	0	16	23	0	0.1867	2.16516	184.19	23.6209	0.47764	0.732473	Drugbank
OC[C@@H](O)[C@@H](O)[C@H](O)[C@@H](O)C(O)=O	-3.4931	196.155	6	7	10	0	0.268054	0.935917	138.45	16.4931	0.354258	0.872999	Drugbank
NC(=N)NCC1COC2=C(O1)C=CC=C2	0.30947	207.233	3	3	2	1	0.481342	0.750693	80.36	5.69053	0.207074	0.893089	Drugbank
CCCC(=O)C1=CC2=C(SC3=CC=CC=C3N2CCCN2CCN(C)CC2)C=C1	4.9096	409.599	0	5	9	2	0.605748	1.38802	26.79	12.9096	0.411677	0.666436	Drugbank
CCN(CC)CCC1=NC(=NO1)C1=CC=CC=C1	2.6209	245.326	0	4	8	2	0.784242	1.05633	42.16	10.3791	0.13674	0.936891	Drugbank
OC(C(O)=O)C1=CC=CC=C1	0.8046	152.149	2	3	3	1	0.658691	0.673336	57.53	6.1954	0.287392	0.891831	Drugbank
CN(C)CC(OC1=CC=CC=C1)OC1=CC=CC=C1	3.0321	257.333	0	3	8	2	0.742438	1.42817	21.7	10.0321	0.426005	0.687448	Drugbank
CC(C)C(CC=C)C(=O)NC(N)=O	1.0296	184.239	2	2	6	0	0.640335	1.25337	72.19	7.9704	0.407608	0.796279	Drugbank
CC1=C2C=CC=NC2=C(O)C(Br)=C1	3.01132	238.084	1	2	2	2	0.764702	0.0852394	33.12	4.01132	0.240355	0.761473	Drugbank
CN(C)CCN1C2=CC=CC=C2N(C)C2=CC=CC=C2C1=O	2.9763	295.386	0	3	6	2	0.870763	1.12331	26.79	8.0237	0.448707	0.740552	Drugbank
CN1C=C(C(=O)C2=C1C=C(F)C=C2)S(C)=O	1.6781	239.271	0	3	3	1	0.754532	0.446473	37.38	5.3219	0.218083	0.813867	Drugbank
[Ca++].CC(O)C([O-])=O.CC(O)C([O-])=O	-4.1466	218.218	2	6	6	0	0.453792	0.685899	120.72	13.1466	0.539396	0.695123	Drugbank
OOB=O	-0.5593	59.817	1	3	2	0	0.250385	0.354018	46.53	5.5593	0.149543	0.929379	Drugbank
CN(C)C(=S)SSC(=S)N(C)C	2.0608	240.444	0	4	4	0	0.468861	1.09833	6.48	4.9392	0.495443	0.922032	Drugbank
C1CN2CCC1C(C2)N1C2=CC=CC=C2CCC2=CC=CC=C12	4.0175	304.437	0	2	1	2	0.785	1.32911	6.48	4.0175	0.555592	0.703694	Drugbank
O[C@H]1[C@H](O)[C@@H](O)[C@H](O)[C@H](O)[C@@H]1O	-3.8346	180.156	6	6	6	0	0.226957	0.824198	121.38	12.8346	0.638612	0.749219	Drugbank
OC(=O)CC1=CC(Cl)=C(OCC=C)C=C1	2.5319	226.659	1	3	5	1	0.785222	0.825615	46.53	6.4681	0.18652	0.890202	Drugbank
C[C@H](CSC(=O)C1=CC=CC=C1)C(=O)N1C[C@H](C[C@H]1C(O)=O)SC1=CC=CC=C1	4.0425	429.563	1	6	8	2	0.715943	1.298	74.68	11.0425	0.190981	0.9118	Drugbank
O.CC(C)(O)[C@H]1CC[C@@](C)(O)CC1	0.8738	190.283	2	2	6	0	0.64377	0.920176	71.96	8.1262	0.272308	0.95797	Drugbank
CC(C)(N)C(=O)N[C@H](CC1=CNC2=CC=CC=C12)C(=O)N[C@H](CC1=CNC2=CC=CC=C12)NC=O	1.8448	474.565	6	4	12	4	0.153853	2.36152	144.9	17.1552	0.333417	0.811219	Drugbank
[90Y]	-0.0025	89.9072	0	0	0	0	0.392258	0	0	3.0025	0	0	Drugbank
NC(=N)NC(N)=N	-1.63706	101.113	5	2	0	0	0.186226	0.458947	111.77	4.63706	0.248436	0.823946	Drugbank
CN(C)(=O)CCC=C1C2=CC=CC=C2CCC2=CC=CC=C12	4.1812	293.41	0	1	5	2	0.61472	1.52198	23.06	8.1812	0.401108	0.782204	Drugbank
FCC(F)(F)F	1.5182	102.03	0	0	0	0	0.406538	0.557117	0	1.4818	0.512629	0.993286	Drugbank
FC(F)CC(F)(F)F	2.2039	134.047	0	0	1	0	0.481994	0.646379	0	1.7961	0.352823	0.91043	Drugbank
CCCCCCO[C@@H](C)C1=C(OC)C(=CC=C1)C1=CSC(NC(=O)C2=CC(Cl)=C(\C=C(/C)C(O)=O)C(Cl)=C2)=N1	8.5236	591.557	2	7	17	3	0.152769	1.34839	97.75	25.5236	0.101339	0.955081	Drugbank
O[C@@](CN1C=NN=N1)(C1=CC=C(F)C=C1F)C(F)(F)C1=CC=C(C=N1)C1=CC=C(OCC(F)(F)F)C=C1	4.6342	527.4	1	7	9	4	0.336518	1.3872	85.95	14.6342	0.139359	0.946601	Drugbank
FC1=CC=C(C=C1)C1C(=O)C2=CC=CC=C2C1=O	2.9885	240.233	0	2	1	2	0.717931	0.990409	34.14	3.0115	0.209888	0.912674	Drugbank
OC[C@@H](O)[C@@H](O)[C@H](O)[C@@H](O)C(=O)O[Ca]OC(=O)[C@H](O)[C@@H](O)[C@H](O[C@@H]1O[C@H](CO)[C@H](O)[C@H](O)[C@H]1O)[C@H](O)CO	-9.697	592.513	13	19	28	0	0.0784439	1.67362	334.05	40.697	0.142288	0.938074	Drugbank
N[C@]1(C[C@H]([18F])C1)C(O)=O	-0.0996	132.125	2	3	2	0	0.523305	0.730247	63.32	5.0996	0.425831	0.826187	Drugbank
[H][C@@]1(CCC(C)=CC1)[C@@](C)(O)CCC=C(C)C	4.2302	222.372	1	1	9	0	0.705699	1.13414	20.23	10.2302	0.210514	0.915576	Drugbank
OC1=CC=C(Cl)C=C1	2.0456	128.558	1	1	1	1	0.567108	1.23171e-07	20.23	2.9544	0.147965	0.852035	Drugbank
OC[C@H]1O[C@@H](OC2=C(O)C=C3OC(=O)C=CC3=C2)[C@H](O)[C@@H](O)[C@@H]1O	-1.4969	340.284	5	9	8	1	0.428515	1.15035	145.91	13.4969	0.200657	0.904843	Drugbank
[Na+].CCCCCCCCCCCCOC(=O)CS([O-])(=O)=O	-0.0003	330.422	0	5	14	0	0.205384	1.01206	83.5	17.0003	0.109879	0.947532	Drugbank
[H][C@]1(C)C[C@@]2([H])[C@]3([H])CCC4=CC(=O)C=C[C@]4(C)[C@@]3(F)C(=O)C[C@]2(C)[C@@]1(O)C(=O)CCl	3.3504	408.897	1	4	6	0	0.711072	0.986927	71.44	6.3504	0.202093	0.934934	Drugbank
CC(C)(C)NC[C@H](O)C1=CC(CO)=C(O)C=C1	1.306	239.315	4	4	7	1	0.638951	1.09006	72.72	9.694	0.209677	0.920078	Drugbank
[H][C@@]12CC[C@](OC(=O)CC)(C(=O)CO)[C@@]1(C)CC[C@@]1([H])[C@@]2([H])CCC2=CC(=O)CC[C@]12C	3.7717	402.531	1	5	8	0	0.724147	1.30729	80.67	8.7717	0.256285	0.94254	Drugbank
NC(=O)C1(CCN(CCC(C#N)(C2=CC=CC=C2)C2=CC=CC=C2)CC1)N1CCCCC1	3.69218	430.596	1	4	7	2	0.727033	1.48873	73.36	9.69218	0.227743	0.923967	Drugbank
COC1=C(OCCCN2CCOCC2)C=CC2=C1N=C(NC(=O)C1=CN=C(N)N=C1)N1CCN=C21	0.6618	480.529	2	11	9	2	0.547056	1.57984	139.79	13.3382	0.164438	0.890348	Drugbank
CN1C=NC2=C(F)C(NC3=CC=C(Br)C=C3F)=C(C=C12)C(=O)NOCCO	3.0113	441.232	3	6	8	3	0.40457	0.883151	88.41	11.0113	0.324295	0.741526	Drugbank
CN1CC[C@H](C[C@@H]1C1=NC2=CC=CC=C2N1)NC(=O)NC1=CC=C(C=C1)C#N	3.39158	374.448	3	4	4	3	0.654538	1.27111	96.84	7.39158	0.146437	0.906847	Drugbank
COC1=CC=CC(=C1F)C1=C(C)N(CC2=C(C=CC=C2F)C(F)(F)F)C(=O)N(C[C@H](NCCCC(O)=O)C2=CC=CC=C2)C1=O	6.3833	631.598	2	6	14	3	0.157482	2.36561	99.18	20.3833	0.494822	0.747793	Drugbank
CN1CCN(CC1)C1=CC=C(C(=O)NC2=NNC3=CC=C(CC4=CC(F)=CC(F)=C4)C=C23)C(NC2CCOCC2)=C1	5.0269	560.649	3	6	8	4	0.294244	2.54517	85.52	14.0269	0.286507	0.805259	Drugbank
[O-][N+](=O)C1=NC=CN1CC(=O)NCC1=CC=CC=C1	1.1077	260.253	1	5	5	2	0.643638	1.22337	90.06	8.8923	0.309124	0.876171	Drugbank
CC(=O)OC1=CC=CC2=C1C(=O)C1=C(OC(C)=O)C=C(C=C1C2=O)C(O)=O	2.0108	368.297	1	8	5	2	0.549838	0.516917	124.04	7.9892	0.362543	0.714636	Drugbank
OC(=O)C1CCN(CC1)C1=C(Cl)C=C(C=N1)C(=O)NC1=NC(C2=CC(Cl)=CS2)=C(S1)N1CCN(CC1)C1CCCCC1	6.5814	649.67	2	10	7	3	0.296165	1.49733	101.9	13.5814	0.149277	0.878778	Drugbank
CCN1CCN(CC2=CC=C(NC3=NC=C(F)C(=N3)C3=CC(F)=C4N=C(C)N(C(C)C)C4=C3)N=C2)CC1	4.93692	506.605	1	8	11	4	0.380688	1.94979	75	16.9369	0.117144	0.93956	Drugbank
COC1=CC(NC2=NC=C(F)C(NC3=NC4=C(OC(C)(C)C(=O)N4COP(O)(O)=O)C=C3)=N2)=CC(OC)=C1OC	3.0945	580.466	4	14	17	3	0.256226	1.95637	186.72	20.0945	0.222509	0.845478	Drugbank
CC1=C(SC(NC(=O)N2CCC[C@H]2C(N)=O)=N1)C1=CC(=NC=C1)C(C)(C)C(F)(F)F	3.83502	441.479	2	5	7	2	0.752828	1.20181	101.21	9.83502	0.134605	0.954453	Drugbank
CCC\N=C1/S\C(=C/C2=CC=C(OC[C@H](O)CO)C(Cl)=C2)C(=O)N1C1=CC=CC=C1C	4.26732	460.983	2	6	12	2	0.574765	1.50357	82.36	15.2673	0.163471	0.925684	Drugbank
FC(F)(F)C1=CC=C(C=C1)C(=O)NN1C(=O)[C@H]2[C@H]([C@H]3C=C[C@@H]2[C@@H]2C[C@H]32)C1=O	2.4033	376.334	1	3	2	1	0.636822	0.917187	66.48	3.5967	0.0925021	0.992434	Drugbank
CC[C@@H]1[C@@H]2CN([C@@H]1C(=O)N[C@@]1(C[C@H]1C(F)F)C(=O)NS(=O)(=O)C1(C)CC1)C(=O)[C@@H](NC(=O)O[C@@H]1C[C@H]1CCCCC(F)(F)C1=C(O2)N=C2C=C(OC)C=CC2=N1)C(C)(C)C	4.9565	868.948	3	11	11	2	0.303895	2.38455	195.22	14.9565	0.424799	0.733358	Drugbank
[H][C@@]12CC3=C(CN(C)OC)C=CC(O)=C3C(=O)C1=C(O)[C@]1(O)C(=O)C(C(N)=O)=C(O)[C@@H](N(C)C)[C@]1([H])C2	0.1138	487.509	5	10	13	1	0.283296	1.38268	173.86	16.8862	0.302465	0.875286	Drugbank
COC1=CC=CC(=C1)N1CCN(CC1)C1=NC2=C(C=CC=C2F)[C@H](CC(O)=O)N1C1=CC(=CC=C1OC)C(F)(F)F	5.7074	572.559	1	8	8	3	0.379568	2.16481	77.84	13.7074	0.426248	0.823635	Drugbank
COC1=C(NC(=O)\C=C\CN2CCCCC2)C=C2C(NC3=CC(Cl)=C(F)C=C3)=NC=NC2=C1	5.1551	469.948	2	6	8	3	0.465445	1.20537	79.38	13.1551	0.21325	0.817402	Drugbank
C[C@H](NC1=C2N=CNC2=NC=N1)C1=CC2=CC=CC(Cl)=C2C(=O)N1C1=CC=CC=C1	4.5082	416.872	2	5	5	4	0.450507	1.34147	86.8	10.5082	0.380424	0.795151	Drugbank
CC1=NC=C(OC[C@]2(C[C@H]2C(=O)NC2=NC=C(F)C=C2)C2=CC=CC(F)=C2)C(C)=N1	3.74204	410.424	1	5	8	3	0.669951	1.42366	77	11.742	0.356469	0.775378	Drugbank
NC1=NC(N2C=C(C(O)=O)C(=O)C3=CC(F)=C(N4CC(O)C4)C(Cl)=C23)=C(F)C=C1F	2.2183	440.765	3	8	5	2	0.568456	0.847788	119.99	7.7817	0.468732	0.638888	Drugbank
CC1CS(=O)(=O)CCN1\N=C\C1=CC=C(O1)[N+]([O-])=O	0.6406	287.297	0	7	4	1	0.458568	1.05055	106.02	7.3594	0.123422	0.950953	Drugbank
CN[C@@]1(CCCCC1=O)C1=CC=CC=C1Cl	2.8978	237.73	1	2	3	1	0.857157	1.25794	29.1	4.1022	0.517204	0.842092	Drugbank
CCOC1=CC=C(CC2=CC(=CC=C2Cl)[C@]23OC[C@](CO)(O2)[C@@H](O)[C@H](O)[C@H]3O)C=C1	1.3565	436.888	4	7	11	2	0.541027	1.6017	108.61	14.6435	0.256504	0.862173	Drugbank
CCOC1=C(NC(=O)\C=C\CN(C)C)C=C2C(NC3=CC=C(OCC4=CC=CC=N4)C(Cl)=C3)=C(C=NC2=C1)C#N	5.93248	557.054	2	8	14	4	0.218475	1.34649	112.4	20.9325	0.316961	0.797163	Drugbank
FC1=C(C=CC(=C1)C#N)[C@H]1CCC2=CN=CN12	2.42948	227.242	0	3	1	2	0.750369	1.0061	41.61	3.57052	0.241118	0.926894	Drugbank
CONC(=O)NC1=CC=C(C=C1)C1=C(CN(C)C)C2=C(S1)N(CC1=C(F)C=CC=C1F)C(=O)N(C2=O)C1=CC=C(OC)N=N1	5.0234	623.642	2	9	13	4	0.23749	1.12303	129.23	19.0234	0.252497	0.817036	Drugbank
CN(CCN1CCC(CC1)OC(=O)NC1=CC=CC=C1C1=CC=CC=C1)C(=O)C1=CC=C(CN2CCC(CC2)C(N)=O)C=C1	4.836	597.76	2	6	11	3	0.346557	1.41769	108.21	15.836	0.0915516	0.958283	Drugbank
[Gd]	0	157.25	0	0	0	0	0.464163	0	0	3	0	0	Drugbank
[H][C@@]1(CC[C@@]2([H])[C@]3([H])CC[C@@]4([H])C[C@H](O)CC[C@]4(C)[C@@]3([H])CC[C@]12C)C(C)=O	4.5952	318.501	1	2	5	0	0.767211	0.869508	37.3	6.5952	0.169043	0.918704	Drugbank
CNC(=O)C1=CC=C(C=C1F)N1C(=S)N(C(=O)C11CCC1)C1=CC(=C(N=C1)C#N)C(F)(F)F	3.53158	477.443	1	5	4	2	0.537611	1.10244	89.33	6.53158	0.167988	0.901857	Drugbank
COC1=C(OC)C=C2[C@H]3C[C@@H](OC(=O)[C@@H](N)C(C)C)[C@H](CC(C)C)CN3CCC2=C1	3.5641	418.578	1	6	14	1	0.682678	1.27014	74.02	15.5641	0.33606	0.763591	Drugbank
[H][C@@]12C[C@@]3([H])[C@]4([H])CCC5=CC(=O)C=C[C@]5(C)[C@@]4([H])[C@@]([H])(O)C[C@]3(C)[C@@]1(N=C(C)O2)C(=O)COC(C)=O	2.5632	441.524	1	7	8	0	0.675608	1.2819	102.26	8.4368	0.238616	0.93953	Drugbank
CC1=CC=C(N=C1)C1=CC=C(C)C=N1	2.76044	184.242	0	2	3	2	0.680654	0.162499	25.78	5.23956	0.098911	0.904697	Drugbank
CC(C)(CCCCCC(O)CCCCCC(C)(C)C(O)=O)C(O)=O	4.4699	344.492	3	5	19	0	0.404105	1.22256	94.83	20.4699	0.114455	0.95333	Drugbank
CC(C)C[C@@H](NC(=O)[C@@H](CC1=CC=CC=C1)NC(=O)[C@H](N)CC1=CC=CC=C1)C(=O)N[C@H](CCCCN)C(=O)N1CCC(N)(CC1)C(O)=O	0.8331	679.863	7	9	23	2	0.110742	2.09802	222.97	27.1669	0.286594	0.888921	Drugbank
FC(F)(F)C1=CC(=CC(=C1)C1=NN(\C=C/C(=O)NNC2=NC=CN=C2)C=N1)C(F)(F)F	3.3867	443.311	2	7	5	3	0.356589	1.31219	97.62	8.3867	0.222972	0.849707	Drugbank
CCN1CCN(CC1)C1=CC=C(NC2=CC(=NC=N2)N(C)C(=O)NC2=C(Cl)C(OC)=CC(OC)=C2Cl)C=C1	5.3544	560.486	2	8	12	3	0.380779	1.35749	95.09	17.3544	0.114662	0.948212	Drugbank
CCOC(=O)[C@@H](N)CC1=CC=C(C=C1)C1=NC(N)=NC(O[C@H](C2=CC=C(Cl)C=C2N2C=CC(C)=N2)C(F)(F)F)=C1	4.98862	574.991	2	9	13	4	0.267353	1.88787	131.17	18.9886	0.199347	0.935099	Drugbank
CS(=O)(=O)OC[C@@H](O)[C@@H](O)[C@H](O)[C@H](O)COS(C)(=O)=O	-3.6176	338.356	4	10	15	0	0.307959	1.19785	167.66	21.6176	0.182269	0.919828	Drugbank
OB1O[C@H](CC(O)=O)CC[C@@H]1NC(=O)CC1=CC=CS1	0.4488	297.141	3	6	6	1	0.685746	0.981982	95.86	9.5512	0.128181	0.951868	Drugbank
CO[C@]1(NC(=O)C(C(O)=O)C2=CSC=C2)[C@H]2SC(C)(C)[C@@H](N2C1=O)C(O)=O	0.5221	414.461	3	9	9	1	0.348593	1.36895	133.24	12.4779	0.342066	0.869191	Drugbank
OC(CN(CC(O)=O)CC(O)=O)CN(CC(O)=O)CC(O)=O	-2.7103	322.27	5	11	13	0	0.25228	2.23355	175.91	18.7103	0.310065	0.861291	Drugbank
COC1=CC=C(NC(=O)C2=CC=C(C=C2)C(=N)N(C)C)C(=C1)C(=O)NC1=CC=C(Cl)C=N1	4.13517	451.914	3	5	9	3	0.385453	1.12539	107.41	13.1352	0.380013	0.642957	Drugbank
CCC1=CC(=CC=C1CN1CC(C1)C(O)=O)C(\C)=N\OCC1=CC=C(C2CCCCC2)C(=C1)C(F)(F)F	6.7727	516.604	1	5	11	2	0.295072	1.27969	62.13	16.7727	0.0946903	0.962781	Drugbank
OS(=O)(=O)ON1[C@H]2C[N@]([C@@H](CC2)C(=O)NC2CCNCC2)C1=O	-1.1424	348.381	3	7	5	0	0.547703	1.03637	128.28	9.1424	0.132717	0.960014	Drugbank
OC1(CCN(CCCC(=O)C2=CC=C(F)C=C2)CC1)C1=CC=C(Br)C=C1	4.5347	420.322	1	3	7	2	0.698375	1.1701	40.54	10.5347	0.0937014	0.946404	Drugbank
COC(=O)CC[C@@H]1N=C(C2=CC=CC=N2)C2=CC(Br)=CC=C2N2C(C)=CN=C12	4.18352	439.313	0	6	6	3	0.57227	1.37685	69.37	10.1835	0.534158	0.852968	Drugbank
CNCC1=CC=C(C=C1)C1=C2CCNC(=O)C3=C2C(N1)=CC(F)=C3	2.9793	323.371	3	2	4	3	0.693922	0.853094	56.92	7.0207	0.165033	0.870719	Drugbank
CN(CC(O)CO)C(=O)C1=C(I)C(C(=O)N(C)CC(O)CO)=C(I)C(NC(=O)C(CO)CO)=C1I	-1.1099	835.168	7	9	20	1	0.128208	1.72732	191.1	25.1099	0.512622	0.643038	Drugbank
[H][C@@]12CC3=C(C=C(CNCC(C)(C)C)C(O)=C3C(=O)C1=C(O)[C@]1(O)C(=O)C(C(N)=O)=C(O)[C@@H](N(C)C)[C@]1([H])C2)N(C)C	1.3223	556.66	6	10	14	1	0.28022	1.53477	176.66	16.6777	0.189272	0.933938	Drugbank
N[C@H]1[C@@H](CC[C@@H](OC(=O)N2CCC(CC2)N2C(=O)NC3=NC=CC=C23)C2=C1C=CC=N2)C1=C(F)C(F)=CC=C1	5.0264	534.567	2	6	4	3	0.374038	1.37504	113.68	9.0264	0.164923	0.925963	Drugbank
NC(=O)C1=NC(F)=CN=C1O	-0.5798	157.104	2	4	2	1	0.570271	6.99966e-06	89.1	6.5798	0.341742	0.658258	Drugbank
[H][C@]12CC[C@@]3([H])[C@@]4(C)COC[C@@]3(C[C@H]([C@@H]4OC[C@](C)(N)C(C)(C)C)N3N=CN=C3C3=CC=NC=C3)C1=CC[C@@]1(C)[C@H](C(O)=O)[C@](C)(CC[C@]21C)[C@H](C)C(C)C	8.6184	730.051	2	9	17	2	0.258963	1.50119	125.38	24.6184	0.207601	0.928264	Drugbank
O=S1(=O)CCN(CN2CCS(=O)(=O)NC2)CN1	-2.6711	284.363	2	6	2	0	0.573649	1.02804	98.82	7.6711	0.119439	0.983734	Drugbank
C[C@]12CC[C@H]3[C@@H](CCC4=CCCC[C@H]34)[C@@H]1CC[C@@]2(O)C#C	4.3135	284.443	1	1	2	0	0.51883	0.919614	20.23	3.3135	0.24364	0.926856	Drugbank
[H]OC(=O)[C@]12CC[C@@]([H])(C(C)=C)[C@]1([H])[C@@]1([H])CC[C@]3([H])[C@@]4(C)CC[C@]([H])(O[H])C(C)(C)[C@]4([H])CC[C@@]3(C)[C@]1(C)CC2	7.0895	456.711	2	3	9	0	0.436098	1.13834	57.53	13.0895	0.227723	0.903941	Drugbank
C[C@@]12CCC[C@](C)([C@H]1CC[C@@]13CC(=C)[C@@](C1)(CC[C@@H]23)O[C@@H]1O[C@H](CO)[C@@H](O)[C@H](O)[C@H]1O[C@@H]1O[C@H](CO)[C@@H](O)[C@H](O)[C@H]1O)C(O)=O	-0.1966	642.739	8	13	16	0	0.133604	1.6989	215.83	19.1966	0.300927	0.832672	Drugbank
O=[Si]=O	-0.6184	60.084	0	2	0	0	0.349091	0	34.14	3.6184	0.00155874	0.998441	Drugbank
[H][C@@]12CC3=C(F)C=C(NC(=O)CN4CCCC4)C(O)=C3C(=O)C1=C(O)[C@]1(O)C(=O)C(C(N)=O)=C(O)[C@@H](N(C)C)[C@]1([H])C2	0.294	558.563	6	10	11	1	0.216104	1.26435	193.73	14.706	0.150636	0.950786	Drugbank
OC1=C(O)C=C(CCNCCCCCCNCCC2=CC=CC=C2)C=C1	3.6226	356.51	4	4	15	2	0.326905	1.51147	64.52	17.6226	0.0913317	0.953998	Drugbank
[H][C@]12SC(C)(C)[C@@H](N1C(=O)[C@H]2NC(=O)[C@H](N)C1=CC=CC=C1)C(=O)OCOC(=O)[C@@H]1N2C(=O)C[C@@]2([H])S(=O)(=O)C1(C)C	-0.5886	594.668	2	11	12	1	0.233814	1.59758	182.48	16.5886	0.138307	0.956014	Drugbank
C[C@H]1OC2=C(N)N=CC(=C2)C2=C(C#N)N(C)N=C2CN(C)C(=O)C2=C1C=C(F)C=C2	2.80068	406.421	1	7	4	3	0.614697	1.33992	110.06	7.19932	0.410488	0.808376	Drugbank
CCC1=C(NC2CCOCC2)N=C(NC2=CC=C(N3CCC(CC3)N3CCN(C)CC3)C(OC)=C2)C(=N1)C(N)=O	2.6972	552.724	3	10	12	2	0.42815	1.71144	121.11	14.3028	0.179273	0.871664	Drugbank
COC1=CC(=CC(OC)=C1)N(CCNC(C)C)C1=CC=C2N=CC(=NC2=C1)C1=CN(C)N=C1	4.1836	446.555	1	8	14	4	0.413156	2.18247	77.33	19.1836	0.308613	0.820771	Drugbank
CCCCCCCCCCCCCCCCOCCCOP(O)(=O)CO[C@H](CO)CN1C=CC(N)=NC1=O	5.7179	561.701	3	8	29	0	0.101902	1.42021	143.91	31.7179	0.0880937	0.960354	Drugbank
C[N+](C)(C)CCOP([O-])(=O)OP(O)(=O)OC[C@H]1O[C@H]([C@H](O)[C@@H]1O)N1C=CC(N)=NC1=O	-1.9356	488.327	4	12	16	0	0.202782	1.64727	213.5	20.9356	0.177475	0.922501	Drugbank
[2H]C([2H])([2H])OC1=CC2=C(C=C1OC([2H])([2H])[2H])[C@@H]1CC(=O)[C@@H](CC(C)C)CN1CC2	3.2381	323.466	0	4	8	1	0.805479	1.27454	38.77	9.2381	0.227042	0.883774	Drugbank
[H][C@]12CC[C@]([H])(O1)[C@]1(C)C(=O)OC(=O)[C@]21C	0.6436	196.202	0	4	2	0	0.421246	1.05588	52.6	4.3564	0.647031	0.78614	Drugbank
[H][C@@]12[C@@H](O)[C@@H](O)[C@H](O)[C@@]1(C)CC[C@]1([H])C3=CC=C(O)C=C3CC[C@@]21[H]	1.5508	304.386	4	4	5	1	0.586118	0.771918	80.92	7.4492	0.191678	0.877004	Drugbank
CSC1=NC2=C(N1)C=C(Cl)C(OC1=CC=CC(Cl)=C1Cl)=C2	6.0373	359.665	1	3	4	3	0.579466	0.856617	37.91	10.0373	0.244004	0.882387	Drugbank
CSC1=CC=C(OCC2=NC=C(N2C)[N+]([O-])=O)C=C1	2.6292	279.321	0	6	7	2	0.477787	0.996308	70.19	9.3708	0.117569	0.95708	Drugbank
COC1=CC(=CC=C1NC1=NC=C(Cl)C(NC2=CC=CC=C2P(C)(C)=O)=N1)N1CCC(CC1)N1CCN(C)CC1	5.09	584.105	2	9	12	3	0.352192	1.65752	85.86	17.09	0.101598	0.933845	Drugbank
CCCOC(C(=O)OC1CCN(C)CC1)(C1=CC=CC=C1)C1=CC=CC=C1	3.9942	367.489	0	4	9	2	0.693724	1.82	38.77	11.9942	0.45556	0.898308	Drugbank
CN1CCOC(C2=CC=CC=C2)C2=CC=CC=C2C1	3.238	253.345	0	2	2	2	0.77333	1.14241	12.47	4.238	0.405928	0.791717	Drugbank
O=N(=O)C1=CC=C(C=C1)C1=CC=CC=C1	3.2618	199.209	0	2	2	2	0.549929	0.814567	43.14	4.2618	0.10238	0.93776	Drugbank
CN1C(=O)NN=C1CN1C=CC(=C(OC2=CC(=CC(Cl)=C2)C#N)C1=O)C(F)(F)F	2.73128	425.754	1	5	5	1	0.691405	1.68489	98.03	6.26872	0.456184	0.768832	Drugbank
CC1=NN(C(=O)C1)C1=CC=CC=C1	1.7992	174.203	0	2	2	1	0.638544	0.528536	32.67	4.2008	0.227964	0.777272	Drugbank
CCCCCCCCCCCCN1CCCCCC1=O	5.3099	281.484	0	1	12	0	0.469922	1.31063	20.31	14.3099	0.11267	0.952537	Drugbank
[129Xe]	0	128.905	0	0	0	0	0.431366	0	0	3	0	0	Drugbank
CC1=CC2=C(C=C1C)N(C[C@H](O)[C@H](O)[C@H](O)CO[P@](O)(=O)O[P@@](O)(=O)OC[C@H]1O[C@H]([C@H](O)[C@@H]1O)N1C=NC3=C1N=CN=C3N)C1=NC(=O)NC(=O)C1=N2	-1.78116	785.557	9	22	23	3	0.0442606	1.56131	356.42	30.7812	0.13098	0.940812	Drugbank
[H][C@@]12C[C@@H](C)[C@](OC(=O)CC)(C(=O)SCF)[C@@]1(C)C[C@H](O)[C@@]1(F)[C@@]2([H])C[C@H](F)C2=CC(=O)C=C[C@]12C	4.43	500.579	1	6	9	0	0.575586	1.49084	80.67	10.43	0.28246	0.95695	Drugbank
[H][C@@]12CC3=CNC4=CC=CC(=C34)C1=C[C@@H](CN2C)NC(=O)N(CC)CC	2.8414	338.455	2	2	6	2	0.904089	1.28067	51.37	8.1586	0.237931	0.923558	Drugbank
COC1=C(OC)C=C2C(N)=NC(=NC2=C1)N1CCN(CC1)C(=O)C1COC2=CC=CC=C2O1	1.7178	451.483	1	9	7	3	0.633464	1.45177	112.27	11.2822	0.1301	0.926921	Drugbank
[H][C@@]12C[C@@]3([H])[C@]4([H])C[C@H](F)C5=CC(=O)C=C[C@]5(C)[C@@]4(F)[C@@H](O)C[C@]3(C)[C@@]1(OC(C)(C)O2)C(=O)CO	2.3668	452.494	2	6	8	0	0.66841	1.28369	93.06	8.6332	0.276567	0.941148	Drugbank
C1CNCCN1	-0.8208	86.138	2	2	0	0	0.402237	0.665537	24.06	3.8208	0.553596	0.595962	Drugbank
CCC1(C)CC(=O)NC1=O	0.4492	141.17	1	2	3	0	0.538722	0.978603	46.17	5.5508	0.487569	0.864021	Drugbank
OC(=O)CC1=CC=CC=C1NC1=C(Cl)C=CC=C1Cl	4.3641	296.153	2	3	4	2	0.880729	0.894429	49.33	7.3641	0.508806	0.841337	Drugbank
NC(=N)NC(=O)C1=NC(Cl)=C(N)N=C1N	-1.08233	229.631	5	6	3	1	0.304361	0.326038	156.79	8.08233	0.320913	0.729332	Drugbank
[H][C@@]12C[C@H](C)[C@](O)(C(=O)CCl)[C@@]1(C)C[C@H](O)[C@@]1(F)[C@@]2([H])C[C@H](F)C2=CC(=O)C=C[C@]12C	3.0902	428.903	2	4	7	0	0.66268	0.993083	74.6	7.0902	0.221629	0.916992	Drugbank
[Gd+3].CC(O)CN1CCN(CC([O-])=O)CCN(CC([O-])=O)CCN(CC([O-])=O)CC1	-6.1615	558.69	1	11	10	0	0.302733	1.07677	153.58	19.1615	0.493008	0.623363	Drugbank
CC(CCC1=CC=CC=C1)NCC(O)C1=CC(C(N)=O)=C(O)C=C1	2.1354	328.412	4	4	11	2	0.596839	1.27424	95.58	13.8646	0.15772	0.927445	Drugbank
CCCC(C)C1(CC)C(=O)NC(=S)NC1=O	1.3499	242.344	2	3	7	0	0.577713	1.16029	58.2	8.6501	0.449531	0.877983	Drugbank
OC1=CC=C(OCC2=CC=CC=C2)C=C1	2.9712	200.237	1	2	4	2	0.824895	0.867857	29.46	6.0288	0.150747	0.956274	Drugbank
CC(=O)NC[C@H]1CN(C(=O)O1)C1=CC(F)=C(C=C1)N1CCOCC1	1.1236	337.351	1	5	5	1	0.891597	1.08039	71.11	7.8764	0.129268	0.930325	Drugbank
[H][C@@]12[C@@H](O)[C@@]3([H])C(C(=O)C4=C(C=CC=C4O)[C@@]3(C)O)=C(O)[C@]1(O)C(=O)C(C(N)=O)=C(O)[C@H]2N(C)C	-1.2436	460.439	7	10	11	1	0.261555	1.24832	201.85	16.2436	0.342146	0.899068	Drugbank
[H][C@@]12CC[C@](OC(C)=O)(C(C)=O)[C@@]1(C)CC[C@@]1([H])[C@@]2([H])C[C@H](C)C2=CC(=O)CC[C@]12C	4.6552	386.532	0	4	7	0	0.647973	1.23099	60.44	8.6552	0.25129	0.960836	Drugbank
CNC(NCCSCC1=CSC(CN(C)C)=N1)=C[N+]([O-])=O	1.3225	331.467	2	8	13	1	0.379953	1.39502	83.33	15.6775	0.219147	0.908448	Drugbank
C[N+](C)(C)C[C@H](O)CC([O-])=O	-1.8065	161.201	1	3	8	0	0.494486	1.07175	60.36	12.8065	0.357396	0.85927	Drugbank
C(\C=C\C1=CC=CC=C1)N1CCN(CC1)C(C1=CC=CC=C1)C1=CC=CC=C1	5.107	368.524	0	2	6	3	0.596666	1.32906	6.48	11.107	0.191621	0.897755	Drugbank
[H][C@@]12N(C)C3=CC(OC)=C(C=C3[C@@]11CCN3CC=C[C@@](CC)([C@@H](OC(C)=O)[C@]2(O)C(=O)OC)[C@@]13[H])[C@]1(C[C@@]2([H])CN(C[C@](O)(CC)C2)CCC2=C1NC1=C2C=CC=C1)C(=O)OC	3.9909	810.989	3	12	16	3	0.179801	2.37232	154.1	19.9909	0.355339	0.909705	Drugbank
CC(C)NCC(O)COC1=CC=CC2=C1C=CC=C2	2.5775	259.349	2	3	9	2	0.837506	1.25841	41.49	11.4225	0.203313	0.883487	Drugbank
CN1[C@H]2CC[C@@H]1C[C@@H](C2)OC(=O)C(CO)C1=CC=CC=C1	1.9309	289.375	1	4	6	1	0.86059	1.28058	49.77	8.0691	0.261557	0.89702	Drugbank
CC(C(O)=O)C1=CC(OC2=CC=CC=C2)=CC=C1	3.667	242.274	1	3	5	2	0.889353	1.01699	46.53	7.667	0.221131	0.920532	Drugbank
CCNC(C)CC1=CC=CC(=C1)C(F)(F)F	3.2459	231.261	1	1	6	1	0.83836	1.13203	12.03	7.2459	0.231541	0.893251	Drugbank
CCOC(=O)[C@H](CCC1=CC=CC=C1)N[C@@H](C)C(=O)N1CCC[C@H]1C(O)=O	1.6046	376.453	2	6	11	1	0.635835	1.65305	95.94	13.3954	0.31895	0.819817	Drugbank
ClC1=CC=CC(Cl)=C1NC1=NCCN1	2.3645	230.098	2	3	1	1	0.776426	0.754621	36.42	2.6355	0.431425	0.693292	Drugbank
CC(C)[C@H](N)C(=O)OCCOCN1C=NC2=C1NC(N)=NC2=O	-0.7359	324.341	3	9	10	1	0.442143	1.40841	146.85	14.7359	0.186928	0.917247	Drugbank
[H][C@]12SC(C)(C)[C@@H](N1C(=O)[C@H]2NC(=O)C(C(O)=O)C1=CC=CC=C1)C(O)=O	0.4865	378.406	3	7	7	1	0.502951	1.33456	124.01	10.5135	0.259912	0.913024	Drugbank
OC1(N2CCN=C2C2=CC=CC=C12)C1=CC=C(Cl)C=C1	2.6092	284.746	1	3	2	2	0.873708	1.03841	35.83	4.3908	0.337899	0.87011	Drugbank
CC1=C(C(=NO1)C1=CC=CC=C1)C1=CC=C(C=C1)S(N)(=O)=O	2.96442	314.366	1	4	5	3	0.804935	0.873423	86.19	8.03558	0.294638	0.777851	Drugbank
OC[C@H]1O[C@](O)(CO)[C@@H](O)[C@@H]1O[C@@H]1O[C@H](CO)[C@H](O)[C@H](O)[C@H]1O	-5.3956	342.297	8	11	13	0	0.237891	1.12501	189.53	21.3956	0.334225	0.864325	Drugbank
C[C@@H](C1=NC=NC=C1F)[C@](O)(CN1C=NC=N1)C1=C(F)C=C(F)C=C1	2.1769	349.316	1	6	7	3	0.763976	1.70927	76.72	10.8231	0.463144	0.786946	Drugbank
CC1=NN=C(NS(=O)(=O)C2=CC=C(N)C=C2)S1	1.22952	270.339	2	6	5	2	0.817331	0.980235	97.97	8.77048	0.23814	0.858797	Drugbank
[H][C@]12SCC(C)=C(N1C(=O)[C@H]2NC(=O)[C@H](N)C1=CC=CC=C1)C(O)=O	0.4449	347.396	3	6	6	1	0.681613	1.23139	112.73	9.5551	0.26104	0.909199	Drugbank
CO[C@H]1CN(CCCOC2=CC=C(F)C=C2)CC[C@H]1NC(=O)C1=CC(Cl)=C(N)C=C1OC	3.3581	465.953	2	6	12	2	0.436035	1.2897	86.05	14.3581	0.105627	0.955224	Drugbank
NS(=O)(=O)C1=C(Cl)C=C2NC(NS(=O)(=O)C2=C1)C1CC2CC1C=C2	1.2295	389.886	3	5	3	1	0.657169	1.0546	118.36	5.7705	0.211803	0.87452	Drugbank
NC(N)=NN=CC1=C(Cl)C=CC=C1Cl	1.6007	231.086	2	2	2	1	0.460341	0.689884	76.76	4.3993	0.382676	0.733308	Drugbank
NCCCC(O)(P(O)(O)=O)P(O)(O)=O	-1.2732	249.096	6	8	11	0	0.32829	1.49848	161.31	15.2732	0.499875	0.75429	Drugbank
[H][C@]1(F)[C@H](O)[C@@H](CO)O[C@H]1N1C=NC2=C(N)N=C(Cl)N=C12	-0.3494	303.681	3	8	5	2	0.64865	1.00001	119.31	10.3494	0.331369	0.798068	Drugbank
CCCCCCCCCCCCCCCCCCCCCCO	7.8006	326.609	1	1	22	0	0.226192	1.32644	20.23	26.8006	0.112439	0.938384	Drugbank
C[C@H](C1=CNC=N1)C1=C(C)C(C)=CC=C1	3.17834	200.285	1	1	5	2	0.792075	1.14707	28.68	7.17834	0.360255	0.93693	Drugbank
CC(=O)NS(=O)(=O)C1=CC=C(N)C=C1	0.0936	214.246	2	4	4	1	0.682817	0.951833	89.26	7.9064	0.299139	0.904279	Drugbank
OC(=O)C1N=C(C2=CC=CC=C2)C2=C(NC1=O)C=CC(Cl)=C2	2.5827	314.728	2	4	2	2	0.836206	1.30526	78.76	4.4173	0.534466	0.676293	Drugbank
[H][C@@]12CC[C@](O)(C(=O)CO)[C@@]1(C)CC(=O)[C@@]1([H])[C@@]2([H])CCC2=CC(=O)C=C[C@]12C	1.7658	358.434	2	5	6	0	0.784833	0.959055	91.67	7.2342	0.205535	0.931969	Drugbank
COC1=CC=C(CCN2CCC(CC2)NC2=NC3=CC=CC=C3N2CC2=CC=C(F)C=C2)C=C1	5.3513	458.581	1	5	9	4	0.386477	1.41319	42.32	15.3513	0.165064	0.901243	Drugbank
ClC1=CC=C(CCC(CN2C=CN=C2)SC2=C(Cl)C=CC=C2Cl)C=C1	6.637	411.785	0	3	7	3	0.405605	1.45432	17.82	13.637	0.357986	0.799993	Drugbank
NC1=C2N=CN([C@@H]3O[C@H](CO)[C@@H](O)[C@H]3O)C2=NC=N1	-1.98	267.245	4	9	6	2	0.49052	1.01366	139.54	12.98	0.278179	0.870923	Drugbank
[H][C@]12[C@H](C[C@@H](C)C=C1C=C[C@H](C)[C@@H]2CC[C@@H]1C[C@@H](O)CC(=O)O1)OC(=O)C(C)(C)CC	4.5856	418.574	1	5	12	0	0.639062	1.96883	72.83	13.5856	0.3944	0.799296	Drugbank
NC1=NC(=O)C2=C(NC=C2CCC2=CC=C(C=C2)C(=O)N[C@@H](CCC(O)=O)C(O)=O)N1	0.7281	427.417	6	8	9	2	0.286744	1.22327	186.97	13.2719	0.132132	0.944304	Drugbank
COC(=O)NC1=NC2=C(N1)C=C(C=C2)C(=O)C1=CC=CC=C1	2.9722	295.298	2	4	4	3	0.72749	1.03913	84.08	7.0278	0.114834	0.922337	Drugbank
CCOC(=O)C(C)(C)OC1=CC=C(Cl)C=C1	3.0605	242.702	0	3	7	1	0.761605	1.13708	35.53	8.0605	0.178032	0.912771	Drugbank
CC1=C(CC(O)=O)C2=CC(F)=CC=C2\C1=C/C1=CC=C(C=C1)S(C)=O	4.3655	356.418	1	3	6	2	0.885185	0.768238	54.37	9.3655	0.192553	0.874284	Drugbank
FC(F)(F)[C@]1(OC(=O)NC2=C1C=C(Cl)C=C2)C#CC1CC1	4.0731	315.678	1	2	0	1	0.732809	0.857544	38.33	2.0731	0.59628	0.674831	Drugbank
OCCN1CCN(CCCN2C3=CC=CC=C3SC3=C2C=C(C=C3)C(F)(F)F)CC1	4.3081	437.531	1	5	7	2	0.727812	1.6784	29.95	10.3081	0.332485	0.756879	Drugbank
[H][C@]12SC(C)(C)[C@@H](N1C(=O)[C@H]2NC(=O)C1=C(OCC)C=CC2=CC=CC=C12)C(O)=O	2.4838	414.483	2	6	8	2	0.730105	1.4875	95.94	10.5162	0.256936	0.889195	Drugbank
CCN(CC)CCCC(C)NC1=CC=NC2=CC(Cl)=CC=C12	4.8106	319.88	1	3	11	2	0.756412	1.46263	28.16	14.8106	0.166595	0.925185	Drugbank
CCC1=NC=CC(=C1)C(N)=S	1.2782	166.249	1	2	3	1	0.672546	0.631548	38.91	5.7218	0.264423	0.826947	Drugbank
C[C@H](N)[C@H](O)C1=CC(O)=CC=C1	0.7728	167.208	3	3	6	1	0.609221	0.998587	66.48	9.2272	0.295236	0.883249	Drugbank
[H][C@@]12CC3=C(C=C(O)C=C3)[C@]3(CCCC[C@@]13O)CCN2CC1CCC1	3.3656	327.468	2	3	4	1	0.875191	1.1711	43.7	5.3656	0.366768	0.823485	Drugbank
CC(C)NCC(O)COC1=CC=C(COCCOC(C)C)C=C1	2.3659	325.449	2	5	17	1	0.577848	1.1798	59.95	18.6341	0.0945586	0.961664	Drugbank
[H][C@@]12CC[C@H](O)[C@@]1(C)CC[C@@]1([H])[C@@]2([H])CCC2=CC(=O)CC[C@]12C	3.8792	288.431	1	2	3	0	0.73423	0.945229	37.3	3.8792	0.20774	0.916796	Drugbank
CCN(CC)CC1=C(O)C=CC(NC2=C3C=CC(Cl)=CC3=NC=C2)=C1	5.1792	355.869	2	4	9	3	0.598026	1.31874	48.39	14.1792	0.168939	0.929909	Drugbank
CCC1(C)OC(=O)N(C)C1=O	0.7637	157.169	0	3	4	0	0.564246	0.802973	46.61	6.2363	0.490706	0.823691	Drugbank
[H][C@]12C[C@@]3([H])[C@H](N(C)C)C(O)=C(C(N)=O)C(=O)[C@@]3(O)C(O)=C1C(=O)C1=C([C@H]2O)C(Cl)=CC=C1O	0.2649	464.858	6	9	9	1	0.334299	1.19766	181.62	12.7351	0.309091	0.873638	Drugbank
CN1CCN(CC2=CC=C(C=C2)C(=O)NC2=CC(NC3=NC=CC(=N3)C3=CN=CC=C3)=C(C)C=C2)CC1	4.59032	493.615	2	7	9	4	0.389416	1.45727	86.28	14.5903	0.164006	0.867857	Drugbank
[H][C@@]12C[C@@H](O)[C@](O)(C(=O)CO)[C@@]1(C)C[C@H](O)[C@@]1(F)[C@@]2([H])CCC2=CC(=O)C=C[C@]12C	0.6205	394.439	4	6	8	0	0.545907	1.01043	115.06	10.3795	0.218847	0.930467	Drugbank
[H][C@@]12CC[C@](C)(O)[C@@]1(C)CC[C@@]1([H])[C@@]2([H])CC[C@@]2([H])CC(=O)OC[C@]12C	3.5431	306.446	1	3	4	0	0.696291	0.957261	46.53	4.5431	0.182007	0.925898	Drugbank
COC(=O)C1=C(C)NC(C)=C(C1C1=CC(=CC=C1)[N+]([O-])=O)C(=O)OCCN(C)CC1=CC=CC=C1	3.6778	479.533	1	8	13	2	0.329449	1.51313	111.01	15.6778	0.280937	0.875996	Drugbank
CO[C@H]1\C=C\O[C@@]2(C)OC3=C(C2=O)C2=C(C(O)=C3C)C(=O)C(NC(=O)\C(C)=C/C=C/[C@H](C)[C@H](O)[C@@H](C)[C@@H](O)[C@@H](C)[C@H](OC(C)=O)[C@@H]1C)=C1NC3(CCN(CC3)CC(C)C)N=C21	4.61572	847.019	5	14	18	1	0.263075	2.50205	205.55	20.6157	0.51173	0.851953	Drugbank
OC(=O)[C@@H](S)[C@@H](S)C(O)=O	-0.2476	182.222	4	6	5	0	0.45411	1.02706	74.6	8.2476	0.539922	0.808415	Drugbank
COC1=CC2=C(C=C1OC)[C@@H](CC1=CC(OC)=C(OC)C=C1)[N@@+](C)(CCC(=O)OCCCCCOC(=O)CC[N@@+]1(C)CCC3=C(C=C(OC)C(OC)=C3)[C@H]1CC1=CC(OC)=C(OC)C=C1)CC2	8.0655	929.161	0	12	34	4	0.0383494	1.96045	126.44	43.0655	0.110323	0.957808	Drugbank
NC(=O)N1C2=CC=CC=C2C=CC2=CC=CC=C12	3.3872	236.274	1	1	0	2	0.748363	0.945414	46.33	2.3872	0.456716	0.747652	Drugbank
CC(C)[C@H](NC(=O)N(C)CC1=CSC(=N1)C(C)C)C(=O)N[C@H](C[C@H](O)[C@H](CC1=CC=CC=C1)NC(=O)OCC1=CN=CS1)CC1=CC=CC=C1	5.9052	720.962	4	9	23	4	0.10624	2.64683	145.78	29.9052	0.268043	0.866528	Drugbank
[H][C@@]12CCCC[C@@]11CCN(CC=C)[C@@H]2CC2=C1C=C(O)C=C2	3.6366	283.415	1	2	3	1	0.837738	1.18892	23.47	4.6366	0.46613	0.786247	Drugbank
CC(=O)OC1=CC=CC=C1C(=O)NC1=NC=C(S1)[N+]([O-])=O	2.2289	307.287	1	7	5	2	0.401027	0.699662	111.43	7.7711	0.198679	0.878671	Drugbank
CN(C)CCCN1C2=CC=CC=C2SC2=C1C=C(C=C2)C(F)(F)F	5.2598	352.425	0	3	6	2	0.741025	1.01279	6.48	10.2598	0.437765	0.67736	Drugbank
N[C@H](CC1=CC(I)=C(OC2=CC(I)=C(O)C(I)=C2)C(I)=C1)C(O)=O	4.5573	776.872	3	5	7	2	0.388157	1.11453	92.78	10.5573	0.444071	0.976595	Drugbank
[H][C@@]1(CC[C@]2(O)[C@]3([H])CC[C@]4([H])C[C@H](CC[C@]4(C)[C@@]3([H])CC[C@]12C)O[C@H]1C[C@H](O)[C@H](O[C@H]2C[C@H](O)[C@H](O[C@H]3C[C@H](OC(C)=O)[C@H](O)[C@@H](C)O3)[C@@H](C)O2)[C@@H](C)O1)C1=CC(=O)OC1	3.8181	806.987	4	14	18	0	0.204787	1.40882	188.9	18.8181	0.0605882	0.981774	Drugbank
OC1(CCN(CCCC(=O)C2=CC=C(F)C=C2)CC1)C1=CC=C(Cl)C=C1	4.4256	375.871	1	3	7	2	0.759345	1.09163	40.54	10.4256	0.0959041	0.951507	Drugbank
NCCCCCC(O)=O	0.5901	131.175	2	3	6	0	0.536584	0.851765	63.32	8.4099	0.164336	0.940588	Drugbank
[Br-].CCCC(CCC)C(=O)O[C@H]1CC2CCC(C1)[N+]2(C)C	0.5198	362.352	0	2	10	0	0.508819	1.32406	26.3	12.4802	0.255694	0.899286	Drugbank
CCCSC1=CC2=C(C=C1)N=C(NC(=O)OC)N2	3.2433	265.338	2	4	6	2	0.832712	0.819973	67.01	8.2433	0.114685	0.954446	Drugbank
[H][C@@]12C[C@H](N(C(=O)[C@H](C)N[C@@H](CCC3=CC=CC=C3)C(=O)OCC)[C@@]1([H])CCCC2)C(O)=O	2.7733	430.545	2	6	11	1	0.585103	1.9143	95.94	12.2267	0.34047	0.841526	Drugbank
CC(C)(C)NCC(O)COC1=CC=CC2=C1CCC(=O)N2	1.6991	292.379	3	4	6	1	0.772308	1.17512	70.59	8.3009	0.18006	0.899283	Drugbank
C\C(\C=C\C1=C(C)CCCC1(C)C)=C\C=C\C(\C)=C\C(O)=O	5.6026	300.442	1	2	10	0	0.529573	1.44026	37.3	12.6026	0.211813	0.885989	Drugbank
CC1NC2=CC(Cl)=C(C=C2C(=O)N1C1=CC=CC=C1C)S(N)(=O)=O	2.71412	365.842	2	4	5	2	0.855302	1.28684	92.5	7.28588	0.187429	0.897946	Drugbank
[H][C@]12CCCC[C@]11CCN(C)[C@H]2CC2=C1C=C(OC)C=C2	3.3834	271.404	0	2	3	1	0.776132	1.18562	12.47	4.3834	0.455362	0.835746	Drugbank
CN(C(=S)OC1=CC2=CC=CC=C2C=C1)C1=CC=CC(C)=C1	4.94832	307.418	0	2	4	3	0.621659	1.1865	12.47	8.94832	0.260205	0.880654	Drugbank
CN\C(NCCSCC1=C(C)NC=N1)=N\C#N	0.5974	252.347	3	4	7	1	0.308909	1.20425	88.89	10.4026	0.239479	0.88471	Drugbank
CC(C)C(=O)NC1=CC(=C(C=C1)[N+]([O-])=O)C(F)(F)F	3.2081	276.214	1	3	5	1	0.680178	0.68633	72.24	6.2081	0.210401	0.857221	Drugbank
[H][C@]12SC(C)(C)[C@@H](N1C(=O)[C@H]2NC(=O)C1=C(C)ON=C1C1=C(Cl)C=CC=C1Cl)C(O)=O	3.20212	470.334	2	7	7	2	0.66029	1.37441	112.74	9.20212	0.323696	0.961041	Drugbank
[H][C@@]12CC(=O)CC[C@@]1([H])C(C)(C)OC1=CC(=CC(O)=C21)C(C)(C)CCCCCC	6.264	372.549	1	3	12	1	0.599111	1.47639	46.53	16.264	0.199122	0.914533	Drugbank
CCN1C=C(C(O)=O)C(=O)C2=CC(F)=C(C=C12)N1CCN(C)CC1	1.5686	333.363	1	6	5	1	0.924384	0.845537	64.09	7.4314	0.177952	0.86357	Drugbank
CN(C)C1=NC(=NC(=N1)N(C)C)N(C)C	0.0696	210.285	0	6	9	1	0.70338	0.566557	48.39	12.9304	0.507226	0.514532	Drugbank
CC(C)NCC(O)C1=CC=C(NS(C)(=O)=O)C=C1	1.0895	272.37	3	4	10	1	0.724122	1.13214	78.43	12.9105	0.134288	0.952644	Drugbank
O=C1CC2(CCCC2)CC(=O)N1CCCCN1CCN(CC1)C1=NC=CC=N1	2.0882	385.512	0	6	6	1	0.551663	1.08948	69.64	7.9118	0.0897505	0.972	Drugbank
CN1C(CC(O)=O)=CC=C1C(=O)C1=CC=C(C)C=C1	2.19162	257.289	1	4	6	2	0.85403	0.969218	59.3	8.80838	0.181441	0.900355	Drugbank
OCCN1C[C@H](O)[C@@H](O)[C@H](O)[C@H]1CO	-3.2621	207.226	5	6	8	0	0.33262	0.951714	104.39	14.2621	0.470524	0.757424	Drugbank
[H][C@]12SCC(COC(C)=O)=C(N1C(=O)[C@H]2NC(=O)C(=N/OC)\C1=CSC(N)=N1)C(O)=O	-0.6225	455.474	3	12	10	1	0.207944	1.6191	173.51	14.6225	0.228708	0.902293	Drugbank
CCN(CC)C(=O)C(=C\C1=CC(=C(O)C(O)=C1)[N+]([O-])=O)\C#N	1.78138	305.29	2	6	9	1	0.280419	1.47467	127.7	11.2186	0.225777	0.892211	Drugbank
CC1=CN([C@H]2C[C@H](N=[N+]=[N-])[C@@H](CO)O2)C(=O)NC1=O	0.2282	267.245	2	5	5	0	0.4454	0.999938	127.63	7.7718	0.253935	0.874737	Drugbank
NC(=O)C([C@@H]1CCN(CCC2=CC3=C(OCC3)C=C2)C1)(C1=CC=CC=C1)C1=CC=CC=C1	3.9575	426.56	1	3	7	3	0.622271	1.5784	55.56	10.9575	0.220492	0.935701	Drugbank
COC1=C2O[C@H]3C(=O)CC[C@@]4(O)[C@H]5CC(C=C1)=C2[C@@]34CCN5C	1.0482	315.369	1	5	4	1	0.839283	1.12442	59	6.9518	0.456819	0.782963	Drugbank
O=C1C(C(=O)C2=CC=CC=C12)C1=CC=CC=C1	2.8494	222.243	0	2	1	2	0.695113	0.737299	34.14	3.1506	0.254559	0.873861	Drugbank
CCC(=O)O[C@@H](OP(=O)(CCCCC1=CC=CC=C1)CC(=O)N1C[C@@H](C[C@H]1C(O)=O)C1CCCCC1)C(C)C	6.1213	563.672	1	7	17	1	0.125631	2.66957	110.21	21.1213	0.393496	0.755634	Drugbank
CCCCOC1=NC2=CC=CC=C2C(=C1)C(=O)NCCN(CC)CC	3.4853	343.471	1	4	13	2	0.671115	1.49662	54.46	15.4853	0.23631	0.852906	Drugbank
COC(=O)C1=C(C)NC(C)=C(C1C1=CC(=CC=C1)[N+]([O-])=O)C(=O)OC(C)(C)CN(C)CCC(C1=CC=CC=C1)C1=CC=CC=C1	6.4784	611.739	1	8	18	3	0.140816	2.55492	111.01	24.4784	0.253902	0.913335	Drugbank
OC(=O)P(O)(O)=O	-0.1579	126.004	3	5	3	0	0.424095	0.38314	94.83	6.1579	0.449858	0.880242	Drugbank
CCCC1=CC(=O)NC(=S)N1	0.6747	170.237	2	2	3	0	0.658732	0.851412	41.13	5.3253	0.347851	0.713529	Drugbank
CC(=O)NO	-0.4883	75.067	2	2	2	0	0.301333	0.338621	49.33	5.4883	0.288344	0.733057	Drugbank
OC[C@H]1O[C@H](C[C@@H]1O)N1C=NC2=C1N=CNC[C@H]2O	-1.1798	268.273	4	8	5	1	0.536959	1.0316	112.13	10.1798	0.253777	0.86422	Drugbank
COC1=C2OC(=O)C=CC2=CC2=C1OC=C2	2.3736	216.192	0	4	2	2	0.586359	0.0755269	48.67	4.6264	0.278394	0.723535	Drugbank
CN1C(C(=O)NC2=NC=CC=C2)=C(O)C2=C(C=CC=C2)S1(=O)=O	1.581	331.353	2	5	4	2	0.870184	0.851755	99.6	7.419	0.203691	0.860458	Drugbank
NC1=NC(N)=C(N=N1)C1=C(Cl)C(Cl)=CC=C1	2.0098	256.096	2	5	3	2	0.81381	0.676791	90.71	5.9902	0.228985	0.888041	Drugbank
COC1=CC(=CC=C1CC1=CN(C)C2=C1C=C(NC(=O)OC1CCCC1)C=C2)C(=O)NS(=O)(=O)C1=CC=CC=C1C	5.69592	575.687	2	7	11	4	0.278693	1.93065	115.73	17.6959	0.167181	0.9093	Drugbank
FC(F)(F)C(F)(F)C(F)(F)F	2.7463	188.017	0	0	0	0	0.512389	0.694625	0	0.2537	0.572819	0.917828	Drugbank
[H][C@]1(OC(=C[C@H](N=C(N)N)[C@H]1NC(C)=O)C(O)=O)[C@H](O)[C@H](O)CO	-3.7855	332.313	7	8	10	0	0.188042	1.7989	200.72	16.7855	0.570079	0.717574	Drugbank
COC1=CC=CC=C1OC1=C(NS(=O)(=O)C2=CC=C(C=C2)C(C)(C)C)N=C(N=C1OCCO)C1=NC=CC=N1	4.2039	551.625	2	10	12	4	0.293915	2.02831	145.65	17.2039	0.432509	0.756903	Drugbank
[H][C@@]12CC3=C(C(O)=C(NC(=O)CNC(C)(C)C)C=C3N(C)C)C(=O)C1=C(O)[C@]1(O)C(=O)C(C(N)=O)=C(O)[C@@H](N(C)C)[C@]1([H])C2	0.5132	585.658	7	11	14	1	0.180875	1.36187	205.76	17.4868	0.19014	0.912882	Drugbank
CCN1CC(CCN2CCOCC2)C(C1=O)(C1=CC=CC=C1)C1=CC=CC=C1	3.1733	378.516	0	3	7	2	0.77403	1.88246	32.78	9.1733	0.482671	0.913462	Drugbank
NS(=O)(=O)C1=CC2=C(C=C1Cl)N=C(CSCC1=CC=CC=C1)NS2(=O)=O	2.2427	431.948	2	6	6	2	0.751934	1.09332	118.69	8.7573	0.199908	0.893842	Drugbank
CN(CC1=CN=C2N=C(N)N=C(N)C2=N1)C1=CC=C(C=C1)C(=O)N[C@@H](CCC(O)=O)C(O)=O	0.2684	454.447	5	12	12	3	0.29472	1.2957	210.54	17.7316	0.126943	0.938433	Drugbank
OCCOCCN1CCN(CC1)C(C1=CC=CC=C1)C1=CC=C(Cl)C=C1	3.0559	374.912	1	4	9	2	0.720292	1.57351	35.94	11.0559	0.266797	0.814647	Drugbank
OC(=O)CCCCCCCC(O)=O	1.8863	188.223	2	4	8	0	0.570182	0.972199	74.6	9.1137	0.122965	0.945778	Drugbank
[H][C@@]12C[C@@H](C)[C@H](C(=O)CO)[C@@]1(C)C[C@H](O)[C@@]1(F)[C@@]2([H])CCC2=CC(=O)C=C[C@]12C	2.7808	376.468	2	4	7	0	0.777165	1.03583	74.6	7.2192	0.218297	0.919201	Drugbank
CN(C)C(=O)OC1=C[N+](C)=CC=C1	0.5715	181.215	0	2	4	1	0.593415	0.770995	33.42	7.4285	0.194539	0.855809	Drugbank
COCCOC1=CC2=C(C=C1OCCOC)C(NC1=CC(=CC=C1)C#C)=NC=N2	3.4051	393.443	1	7	12	3	0.417884	1.28957	74.73	15.4051	0.259574	0.800787	Drugbank
ClCCN(CCCl)P1(=O)NCCCO1	1.884	261.089	1	2	5	0	0.605721	1.15303	41.57	6.116	0.475359	0.692175	Drugbank
CCC1(NC(=O)N(C)C1=O)C1=CC=CC=C1	1.4735	218.256	1	2	4	1	0.764131	1.05488	49.41	6.5265	0.436876	0.959251	Drugbank
CS(=O)(=O)C1=CC=C(C=C1)C1=C(C(=O)OC1)C1=CC=CC=C1	2.5577	314.362	0	4	4	2	0.816995	1.07922	60.44	6.4423	0.253397	0.819376	Drugbank
COC(CNC(N)=O)C[Hg]Cl	0.3243	367.198	2	2	6	0	0.688135	1.02194	64.35	8.6757	0.245116	0.839127	Drugbank
[H][C@]12SCC(C=C)=C(N1C(=O)[C@H]2NC(=O)C(=N/O)\C1=CSC(N)=N1)C(O)=O	-0.1718	395.422	4	10	7	1	0.231418	1.48257	158.21	11.1718	0.258027	0.886077	Drugbank
NC(N)=N	-1.16143	59.072	3	1	0	0	0.242956	0.198077	75.89	4.16143	0.5031	0.513993	Drugbank
OC(=O)C1=CN(C2CC2)C2=CC(N3CCNCC3)=C(F)C=C2C1=O	1.3689	331.347	2	6	3	1	0.89323	0.729138	72.88	5.6311	0.232833	0.805435	Drugbank
[Gd+3].COCCNC(=O)CN(CCN(CCN(CC([O-])=O)CC(=O)NCCOC)CC([O-])=O)CC([O-])=O	-7.3327	661.767	2	13	24	0	0.103604	1.81588	206.77	34.3327	0.212952	0.905453	Drugbank
CN(C)CCOC1=CC=C(C=C1)C(=C(\CCCl)C1=CC=CC=C1)\C1=CC=CC=C1	6.215	405.969	0	2	11	3	0.309453	1.35854	12.47	17.215	0.299302	0.815682	Drugbank
CNCCC=C1C2=CC=CC=C2CCC2=CC=CC=C12	3.8264	263.384	1	1	4	2	0.829968	1.37565	12.03	6.8264	0.483343	0.723632	Drugbank
[H][C@@]12N3CC[C@@]11C4=C(C=C(OC)C(=C4)[C@]4(C[C@H]5C[N@](C[C@](O)(CC)C5)CCC5=C4NC4=CC=CC=C54)C(=O)OC)N(C=O)[C@@]1([H])[C@](O)([C@H](OC(C)=O)[C@]2(CC)C=CC3)C(=O)OC	3.5175	824.972	3	12	15	3	0.131025	2.19646	171.17	18.5175	0.36649	0.90324	Drugbank
[H][C@@]1(CCC2=CC=CC=C2N(CC(O)=O)C1=O)N[C@@H](CCC1=CC=CC=C1)C(=O)OCC	2.5731	424.497	2	6	10	2	0.600953	1.73741	95.94	12.4269	0.378102	0.812712	Drugbank
ClC1=CC2=C(OC3=CC=CC=C3N=C2N2CCNCC2)C=C1	3.4292	313.788	1	4	0	2	0.80935	0.910647	36.86	2.4292	0.51003	0.627474	Drugbank
FC1=CNC(=O)NC1=O	-0.3633	130.078	2	2	0	0	0.482565	1.3767e-07	58.2	3.3633	0.305128	0.694872	Drugbank
CCCCOC1=CC=C(C=C1)C(=O)CCN1CCCCC1	3.9242	289.419	0	3	9	1	0.536338	1.1731	29.54	10.9242	0.154289	0.916754	Drugbank
BrC1=C(NC2=NCCN2)C=CC2=NC=CN=C12	1.7634	292.14	2	5	1	2	0.840528	0.271623	62.2	4.2366	0.258109	0.748687	Drugbank
[H][C@]12C[C@@H](O[C@@H]3O[C@H](C)[C@@H](O)[C@H](N)[C@@H]3O)\C=C\C=C\C=C\C=C\CC\C=C\C=C\[C@H](C)[C@@H](O)[C@@H](C)[C@H](C)OC(=O)C[C@H](O)C[C@H](O)C[C@H](O)CC[C@@H](O)[C@H](O)C[C@](O)(C[C@H](O)[C@H]1C(O)=O)O2	0.9357	926.107	12	18	18	0	0.175292	1.69974	319.61	20.0643	0.317207	0.781012	Drugbank
ClC(Cl)C(C1=CC=C(Cl)C=C1)C1=CC=CC=C1Cl	5.929	320.046	0	0	3	2	0.615021	1.18742	0	7.929	0.438033	0.81518	Drugbank
CC(=O)N(O)CCCCCNC(=O)CCC(=O)N(O)CCCCCNC(=O)CCC(=O)N(O)CCCCCN	0.9221	560.693	6	9	28	0	0.05958	2.10918	205.84	30.0779	0.137057	0.923418	Drugbank
CN1[C@H]2C[C@@H](C[C@@H]1[C@H]1O[C@@H]21)OC(=O)[C@H](CO)C1=CC=CC=C1	0.9181	303.358	1	5	6	1	0.661809	1.17578	62.3	9.0819	0.275755	0.903274	Drugbank
CN(C)CCOC(C1=CC=C(Cl)C=C1)C1=CC=CC=N1	3.4026	290.794	0	3	8	2	0.815174	1.52676	25.36	10.4026	0.364525	0.740447	Drugbank
CCC1=C2NC3=C(CCOC3(CC)CC(O)=O)C2=CC=C1	3.383	287.359	2	3	6	2	0.905784	1.27198	62.32	8.383	0.385726	0.822321	Drugbank
CCCNC(C)C(=O)NC1=CC=CC=C1C	2.32162	220.316	2	2	8	1	0.799248	0.961321	41.13	9.67838	0.232191	0.861967	Drugbank
NC1=NCC2N1C1=CC=CC=C1CC1=CC=CC=C21	2.4668	249.317	1	3	0	2	0.778952	0.821717	41.62	2.5332	0.457866	0.662754	Drugbank
NC(=O)CS(=O)C(C1=CC=CC=C1)C1=CC=CC=C1	2.01	273.357	1	2	5	2	0.905545	1.29613	60.16	7.99	0.518126	0.735037	Drugbank
NC1CC1C1=CC=CC=C1	1.5012	133.194	1	1	2	1	0.616936	0.591997	26.02	4.4988	0.231584	0.86022	Drugbank
CCN1C(=O)NC(C1=O)C1=CC=CC=C1	1.2994	204.229	1	2	3	1	0.738013	0.969438	49.41	5.7006	0.266395	0.931712	Drugbank
OC1=C(CC2=C(O)C(Cl)=CC(Cl)=C2Cl)C(Cl)=C(Cl)C=C1Cl	6.609	406.907	2	2	4	2	0.550693	1.05255	40.46	9.609	0.388408	0.874409	Drugbank
[H][C@@](N1CCC2=C(C1)C=CS2)(C(=O)OC)C1=CC=CC=C1Cl	3.6739	321.829	0	4	4	2	0.807761	1.33579	29.54	6.6739	0.363821	0.863794	Drugbank
[H][C@@]12C[C@@]3([H])C(=C(O)[C@]1(O)C(=O)C(C(N)=O)=C(O)[C@H]2N(C)C)C(=O)C1=C(O)C=CC=C1[C@@]3(C)O	-0.2144	444.44	6	9	10	1	0.33611	1.27428	181.62	14.2144	0.333944	0.895617	Drugbank
[H][C@]1([C@@H](C)O)C(=O)N2C(C(O)=O)=C(S[C@@H]3CN[C@@H](C3)C(=O)N(C)C)[C@H](C)[C@]12[H]	-0.308	383.47	3	7	10	0	0.558825	1.23334	110.18	13.308	0.246373	0.902124	Drugbank
[Cl-].[K+]	-5.992	74.551	0	0	0	0	0.251153	0	0	8.992	0	0	Drugbank
CC(O)=O	0.0909	60.052	1	2	1	0	0.429883	0.224615	37.3	3.9091	0.465837	0.568629	Drugbank
CCC1=C2CN3C(=CC4=C(COC(=O)[C@]4(O)CC)C3=O)C2=NC2=CC=C(OC(=O)N3CCC(CC3)N3CCCCC3)C=C12	3.9375	586.689	1	8	7	2	0.355956	1.12106	112.51	9.9375	0.0710841	0.959376	Drugbank
CC(N(O)C(N)=O)C1=CC2=CC=CC=C2S1	2.7322	236.296	2	3	4	2	0.621568	1.04677	66.56	6.2678	0.242088	0.94045	Drugbank
OC[C@@H](O)[C@@H](O)[C@H](O)[C@H](O)CO	-3.5854	182.172	6	6	11	0	0.261263	0.938902	121.38	17.5854	0.35366	0.871939	Drugbank
CC(CN(C)C)CN1C2=CC=CC=C2CCC2=CC=CC=C12	4.121	294.442	0	2	7	2	0.836647	1.7458	6.48	10.121	0.499948	0.730661	Drugbank
[O-][N+](=O)OCC(CO[N+]([O-])=O)O[N+]([O-])=O	-1.0201	227.085	0	9	8	0	0.373166	0.913651	157.11	12.0201	0.405084	0.690199	Drugbank
[H][C@@]12C[C@@H]([C@H](OC(C)=O)[C@@]1(C)CC[C@@]1([H])[C@@]2([H])CC[C@@]2([H])C[C@H](O)[C@H](C[C@]12C)N1CCOCC1)[N+]1(CC=C)CCCC1	4.4075	529.786	1	5	9	0	0.324903	1.33379	59	10.4075	0.171307	0.914375	Drugbank
N1C2=CC=CC=C2N=C1C1=CSC=N1	2.6864	201.254	1	3	1	3	0.657283	1.01328e-06	41.57	4.3136	0.0985357	0.901464	Drugbank
CC(C)[C@H]1CC[C@@H](CC1)C(=O)N[C@H](CC1=CC=CC=C1)C(O)=O	3.2609	317.429	2	3	8	1	0.846061	1.14862	66.4	9.2609	0.176916	0.92932	Drugbank
C[N+]1=C(\C=N\O)C=CC=C1	0.3192	137.162	1	2	3	1	0.257158	0.0978113	36.47	6.6808	0.245833	0.758634	Drugbank
[Gd+3].OC(=O)CN(CCN(CCN(CC([O-])=O)CC([O-])=O)CC([O-])=O)C(COCC1=CC=CC=C1)C(O)=O	-5.1033	667.726	2	14	20	1	0.133177	1.86377	213.94	29.1033	0.245228	0.895137	Drugbank
CC1=C(CCN2CCC(CC2)C2=NOC3=C2C=CC(F)=C3)C(=O)N2CCCCC2=N1	4.235	410.493	0	5	5	2	0.657745	1.18206	61.94	8.235	0.0987664	0.962601	Drugbank
COC1=CC2=C(NC(=N2)[S@@](=O)CC2=NC=C(C)C(OC)=C2C)C=C1	2.89974	345.424	1	5	9	3	0.769239	1.18979	77.1	12.1003	0.184104	0.891362	Drugbank
CC1=CC(CN2CCN(CC2)C(C2=CC=CC=C2)C2=CC=C(Cl)C=C2)=CC=C1	5.55562	390.958	0	2	6	3	0.562641	2.01688	6.48	11.5556	0.281165	0.823812	Drugbank
NC(=N)C1=CC=C(OCCCCCOC2=CC=C(C=C2)C(N)=N)C=C1	2.88284	340.427	4	4	10	2	0.301958	1.31877	118.2	12.1172	0.0885189	0.947296	Drugbank
[H][C@]12SC(C)(C)[C@@H](N1C(=O)[C@H]2N1C(=O)[C@H](NC1(C)C)C1=CC=CC=C1)C(O)=O	1.4111	389.477	2	6	7	1	0.760095	1.15525	89.95	9.5889	0.272389	0.894627	Drugbank
NC1=NC2=C(S1)C=C(OC(F)(F)F)C=C2	2.7771	234.202	1	4	2	2	0.824829	0.290601	48.14	4.2229	0.138245	0.903466	Drugbank
[H][C@@]12CC[C@](O)(C(=O)CO)[C@@]1(C)C[C@H](O)[C@@]1([H])[C@@]2([H])CCC2=CC(=O)CC[C@]12C	1.7816	362.466	3	5	7	0	0.696016	0.970241	94.83	8.2184	0.200141	0.930872	Drugbank
CN(CC=CC1=CC=CC=C1)CC1=CC=CC2=CC=CC=C12	4.985	287.406	0	1	6	3	0.639079	1.36206	3.24	10.985	0.181841	0.914108	Drugbank
[Br-].C[N+]1(C)C2CCC1CC(C2)OC(=O)C(O)C1=CC=CC=C1	-0.963	370.287	1	3	6	1	0.550802	1.10734	46.53	10.963	0.245288	0.911426	Drugbank
CN1C=CNC1=S	0.2775	114.173	1	1	1	0	0.500456	0.153389	15.27	3.7225	0.384962	0.6236	Drugbank
[H][C@@]12CC(=O)N1[C@@H](C(O)=O)\C(O2)=C\CO	-1.0956	199.162	2	5	3	0	0.551312	0.754997	87.07	7.0956	0.485323	0.730397	Drugbank
[Gd+3].OC(=O)CN(CCN(CCN(CC(O)=O)CC([O-])=O)CC([O-])=O)CC([O-])=O	-6.6887	547.575	2	13	16	0	0.184567	2.33273	204.71	25.6887	0.286086	0.877309	Drugbank
[H][C@]12C[C@H](N(C(=O)[C@H](C)N[C@@H](CCC)C(=O)OCC)[C@@]1([H])CCCC2)C(O)=O	1.9406	368.474	2	6	11	0	0.635821	1.69763	95.94	12.0594	0.337052	0.886518	Drugbank
ClCCN(CCCl)C1=CNC(=O)NC1=O	0.4468	252.101	2	3	5	0	0.742611	0.893305	61.44	7.5532	0.417088	0.727313	Drugbank
CN(C)CCN(CC1=CC=CC=C1)C1=CC=CC=N1	2.6498	255.365	0	3	8	2	0.790803	1.86948	19.37	10.3502	0.424405	0.701585	Drugbank
ClC1=CC(Cl)=C(Cl)C=C1OCC#CI	4.4215	361.393	0	1	2	1	0.43042	0.61923	9.23	4.4215	0.2028	0.870218	Drugbank
CCC1(C(=O)NCNC1=O)C1=CC=CC=C1	0.5379	218.256	2	2	3	1	0.711645	1.10215	58.2	6.4621	0.537728	0.959749	Drugbank
COC1=CC2=C(C=C1)C=C(C=C2)[C@H](C)C(O)=O	3.0365	230.263	1	3	5	2	0.881078	0.603239	46.53	7.0365	0.147797	0.952044	Drugbank
OC(=O)C1=CC(=CC=C1O)\N=N\C1=CC=C(C=C1)S(=O)(=O)NC1=NC=CC=C1	3.7016	398.4	3	8	7	3	0.540588	1.21508	141.31	10.7016	0.152964	0.934467	Drugbank
C(C1=NCCN1)C1=CC=CC=C1	1.2308	160.22	1	2	2	1	0.691051	0.924627	24.39	4.7692	0.227389	0.985807	Drugbank
CCOC(=O)C1=CN=C(C=C1)C#CC1=CC2=C(SCCC2(C)C)C=C1	4.4315	351.471	0	4	5	2	0.592555	0.922496	39.19	8.4315	0.0719101	0.957871	Drugbank
OC1=CC=C(C=C1)C1CNCCC2=C(Cl)C(O)=C(O)C=C12	2.7344	305.761	4	4	4	2	0.611367	1.00937	72.72	6.2656	0.321131	0.832692	Drugbank
FC(F)(F)CN1C2=C(C=C(Cl)C=C2)C(=NCC1=O)C1=CC=CC=C1	4.0863	352.743	0	2	2	2	0.801033	1.19248	32.67	5.0863	0.47576	0.759484	Drugbank
CCN1N=NN(CCN2CCC(COC)(CC2)N(C(=O)CC)C2=CC=CC=C2)C1=O	2.9503	416.526	0	6	12	1	0.614045	1.85397	81.05	13.0497	0.193654	0.934736	Drugbank
CCN(CC)CCOC(=O)C1(CCCCC1)C1CCCCC1	4.4022	309.494	0	3	9	0	0.652719	1.54047	29.54	10.4022	0.314642	0.84479	Drugbank
CCOC1=NC2=C(N1CC1=CC=C(C=C1)C1=CC=CC=C1C1=NN=NN1)C(=CC=C2)C(=O)OC(C)OC(=O)OC1CCCCC1	6.3191	610.671	1	11	12	5	0.14091	2.36861	143.34	20.3191	0.375931	0.766489	Drugbank
C[C@](N)(CC1=CC=C(O)C=C1)C(O)=O	0.7367	195.218	3	4	6	1	0.663716	0.977851	83.55	9.2633	0.227669	0.92066	Drugbank
NC1=NC(=O)C2=C(N1)N(COCCO)C=N2	-1.2701	225.208	3	7	5	1	0.554386	0.710694	114.76	10.2701	0.295615	0.791387	Drugbank
[H][C@@]12CC[C@H](O)[C@@]1(C)CC[C@]1([H])C3=C(CC[C@@]21[H])C=C(O)C=C3	3.6092	272.388	2	2	3	1	0.75717	0.732159	40.46	4.6092	0.175141	0.891738	Drugbank
CN(C)CC\C=C1\C2=CC=CC=C2COC2=C1C=C(CC(O)=O)C=C2	3.5895	337.419	1	4	7	2	0.905755	1.43309	49.77	9.5895	0.479088	0.730666	Drugbank
[H][C@@]12CC[C@](O)(C(=O)COC(=O)CN(CC)CC)[C@@]1(C)C[C@H](O)[C@@]1([H])[C@@]2([H])CCC2=CC(=O)CC[C@]12C	2.6743	475.626	2	7	13	0	0.545685	1.32559	104.14	13.3257	0.145738	0.946593	Drugbank
CCCCC[C@H](O)\C=C\[C@H]1[C@H](O)CC(=O)[C@@H]1CCCCCCC(O)=O	3.4751	354.487	3	5	16	0	0.347613	1.34868	94.83	16.4751	0.216561	0.8724	Drugbank
C[N@@+]12CC[C@@H](CC1)C(C2)OC(=O)C(O)(C1=CC=CC=C1)C1=CC=CC=C1	2.7045	352.454	1	3	6	2	0.679789	1.59751	46.53	8.2955	0.365788	0.820448	Drugbank
CCOC(=O)CC(SP(=S)(OC)OC)C(=O)OCC	2.1218	330.364	0	8	13	0	0.470197	1.73788	71.06	13.8782	0.374289	0.810363	Drugbank
[H][C@]12COC(=O)[C@]1([H])[C@H](C1=CC(OC)=C(O)C(OC)=C1)C1=CC3=C(OCO3)C=C1[C@H]2O[C@@H]1O[C@]2([H])CO[C@@H](C)O[C@@]2([H])[C@H](O)[C@H]1O	1.3386	588.562	3	13	11	2	0.429829	1.3804	160.83	14.6614	0.326448	0.847298	Drugbank
CC1=C(C)C(NC2=CC=CC=C2C(O)=O)=CC=C1	3.74524	241.29	2	3	5	2	0.860055	0.728747	49.33	7.74524	0.261793	0.827983	Drugbank
NS(=O)(=O)C1=CC2=C(NCNS2(=O)=O)C=C1C(F)(F)F	0.0141	331.297	3	5	2	1	0.669984	0.604066	118.36	5.9859	0.313371	0.783749	Drugbank
NC(=O)N1C2=CC=CC=C2CC(=O)C2=C1C=CC=C2	2.6422	252.273	1	2	0	2	0.782958	1.00514	63.4	2.3578	0.524546	0.712594	Drugbank
CCC(=O)C1=CC2=C(SC3=CC=CC=C3N2CC(C)N(C)C)C=C1	4.8321	340.492	0	4	9	2	0.727312	1.05744	23.55	12.8321	0.380263	0.730041	Drugbank
CC[C@H]1OC(=O)[C@H](C)[C@@H](O[C@H]2C[C@@](C)(OC)[C@@H](O)[C@H](C)O2)[C@H](C)[C@@H](O[C@@H]2O[C@H](C)C[C@@H]([C@H]2O)N(C)C)[C@](C)(O)C[C@@H](C)C(=NOCOCCOC)[C@H](C)[C@@H](O)[C@]1(C)O	2.2096	837.058	5	17	32	0	0.0778107	2.79868	216.89	32.7904	0.428557	0.777787	Drugbank
CCN1C=C(C(O)=O)C(=O)C2=C1N=C(C)C=C2	1.38112	232.239	1	5	4	1	0.849524	0.466003	70.5	6.61888	0.305031	0.725726	Drugbank
NNCCC1=CC=CC=C1	0.6924	136.198	2	2	4	1	0.473732	0.874053	38.05	7.3076	0.197109	0.919962	Drugbank
CC(C)[N+](C)(CCOC(=O)C1C2=CC=CC=C2OC2=CC=CC=C12)C(C)C	4.7308	368.497	0	3	11	2	0.546096	1.79921	35.53	14.7308	0.318519	0.851613	Drugbank
CCCCS(=O)(=O)N[C@@H](CC1=CC=C(OCCCCC2CCNCC2)C=C1)C(O)=O	2.9505	440.606	3	6	15	1	0.384302	1.42835	104.73	16.0495	0.132877	0.943104	Drugbank
CC(C)CN1C=NC2=C1C1=C(C=CC=C1)N=C2N	2.8227	240.31	1	4	5	3	0.748971	0.873287	56.73	8.1773	0.421997	0.647294	Drugbank
COC1=CC(C(O)C(C)N)=C(OC)C=C1	1.0844	211.261	2	4	9	1	0.781942	1.02556	64.71	11.9156	0.413339	0.712619	Drugbank
NCCCC[C@H](N[C@@H](CCC1=CC=CC=C1)C(O)=O)C(=O)N1CCC[C@H]1C(O)=O	1.2352	405.495	4	7	13	1	0.384488	2.16618	132.96	15.7648	0.392572	0.797294	Drugbank
CNS(=O)(=O)CC1=CC=C2NC=C(CCN(C)C)C2=C1	1.3212	295.408	2	3	9	2	0.844571	1.68826	65.2	12.6788	0.291655	0.809151	Drugbank
CN1CCN(CC(=O)N2C3=CC=CC=C3C(=O)NC3=C2N=CC=C3)CC1	1.5594	351.41	1	5	3	2	0.889276	1.41613	68.78	6.4406	0.38153	0.854028	Drugbank
[H][C@]12SCC(C=C)=C(N1C(=O)[C@H]2NC(=O)C(=N/OCC(O)=O)\C1=CSC(N)=N1)C(O)=O	-0.5448	453.458	4	12	9	1	0.226185	1.55231	184.51	13.5448	0.33672	0.79154	Drugbank
CCCNC(=O)NS(=O)(=O)C1=CC=C(Cl)C=C1	1.7379	276.745	2	3	5	1	0.879458	1.12382	75.27	7.2621	0.257593	0.851014	Drugbank
C[C@@H](O[C@H]1OCCN(CC2=NNC(=O)N2)[C@H]1C1=CC=C(F)C=C1)C1=CC(=CC(=C1)C(F)(F)F)C(F)(F)F	4.9668	534.432	2	5	7	2	0.437625	1.89442	75.19	10.9668	0.365333	0.862722	Drugbank
[H][C@]12C[C@@H](O)C=C[C@]11CCN(C)CC3=C1C(O2)=C(OC)C=C3	1.8503	287.359	1	4	4	1	0.800524	0.891351	41.93	6.1497	0.513254	0.617145	Drugbank
CNC[C@H](O)C1=CC(O)=C(O)C=C1	0.3506	183.207	4	4	7	1	0.510157	0.904184	72.72	10.6494	0.240506	0.896208	Drugbank
CC\C(=C(/C1=CC=CC=C1)C1=CC=C(OCCN(C)C)C=C1)C1=CC=CC=C1	5.9961	371.524	0	2	11	3	0.450573	1.42944	12.47	16.9961	0.321655	0.784448	Drugbank
CC(C)OP(F)(=O)OC(C)C	2.914	184.147	0	3	8	0	0.629869	0.954912	35.53	8.086	0.36025	0.876534	Drugbank
CCCCC1=NC(Cl)=C(CO)N1CC1=CC=C(C=C1)C1=CC=CC=C1C1=NNN=N1	4.2668	422.92	2	6	10	4	0.44208	1.79102	92.51	15.2668	0.277186	0.85197	Drugbank
CSC1=CC2=C(SC3=CC=CC=C3N2CCC2CCCCN2C)C=C1	5.8856	370.587	0	4	6	2	0.619208	1.75564	6.48	10.8856	0.471818	0.637139	Drugbank
CCOC(=O)NC1=CC2=C(SC3=CC=CC=C3N2C(=O)CCN2CCOCC2)C=C1	4.1066	427.526	1	6	6	2	0.774511	1.70977	71.11	9.1066	0.375825	0.72377	Drugbank
[H][C@]12C[C@@H](O[C@@H]3O[C@H](C)[C@@H](O)[C@H](N)[C@@H]3O)\C=C\C=C\C=C\C=C\C=C\C=C\C=C\[C@H](C)[C@@H](O)[C@@H](C)[C@H](C)OC(=O)C[C@H](O)C[C@H](O)CC[C@@H](O)[C@H](O)C[C@H](O)C[C@](O)(C[C@H](O)[C@H]1C(O)=O)O2	0.7117	924.091	12	18	18	0	0.173524	2.22547	319.61	20.2883	0.320563	0.790001	Drugbank
CC(=O)CC(C1=CC=CC=C1)C1=C(O)C2=C(OC1=O)C=CC=C2	3.6376	308.333	1	4	6	2	0.747626	1.24584	63.6	8.6376	0.396167	0.859712	Drugbank
O=C(OCC1=CC=CC=C1)C1=CC=CC=C1	3.0436	212.248	0	2	3	2	0.730798	0.789751	26.3	5.0436	0.174771	0.919661	Drugbank
CC1=NC=C2CN=C(C3=CC=CC=C3F)C3=C(C=CC(Cl)=C3)N12	4.32422	325.774	0	3	2	3	0.654885	1.14124	30.18	6.32422	0.519885	0.699272	Drugbank
CC1(C)NC(=O)N(C1=O)C1=CC(=C(C=C1)[N+]([O-])=O)C(F)(F)F	2.4484	317.223	1	4	4	1	0.514937	0.741306	92.55	5.5516	0.220308	0.845235	Drugbank
[H][C@@]12C[C@@H](C)[C@](O)(C(=O)CO)[C@@]1(C)C[C@H](O)[C@@]1(F)[C@@]2([H])C[C@H](F)C2=CC(=O)C=C[C@]12C	1.8437	410.457	3	5	8	0	0.645896	1.05722	94.83	9.1563	0.239541	0.907694	Drugbank
CC1=CN([C@@H]2O[C@H](CO)C=C2)C(=O)NC1=O	-0.2846	224.216	2	4	4	0	0.649889	0.919944	78.87	7.2846	0.251116	0.84354	Drugbank
[H]C(=O)N1C(CNC2=CC=C(C=C2)C(=O)N[C@@H](CCC(O)=O)C(O)=O)CNC2=C1C(=O)NC(N)=N2	-1.8099	473.446	7	11	9	1	0.213131	1.21527	215.55	14.8099	0.103559	0.966234	Drugbank
CN1C2=C(N(CC(O)CO)C=N2)C(=O)N(C)C1=O	-1.1219	254.246	2	6	7	1	0.646083	0.731614	98.9	12.1219	0.289783	0.794072	Drugbank
CC1C2CC3=C(C=C(O)C=C3)C1(C)CCN2CC=C(C)C	3.8826	285.431	1	2	7	1	0.833526	1.67396	23.47	8.8826	0.293032	0.89031	Drugbank
[Mg++].[O-]S([O-])(=O)=O	-1.7188	120.368	0	4	0	0	0.21634	0.435658	80.26	4.7188	1	1	Drugbank
CC(C)OC(=O)CCC\C=C/C[C@H]1[C@@H](O)C[C@@H](O)[C@@H]1CC[C@@H](O)CCC1=CC=CC=C1	4.1864	432.601	3	5	18	1	0.247186	1.51573	86.99	20.1864	0.192194	0.894007	Drugbank
COC1=NC=CN=C1NS(=O)(=O)C1=CC=C(N)C=C1	0.8682	280.309	2	6	6	2	0.804522	1.05635	107.2	10.1318	0.31334	0.837338	Drugbank
[H][C@@]12CCC(=O)[C@@]1(C)CC[C@]1([H])C3=C(CC[C@@]21[H])C=C(O)C=C3	3.8174	270.372	1	2	2	1	0.777884	0.736288	37.3	3.8174	0.178835	0.888982	Drugbank
CNC1(C)C2CCC(C2)C1(C)C	2.4206	167.296	1	1	5	0	0.632182	1.17692	12.03	5.5794	0.658838	0.873715	Drugbank
NCC=C.ClCC1CO1	0.7551	149.621	1	2	3	0	0.357721	0.832169	38.55	5.2449	0.244555	0.881858	Drugbank
CC(=O)NCCCS(O)(=O)=O	-0.5996	181.213	2	4	6	0	0.447848	0.833421	83.47	9.5996	0.182064	0.951302	Drugbank
CC1=CC(OCC2CNC(=O)O2)=CC(C)=C1	1.79064	221.256	1	3	5	1	0.846071	0.75098	47.56	7.20936	0.181785	0.890933	Drugbank
COC1=C(OC)C=C(CCN(C)CCCC(C#N)(C(C)C)C2=CC(OC)=C(OC)C=C2)C=C1	5.09308	454.611	0	6	20	2	0.419905	1.56017	63.95	24.0931	0.169411	0.940472	Drugbank
COC1=CC(=CC(OC)=C1OC)C(=O)NCC1=CC=C(OCCN(C)C)C=C1	2.5828	388.464	1	6	15	2	0.674743	1.53259	69.26	17.4172	0.167623	0.946121	Drugbank
ClC1=CC=CC(=C1)N1CCN(CCCN2N=C3C=CC=CN3C2=O)CC1	2.9867	371.872	0	4	5	1	0.690401	1.14636	42.39	6.0133	0.106606	0.952477	Drugbank
NC[C@H]1O[C@H](O[C@@H]2[C@@H](N)C[C@@H](N)[C@H](O[C@H]3O[C@H](CO)[C@@H](O)[C@H](N)[C@H]3O)[C@H]2O)[C@H](N)C[C@@H]1O	-6.2958	467.52	10	14	16	0	0.174007	1.24747	268.17	25.2958	0.236814	0.901738	Drugbank
[H][C@@]12CN(C[C@]1([H])[C@H]2N)C1=NC2=C(C=C1F)C(=O)C(=CN2C1=C(F)C=C(F)C=C1)C(O)=O	2.1951	416.359	2	7	4	2	0.676419	0.598965	99.76	6.8049	0.385115	0.659619	Drugbank
O[C@@H]1CO[C@@H](O[C@@H]2CO[C@@H](O)[C@H](OS(O)(=O)=O)[C@H]2OS(O)(=O)=O)[C@H](OS(O)(=O)=O)[C@H]1OS(O)(=O)=O	-4.8106	602.501	6	21	16	0	0.127657	1.49739	322.55	23.8106	0.302298	0.870097	Drugbank
CCC(=O)N(C1=CC=CC=C1)C1(COC)CCN(CCC2=CC=CS2)CC1	4.2148	386.561	0	4	10	2	0.681092	1.54005	32.78	13.2148	0.239028	0.918853	Drugbank
NC1=NC(=O)N(C=C1)[C@@H]1CS[C@H](CO)O1	-0.2992	229.261	2	5	3	0	0.703862	0.670343	88.15	6.2992	0.213191	0.880967	Drugbank
CCCCCN(C)CCC(O)(P(O)(O)=O)P(O)(O)=O	0.5	319.231	5	8	16	0	0.305757	1.2157	138.53	18.5	0.263218	0.897912	Drugbank
CCN(CC)C(=O)N1CCN(C)CC1	0.6956	199.298	0	2	5	0	0.654165	1.56023	26.79	7.3044	0.263426	0.899954	Drugbank
CC(C(O)=O)C1=CC(F)=C(C=C1)C1=CC=CC=C1	3.6808	244.265	1	2	4	2	0.89375	0.894161	37.3	6.6808	0.155871	0.958455	Drugbank
[H][C@]12SC(C)(C)[C@@H](N1C(=O)[C@H]2NC(=O)C1=C(C)ON=C1C1=CC=CC=C1)C(O)=O	1.89532	401.444	2	7	7	2	0.752451	1.07697	112.74	10.1047	0.26075	0.889574	Drugbank
CCOC1=CC=CC=C1OCCN[C@H](C)CC1=CC(=C(OC)C=C1)S(N)(=O)=O	2.3409	408.52	2	6	15	2	0.553787	1.94104	99.88	17.6591	0.152712	0.940201	Drugbank
[H][C@]12CC3=C(C(O)=C(O)C=C3)C3=CC=CC(CCN1C)=C23	2.8499	267.328	2	3	3	2	0.721339	0.634808	43.7	5.1501	0.314753	0.750493	Drugbank
CCCC1=C2N(CC)C(=CC(=O)C2=CC2=C1OC(=CC2=O)C(O)=O)C(O)=O	2.1738	371.345	2	8	7	1	0.659607	0.884866	121.21	8.8262	0.279588	0.80554	Drugbank
[H][C@@]12CC[C@@](O)(C#C)[C@@]1(C)CC[C@]1([H])[C@@]3([H])CCC(=O)C=C3CC[C@@]21[H]	3.4925	298.426	1	2	2	0	0.695089	0.922726	37.3	2.4925	0.214242	0.939621	Drugbank
CC(C)(C)C(=O)OCOP(=O)(COCCN1C=NC2=C(N)N=CN=C12)OCOC(=O)C(C)(C)C	2.7025	501.477	1	13	12	2	0.207152	2.51301	166.98	14.2975	0.387146	0.716158	Drugbank
CN1CCC(CC1)=C1C2=CC=CC=C2CCC2=C1N=CC=C2	3.7077	290.41	0	2	1	2	0.735108	1.13995	16.13	3.7077	0.512196	0.685002	Drugbank
OP(O)(=O)C(Cl)(Cl)P(O)(O)=O	0.4307	244.891	4	6	6	0	0.413787	0.916755	115.06	8.5693	0.616011	0.931748	Drugbank
CCN(CC)CCOC(=O)C1=CC=C(N)C=C1	1.7674	236.315	1	4	9	1	0.603846	1.04567	55.56	11.2326	0.142067	0.937025	Drugbank
FC1=CC=C(C=C1)[C@@H]1CCNC[C@H]1COC1=CC2=C(OCO2)C=C1	3.3265	329.371	1	4	4	2	0.933941	1.52495	39.72	6.3265	0.275585	0.806149	Drugbank
CC(C)NC1=C(N=CC=C1)N1CCN(CC1)C(=O)C1=CC2=C(N1)C=CC(NS(C)(=O)=O)=C2	2.7171	456.572	3	6	9	3	0.526086	1.38895	110.43	12.2829	0.130099	0.939543	Drugbank
[H][C@@]12OC3=C(O)C=CC4=C3[C@@]11CCN(CC3CC3)[C@]([H])(C4)[C@]1(O)CCC2=O	1.5254	341.407	2	5	4	1	0.853622	1.15959	70	6.4746	0.359418	0.83478	Drugbank
CN1N=C(S\C1=N\C(C)=O)S(N)(=O)=O	-0.873	236.278	1	5	3	0	0.64491	0.599382	105.19	6.873	0.170735	0.912166	Drugbank
[H][C@@]12CC[C@](O)(C(=O)CO)[C@@]1(C)C[C@H](O)[C@@]1(F)[C@@]2([H])CCC2=CC(=O)CC[C@]12C	1.8737	380.456	3	5	7	0	0.679895	0.964099	94.83	8.1263	0.20149	0.934698	Drugbank
COC1=C(C\C=C(/C)CCC(=O)OCCN2CCOCC2)C(O)=C2C(=O)OCC2=C1C	2.52402	433.501	1	8	13	1	0.469017	1.34961	94.53	14.476	0.139629	0.939017	Drugbank
[H][C@]12SCC(COC(C)=O)=C(N1C(=O)[C@H]2NC(=O)[C@H](N)C1=CC=CC=C1)C(O)=O	-0.0119	405.432	3	8	8	1	0.443537	1.32676	139.03	12.0119	0.226525	0.91449	Drugbank
CCN(CC)CCN1C2=C(C=C(Cl)C=C2)C(=NCC1=O)C1=CC=CC=C1F	4.0049	387.886	0	3	8	2	0.750508	1.55346	35.91	11.0049	0.406585	0.842776	Drugbank
CCOC(=O)[C@H](CCC1=CC=CC=C1)N[C@@H](C)C(=O)N1CC2=CC(OC)=C(OC)C=C2C[C@H]1C(O)=O	2.5843	498.576	2	8	15	2	0.45464	2.30638	114.4	17.4157	0.249278	0.88756	Drugbank
CC1=CC=C(C=C1)N(CC1=NCCN1)C1=CC(O)=CC=C1	2.84042	281.359	2	4	6	2	0.905671	1.46558	47.86	8.15958	0.439744	0.688309	Drugbank
OC1=CC=C2C(OC3=CC(O)=CC=C3C22OC(=O)C3=C2C=CC=C3)=C1	3.6658	332.311	2	5	2	3	0.614448	0.978317	75.99	5.6658	0.601646	0.643397	Drugbank
COC1=CC=CC2=C1C(=O)C1=C(O)C3=C(C[C@](O)(C[C@@H]3O[C@H]3C[C@H](N)[C@H](O)[C@H](C)O3)C(C)=O)C(O)=C1C2=O	1.0289	527.526	5	11	12	2	0.305129	0.981389	185.84	15.9711	0.32529	0.758279	Drugbank
NS(=O)(=O)C1=C(Cl)C=C(NCC2=CC=CO2)C(=C1)C(O)=O	1.8907	330.749	3	6	6	2	0.768936	1.09756	122.63	9.1093	0.311501	0.834262	Drugbank
[H][C@@]12CCCN1C(=O)[C@H](CC1=CC=CC=C1)N1C(=O)[C@](C)(NC(=O)[C@H]3CN(C)[C@]4([H])CC5=CNC6=CC=CC(=C56)C4=C3)O[C@@]21O	1.9908	581.673	3	6	7	3	0.43401	1.79248	118.21	11.0092	0.26547	0.886781	Drugbank
ClC1=C(NC2=NCCN2)C2=NSN=C2C=C1	1.7158	253.718	2	6	1	2	0.812404	0.716575	62.2	4.2842	0.37939	0.7059	Drugbank
[O-][N+](=O)C1=CC=C(O1)\C=N\N1CC(=O)NC1=O	0.0735	238.159	1	6	3	1	0.345748	0.954012	118.05	6.9265	0.106125	0.896494	Drugbank
[H][C@@]12CC3=CN(C)C4=CC=CC(=C34)[C@]1(C[C@@H](COC(=O)C1=CN=CC(Br)=C1)CN2C)OC	3.9109	484.394	0	6	7	3	0.526092	1.37158	56.59	10.9109	0.181093	0.916054	Drugbank
[H][C@@]12CC[C@@]3(CCC(=O)O3)[C@@]1(C)C[C@H]1O[C@@]11[C@@]2([H])[C@@H](CC2=CC(=O)CC[C@]12C)C(=O)OC	3.1245	414.498	0	6	4	0	0.484334	1.17591	82.2	4.1245	0.275095	0.868398	Drugbank
CC(C)CN(C[C@@H](O)[C@H](CC1=CC=CC=C1)NC(=O)O[C@H]1CCOC1)S(=O)(=O)C1=CC=C(N)C=C1	2.4028	505.637	3	7	15	2	0.39974	1.8901	131.19	17.5972	0.380296	0.791128	Drugbank
CCC(=O)O[C@@](CC1=CC=CC=C1)([C@H](C)CN(C)C)C1=CC=CC=C1	4.2755	339.479	0	3	12	2	0.672558	1.82808	29.54	15.2755	0.584413	0.81199	Drugbank
CC1=CC(=NN=C1NCCN1CCOCC1)C1=CC=CC=C1	2.19612	298.39	1	5	6	2	0.916821	1.33048	50.28	8.80388	0.128197	0.92512	Drugbank
[I-].[I-].[I-].CC[N+](CC)(CC)CCOC1=CC=CC(OCC[N+](CC)(CC)CC)=C1OCC[N+](CC)(CC)CC	-3.5355	891.54	0	3	30	1	0.0948445	1.39649	27.69	37.5355	0.332677	0.767567	Drugbank
OC1=CC=C(C=C1)C1=C(C(=O)C2=CC=C(OCCN3CCCCC3)C=C2)C2=C(S1)C=C(O)C=C2	6.0752	473.594	2	6	9	4	0.318664	1.72589	70	16.0752	0.28113	0.81579	Drugbank
COC(=O)C1=C(C)NC(C)=C(C1C1=CC=CC2=NON=C12)C(=O)OC(C)C	2.5822	371.393	1	8	9	2	0.8181	1.28014	103.55	11.4178	0.590718	0.762332	Drugbank
CC(=O)NC1=C(I)C(C(O)=O)=C(I)C(NC(C)=O)=C1I	3.1154	613.915	3	4	5	1	0.456992	0.61459	95.5	6.1154	0.518309	0.560899	Drugbank
NCCC1=CC=NN1	-0.0891	111.148	2	2	3	1	0.560082	0.673238	54.7	7.0891	0.220969	0.893354	Drugbank
[H][C@@]12CO[C@@]3(COS(N)(=O)=O)OC(C)(C)O[C@@]3([H])[C@]1([H])OC(C)(C)O2	-0.3954	339.366	1	8	8	0	0.738617	1.2487	115.54	11.3954	0.425812	0.754237	Drugbank
[H][C@]12SCC(CSC3=NN=NN3C)=C(N1C(=O)[C@]2(NC(=O)CSCC#N)OC)C(O)=O	-0.72832	471.546	2	13	11	1	0.201128	1.38763	163.33	15.7283	0.263579	0.901681	Drugbank
CCCC1=NC(=C(N1CC1=CC=C(C=C1)C1=C(C=CC=C1)C1=NN=NN1)C(O)=O)C(C)(C)O	3.6566	446.511	3	8	12	4	0.376501	1.85066	129.81	16.6566	0.27327	0.879721	Drugbank
CCCN(CCC)CCC1=C2CC(=O)NC2=CC=C1	2.8457	260.381	1	2	9	1	0.817332	1.41602	32.34	10.1543	0.295444	0.841773	Drugbank
COC1=C(NC2=C3C=CC=CC3=NC3=CC=CC=C23)C=CC(NS(C)(=O)=O)=C1	4.5117	393.468	2	5	7	4	0.487708	1.57567	80.32	12.5117	0.265754	0.906729	Drugbank
C[C@@H]1CCN([C@H](C1)C(O)=O)C(=O)[C@H](CCCNC(N)=N)NS(=O)(=O)C1=CC=CC2=C1NCC(C)C2	0.91257	508.645	6	7	11	1	0.161855	2.10635	177.71	14.0874	0.444775	0.782768	Drugbank
N[C@@H](CC1=CC(I)=C(OC2=CC(I)=C(O)C=C2)C(I)=C1)C(O)=O	3.9527	650.976	3	5	7	2	0.42671	1.04089	92.78	9.9527	0.427467	0.878705	Drugbank
CC(C)N(CCC(C(N)=O)(C1=CC=CC=C1)C1=NC=CC=C1)C(C)C	3.3619	339.483	1	3	12	2	0.802071	1.70081	59.22	14.3619	0.500357	0.836048	Drugbank
CCN(CC)CC(=O)NC1=C(C)C=CC=C1C	2.58374	234.343	1	2	9	1	0.848967	1.38629	32.34	10.4163	0.268039	0.856721	Drugbank
NCCC(O)(P(O)(O)=O)P(O)(O)=O	-1.6633	235.069	6	8	10	0	0.315125	1.23697	161.31	14.6633	0.570275	0.752648	Drugbank
CN1CCC[C@@H]1CCO[C@](C)(C1=CC=CC=C1)C1=CC=C(Cl)C=C1	5.1044	343.898	0	2	8	2	0.722715	1.89089	12.47	12.1044	0.396666	0.740853	Drugbank
CN1C2=C(NC=N2)C(=O)N(C)C1=O	0.0515	180.167	1	3	2	1	0.562472	0.169754	69.3	5.9485	0.4296	0.576906	Drugbank
[H]C(=O)[C@H](O)[C@@H](O)[C@]([H])(O[C@@]1([H])O[C@H](CO)[C@@]([H])(O[C@H]2O[C@H](C)[C@@H](N[C@@]3([H])C=C(CO)[C@@H](O)[C@H](O)[C@H]3O)[C@H](O)[C@H]2O)[C@H](O)[C@H]1O)[C@H](O)CO	-8.7219	645.608	14	19	27	0	0.0652615	1.42323	329.01	38.7219	0.137181	0.962148	Drugbank
[H][C@]12SCC(CSC3=NN=NN3C)=C(N1C(=O)[C@H]2NC(=O)C(=N/OC)\C1=CSC(N)=N1)C(O)=O	-0.8698	511.571	3	15	11	2	0.172027	1.60544	190.81	16.8698	0.239786	0.897423	Drugbank
CCN(C(=O)C=CC)C1=CC=CC=C1C	2.92402	203.285	0	1	6	1	0.691577	1.5058	20.31	7.07598	0.419236	0.809914	Drugbank
CC(C)N1CCN(CC1)C1=CC=C(OC[C@@H]2CO[C@](CN3C=NC=N3)(O2)C2=C(Cl)C=C(Cl)C=C2)C=C1	4.4627	532.472	0	8	10	3	0.424579	1.24448	64.88	14.4627	0.12664	0.946279	Drugbank
O=C1NC(=O)C(N1)(C1=CC=CC=C1)C1=CC=CC=C1	1.7696	252.273	2	2	2	2	0.800195	1.13717	58.2	5.2304	0.585379	0.726872	Drugbank
[H][C@@]12CC[C@H](C(C)=O)[C@@]1(C)C[C@H](O)[C@@]1([H])[C@@]2([H])C[C@H](C)C2=CC(=O)CC[C@]12C	3.9403	344.495	1	3	6	0	0.783702	0.956724	54.37	6.9403	0.230353	0.885193	Drugbank
[H][C@@]12[C@@H](C)C3=CC=CC(O)=C3C(=O)C1=C(O)[C@]1(O)C(=O)C(C(N)=O)=C(O)[C@@H](N(C)C)[C@]1([H])[C@H]2O	-0.3476	444.44	6	9	10	1	0.332217	1.28611	181.62	14.3476	0.358457	0.911073	Drugbank
CC\C(=C(\CC)C1=CC=C(O)C=C1)C1=CC=C(O)C=C1	4.8286	268.356	2	2	8	2	0.779698	1.07423	40.46	11.8286	0.174024	0.948418	Drugbank
[H][C@@]12C[C@@]3([H])C(C(=O)C4=C(O)C=CC=C4[C@@]3(C)O)=C(O)[C@]1(O)C(=O)C(C(=O)NCNCCCC[C@H](N)C(O)=O)=C(O)[C@H]2N(C)C	-0.4542	602.641	9	13	19	1	0.0936753	1.61346	242.98	23.4542	0.177481	0.929325	Drugbank
OC1=C(CC2=C(O)C3=C(OC2=O)C=CC=C3)C(=O)OC2=C1C=CC=C2	3.1531	336.299	2	6	4	2	0.54591	1.11954	93.06	6.1531	0.250499	0.924724	Drugbank
ClC1=CC=CC=C1C(N1C=CN=C1)(C1=CC=CC=C1)C1=CC=CC=C1	5.3767	344.845	0	2	4	4	0.454545	1.67486	17.82	10.3767	0.807594	0.926268	Drugbank
NC1=CC=C(C=C1)S(N)(=O)=O	-0.0838	172.209	2	3	3	1	0.580551	0.436484	86.18	7.0838	0.195941	0.90863	Drugbank
N[C@@H]1CONC1=O	-1.6249	102.093	2	3	1	0	0.385893	0.56095	64.35	5.6249	0.512355	0.619407	Drugbank
ClC1=CC=C2N=C3NC(=O)CN3CC2=C1Cl	1.9263	256.092	1	3	0	1	0.770309	0.204967	44.7	2.0737	0.161903	0.841802	Drugbank
ClCCNC(=O)N(CCCl)N=O	1.157	214.052	1	3	5	0	0.423606	0.82336	61.77	6.843	0.256436	0.852132	Drugbank
CC1=NOC(NS(=O)(=O)C2=CC=C(N)C=C2)=C1C	1.67444	267.31	2	5	6	2	0.824196	0.938888	98.22	9.32556	0.321642	0.833033	Drugbank
COCCC1=CC=C(OCC(O)CNC(C)C)C=C1	1.6132	267.369	2	4	13	1	0.71357	1.09003	50.72	15.3868	0.114601	0.943861	Drugbank
[Ca++].CC([O-])=O.CC([O-])=O	-2.8684	158.166	0	4	2	0	0.354842	0.238508	80.26	7.8684	0.454763	0.577517	Drugbank
NC1=CC=C(C=C1)S(=O)(=O)C1=CC=C(N)C=C1	1.6838	248.307	2	4	4	2	0.791627	1.10442	86.18	7.3162	0.294322	0.878962	Drugbank
COC1=CC=C(C=C1)C(CN(C)C)C1(O)CCCCC1	3.0356	277.408	1	3	9	1	0.897682	1.35773	32.7	10.0356	0.38536	0.775419	Drugbank
[H][C@@]12C[C@H]3OC4(CCCC4)O[C@@]3(C(=O)COC(C)=O)[C@@]1(C)C[C@H](O)[C@@]1(F)[C@@]2([H])CCC2=CC(=O)C=C[C@]12C	3.5238	502.579	1	7	7	0	0.589747	1.29841	99.13	7.5238	0.300491	0.884786	Drugbank
CCCCCCCN(CC)CCCC(O)C1=CC=C(NS(C)(=O)=O)C=C1	4.164	384.586	2	4	18	1	0.472519	1.37992	69.64	20.164	0.140458	0.928538	Drugbank
[H][C@@]12N3CC[C@@]11C4=CC(=C(OC)C=C4N(C)[C@@]1([H])[C@](O)([C@H](O)[C@]2(CC)C=CC3)C(N)=O)[C@]1(C[C@@]2([H])CN(C[C@](O)(CC)C2)CCC2=C1NC1=C2C=CC=C1)C(=O)OC	2.7324	753.941	5	10	14	3	0.186923	2.20944	164.82	17.2676	0.405194	0.885762	Drugbank
NS(=O)(=O)C1=C(Cl)C=CC(=C1)C1(O)NC(=O)C2=CC=CC=C12	0.9242	338.772	3	4	4	2	0.75604	1.22598	109.49	8.0758	0.292127	0.933047	Drugbank
CCCC(C)C1(CC)C(=O)NC(=O)NC1=O	1.185	226.276	2	3	7	0	0.706784	1.30528	75.27	8.815	0.510283	0.889618	Drugbank
CCCC(CCC)C(O)=O	2.2874	144.214	1	2	7	0	0.642372	1.04884	37.3	7.7126	0.452415	0.729361	Drugbank
CN(C)CCC1=CNC2=CC=C(C[C@H]3COC(=O)N3)C=C12	1.9229	287.363	2	3	7	2	0.883131	1.15235	57.36	10.0771	0.281804	0.817508	Drugbank
CC1=CC2=C(C=C1C(=C)C1=CC=C(C=C1)C(O)=O)C(C)(C)CCC2(C)C	6.10372	348.486	1	2	8	2	0.727015	1.51357	37.3	13.1037	0.227356	0.962771	Drugbank
CC(=O)NC1=CC=C(O)C=C1	1.3506	151.165	2	2	3	1	0.595026	0.112329	49.33	5.6494	0.133767	0.869306	Drugbank
[H][C@]12C=C[C@H](O)[C@@H]3OC4=C5C(C[C@H]1N(C)CC[C@@]235)=CC=C4OC	1.5011	299.37	1	4	4	1	0.798144	1.08987	41.93	6.4989	0.461968	0.799825	Drugbank
[H][C@]12SC(C)(C)[C@@H](N1C(=O)[C@H]2NC(=O)[C@H](NC(=O)N1CCN(CC)C(=O)C1=O)C1=CC=CC=C1)C(O)=O	-0.2403	517.564	3	8	9	1	0.344807	1.42241	156.43	13.2403	0.20761	0.909453	Drugbank
[H][C@@]12CCCN1C(=O)[C@H](CC1=CC=CC=C1)N1C(=O)[C@](C)(NC(=O)[C@H]3CN(C)[C@]4([H])CC5=CNC6=CC=CC(=C56)[C@@]4([H])C3)O[C@@]21O	2.0811	583.689	3	6	7	3	0.433136	1.81453	118.21	10.9189	0.255932	0.8835	Drugbank
CN(C)CCC=C1C2=CC=CC=C2CCC2=CC=CC=C12	4.1686	277.411	0	1	5	2	0.813678	1.40045	3.24	8.1686	0.43734	0.751451	Drugbank
OC[C@H]1O[C@H](C[C@@H]1O)N1C=C(F)C(=O)NC1=O	-1.1827	246.194	3	5	4	0	0.577617	0.815469	99.1	8.1827	0.25556	0.85443	Drugbank
CC1=CC=C(C=C1)C(=O)C1=CC(=C(O)C(O)=C1)[N+]([O-])=O	2.54542	273.244	2	5	6	2	0.387105	1.02305	100.67	8.45458	0.220017	0.850595	Drugbank
COC1=C(OCCCN2CCOCC2)C=C2C(NC3=CC(Cl)=C(F)C=C3)=NC=NC2=C1	4.2756	446.91	1	7	9	3	0.517855	1.06897	68.74	13.2756	0.282088	0.768964	Drugbank
CC(C)OC(=O)CCC\C=C/C[C@H]1[C@@H](O)C[C@@H](O)[C@@H]1\C=C\[C@@H](O)COC1=CC=CC(=C1)C(F)(F)F	4.4274	500.554	3	6	17	1	0.223333	1.48366	96.22	19.4274	0.140576	0.92918	Drugbank
CCC(C)C1(CC=C)C(=O)NC(=O)NC1=O	0.961	224.26	2	3	6	0	0.551384	1.31972	75.27	8.039	0.604285	0.839858	Drugbank
[H][C@@]12CC[C@@](O)(C#C)[C@@]1(CC)CC(=C)[C@]1([H])[C@@]3([H])CCCC=C3CC[C@@]21[H]	4.8697	310.481	1	1	3	0	0.54096	1.10589	20.23	4.8697	0.301646	0.932844	Drugbank
CNCC[C@@H](OC1=CC=CC=C1C)C1=CC=CC=C1	3.72462	255.361	1	2	8	2	0.848995	1.2798	21.26	10.7246	0.461183	0.696528	Drugbank
OC(=O)CCCC1=CC=C(C=C1)N(CCCl)CCCl	3.3779	304.217	1	3	9	1	0.711061	1.15893	40.54	10.3779	0.215796	0.863559	Drugbank
CCOC(=O)C1=CN=CN1[C@H](C)C1=CC=CC=C1	2.6691	244.294	0	4	6	2	0.77655	1.16077	44.12	8.3309	0.396182	0.824917	Drugbank
CN(CC1=CC2=C(NC(C)=NC2=O)C=C1)C1=CC=C(S1)C(=O)N[C@@H](CCC(O)=O)C(O)=O	2.4164	458.496	4	9	11	2	0.379683	1.28361	148.4	13.5836	0.126504	0.932748	Drugbank
[H][C@@]12CC[C@@](O)(C#C)[C@@]1(CC)CC(=C)[C@]1([H])[C@@]3([H])CCC(=O)C=C3CC[C@@]21[H]	4.0487	324.464	1	2	3	0	0.583491	1.14605	37.3	4.0487	0.267899	0.94097	Drugbank
[H][C@@]12OC3=C(O)C=CC4=C3[C@@]11CCN(C)[C@]([H])(C4)[C@]1([H])C=C[C@@H]2O	1.1981	285.343	2	4	3	1	0.703347	1.12389	52.93	5.8019	0.521195	0.78318	Drugbank
[H][C@]12CN3C4=C([C@@H](COC(N)=O)[C@@]3(OC)[C@@]1([H])N2)C(=O)C(N)=C(C)C4=O	-1.6512	334.332	3	8	6	0	0.41067	0.991847	146.89	10.6512	0.530034	0.702318	Drugbank
CCCN1CCCC[C@H]1C(=O)NC1=C(C)C=CC=C1C	3.50644	274.408	1	2	7	1	0.910996	1.41348	32.34	8.50644	0.317724	0.855111	Drugbank
CC1=CC=CC=C1N1CCN(CCC2=NN=C3CCCCN23)CC1	2.28752	325.46	0	5	5	2	0.864228	1.16276	37.19	7.71248	0.124536	0.956454	Drugbank
NC1=NC(=O)C2=C(N1)N(CCC(CO)CO)C=N2	-1.2456	253.262	4	7	7	1	0.523278	1.22651	125.76	12.2456	0.261196	0.856376	Drugbank
[H][C@@](C)(CN1C=NC2=C(N)N=CN=C12)OCP(=O)(OCOC(=O)OC(C)C)OCOC(=O)OC(C)C	3.0356	519.448	1	15	19	2	0.231033	2.66739	185.44	21.0356	0.38257	0.717944	Drugbank
[H][C@]12SC(C)(C)[C@@H](N1C(=O)[C@H]2NC(=O)C1=C(C)ON=C1C1=C(Cl)C=CC=C1F)C(O)=O	2.68782	453.879	2	7	7	2	0.684074	1.21894	112.74	9.31218	0.290157	0.941831	Drugbank
NC[C@H]1CC[C@@H](CC1)C(O)=O	0.8361	157.213	2	3	3	0	0.623852	0.807454	63.32	5.1639	0.217195	0.921523	Drugbank
[H][C@]12[C@@H](C)C(S[C@]3([H])CN[C@@]([H])(C3)C(=O)NC3=CC=CC(=C3)C(O)=O)=C(N1C(=O)[C@]2([H])[C@@H](C)O)C(O)=O	0.9407	475.523	5	9	10	1	0.362191	1.29739	156.27	13.0593	0.160847	0.933096	Drugbank
CCCCN1CCCCC1C(=O)NC1=C(C)C=CC=C1C	3.89654	288.435	1	2	8	1	0.891013	1.47654	32.34	9.89654	0.348662	0.818819	Drugbank
OC[C@H]1O[C@H](C[C@@H]1O)N1C=C(I)C(=O)NC1=O	-0.7172	354.1	3	5	4	0	0.57803	0.857807	99.1	7.7172	0.242899	0.819213	Drugbank
[H][C@@]12CC3=CNC4=CC=CC(=C34)[C@@]1([H])C[C@H](CN2CC=C)C(=O)N(CCCN(C)C)C(=O)NCC	3.1939	451.615	2	4	11	2	0.604938	1.98054	71.68	13.1939	0.347752	0.872305	Drugbank
[H][C@@]12CC3=CN(C)C4=C3C(=CC=C4)C1=C[C@H](CN2C)C(=O)NC(CC)CO	1.9351	353.466	2	4	8	2	0.883142	1.22814	57.5	11.0649	0.210001	0.875397	Drugbank
COC1=CC=CC(=C1)C1(O)CCCCC1CN(C)C	2.6346	263.381	1	3	8	1	0.906176	1.42031	32.7	9.3654	0.403397	0.816511	Drugbank
NC1=NC=NC2=C1N=CN2[C@@H]1O[C@H](CO)[C@@H](O)[C@@H]1O	-1.98	267.245	4	9	6	2	0.49052	0.916159	139.54	12.98	0.269812	0.875447	Drugbank
CC(C)NCC(O)COC1=CC=C(CCOCC2CC2)C=C1	2.3934	307.434	2	4	14	1	0.616439	1.19532	50.72	15.6066	0.0987731	0.952872	Drugbank
OC(CN1C=NC=N1)(CN1C=NC=N1)C1=C(F)C=C(F)C=C1	0.7358	306.276	1	7	6	3	0.751516	1.40219	81.65	11.2642	0.430259	0.797339	Drugbank
CC1=C(C)C2=C(CCC(C)(COC3=CC=C(CC4SC(=O)NC4=O)C=C3)O2)C(C)=C1O	4.37426	441.549	2	6	10	2	0.716604	2.29286	84.86	13.3743	0.125332	0.956469	Drugbank
CCOC(=O)C1=C[C@@H](OC(CC)CC)[C@H](NC(C)=O)[C@@H](N)C1	1.2854	312.41	2	5	12	0	0.691224	1.46164	90.65	13.7146	0.391468	0.713487	Drugbank
CC(C)NCCCC1(C(N)=O)C2=CC=CC=C2C2=CC=CC=C12	3.2166	308.425	2	2	8	2	0.805121	1.45343	55.12	10.2166	0.371835	0.868578	Drugbank
CC[C@H]1OC(=O)[C@H](C)[C@@H](O[C@H]2C[C@@](C)(OC)[C@@H](O)[C@H](C)O2)[C@H](C)[C@@H](O[C@@H]2O[C@H](C)C[C@@H]([C@H]2O)N(C)C)[C@](C)(O)C[C@@H](C)C(=O)[C@H](C)[C@@H](O)[C@]1(C)O	1.7856	733.937	5	14	25	0	0.237873	2.48469	193.91	26.2144	0.477606	0.731651	Drugbank
C[N+](C)(C)CCOC(=O)CCC(=O)OCC[N+](C)(C)C	0.2654	290.404	0	4	15	0	0.451587	1.15069	52.6	17.7346	0.0758596	0.981083	Drugbank
CCCC1=NN(C)C2=C1N=C(NC2=O)C1=CC(=CC=C1OCC)S(=O)(=O)N1CCN(C)CC1	1.5291	474.587	1	8	11	2	0.553405	1.48618	109.13	14.4709	0.363719	0.828196	Drugbank
CN(CCOC1=CC=C(NS(C)(=O)=O)C=C1)CCC1=CC=C(NS(C)(=O)=O)C=C1	1.9829	441.575	2	6	14	2	0.552535	1.21743	104.81	17.0171	0.0792144	0.960833	Drugbank
CCC1=C(C(N)=NC(N)=N1)C1=CC=C(Cl)C=C1	2.5238	248.717	2	4	5	2	0.856137	0.743029	77.82	7.4762	0.199973	0.878335	Drugbank
[H][C@]12C[C@@H](OC(=O)C3=CC(OC)=C(OC)C(OC)=C3)[C@H](OC)[C@@H](C(=O)OC)[C@@]1([H])C[C@@]1([H])N(CCC3=C1NC1=C3C=CC(OC)=C1)C2	4.1711	608.688	1	10	14	3	0.373567	1.52389	117.78	18.1711	0.161382	0.947083	Drugbank
CC[C@H]1OC(=O)[C@H](C)[C@@H](O[C@H]2C[C@@](C)(OC)[C@@H](O)[C@H](C)O2)[C@H](C)[C@@H](O[C@@H]2O[C@H](C)C[C@@H]([C@H]2O)N(C)C)[C@](C)(O)C[C@@H](C)CN(C)[C@H](C)[C@@H](O)[C@]1(C)O	1.9007	748.996	5	14	26	0	0.238475	2.34804	180.08	27.0993	0.48075	0.733808	Drugbank
CN1C=NC2=C1C(=O)N(C)C(=O)N2C	0.0619	194.194	0	4	3	1	0.538463	0.299788	58.44	6.9381	0.402847	0.605383	Drugbank
ClC1=CC=CC=C1CN1CCC2=C(C1)C=CS2	3.9598	263.793	0	2	2	2	0.792809	1.03734	3.24	4.9598	0.21695	0.903816	Drugbank
CC(C)(N)CC1=CC=CC=C1	1.9664	149.237	1	1	5	1	0.683168	0.849903	26.02	7.0336	0.246746	0.911495	Drugbank
CCC(O)(\C=C\Cl)C#C	1.5132	144.601	1	1	4	0	0.582971	1.0039	20.23	5.4868	0.326792	0.870633	Drugbank
[H][C@]12[C@H](C[C@H](O)C=C1C=C[C@H](C)[C@@H]2CC[C@@H](O)C[C@@H](O)CC(O)=O)OC(=O)[C@@H](C)CC	2.4404	424.534	4	7	16	0	0.397084	1.54423	124.29	16.5596	0.329472	0.848642	Drugbank
COCCCC\C(=N/OCCN)C1=CC=C(C=C1)C(F)(F)F	3.2015	318.339	1	4	11	1	0.432028	0.970998	56.84	12.2015	0.285126	0.773965	Drugbank
CCCCC(=O)N(CC1=CC=C(C=C1)C1=CC=CC=C1C1=NNN=N1)[C@@H](C(C)C)C(O)=O	4.1617	435.528	2	6	13	3	0.494432	1.51848	112.07	17.1617	0.305016	0.864942	Drugbank
[H][C@@]12CCC[C@]1([H])N([C@@H](C2)C(O)=O)C(=O)[C@H](C)N[C@@H](CCC1=CC=CC=C1)C(=O)OCC	2.3832	416.518	2	6	11	1	0.600316	1.76801	95.94	12.6168	0.337289	0.830354	Drugbank
C[C@@H](CC1=CC(O)=C(O)C=C1)[C@H](C)CC1=CC(O)=C(O)C=C1	3.5664	302.37	4	4	11	2	0.636536	1.13649	80.92	13.5664	0.200864	0.892427	Drugbank
[H][C@@]12C[C@@]3([H])[C@]4([H])C[C@H](F)C5=CC(=O)C=C[C@]5(C)[C@@]4([H])[C@@H](O)C[C@]3(C)[C@@]1(OC(C)(C)O2)C(=O)CO	2.2747	434.504	2	6	8	0	0.692771	1.28635	93.06	8.7253	0.279489	0.940536	Drugbank
C[C@@](CC1=CC(O)=C(O)C=C1)(NN)C(O)=O	-0.0531	226.232	5	6	8	1	0.279027	1.11888	115.81	12.0531	0.257219	0.891333	Drugbank
NCC(CC(O)=O)C1=CC=C(Cl)C=C1	1.857	213.664	2	3	5	1	0.802632	1.16715	63.32	7.143	0.250068	0.893877	Drugbank
CSCC[C@H](NC(=O)[C@H](CC1=CNC2=C1C=CC=C2)NC(=O)CCNC(=O)OC(C)(C)C)C(=O)N[C@@H](CC(O)=O)C(=O)N[C@@H](CC1=CC=CC=C1)C(N)=O	1.5202	767.906	8	10	21	3	0.0823283	3.25383	250.91	25.4798	0.282433	0.864135	Drugbank
CN1CCC[C@H]1C1=CN=CC=C1	1.8483	162.236	0	2	2	1	0.626152	0.873001	16.13	4.1517	0.274621	0.913319	Drugbank
CC1O[C@@]2(CS1)CN1CCC2CC1	1.5602	199.319	0	3	1	0	0.587282	0.917159	12.47	2.4398	0.347196	0.902311	Drugbank
OC1N=C(C2=CC=CC=C2Cl)C2=C(NC1=O)C=CC(Cl)=C2	3.1013	321.163	2	3	2	2	0.847698	0.947965	61.69	4.1013	0.618464	0.65354	Drugbank
COC(=O)CCC1=CC=C(OCC(O)CNC(C)C)C=C1	1.5299	295.379	2	5	13	1	0.676299	1.11105	67.79	15.4701	0.110673	0.952974	Drugbank
CC(C)C[C@H](NC(=O)[C@H](CC1=CC=CC=C1)NC(=O)C1=CN=CC=N1)B(O)O	0.3606	384.245	4	6	13	2	0.463046	1.79258	124.44	17.6394	0.329332	0.805622	Drugbank
CC(N)CC1=CC=CC=C1	1.5763	135.21	1	1	4	1	0.654216	0.851811	26.02	6.4237	0.2325	0.894805	Drugbank
[H][C@]12CC[C@]([H])(C[C@@H](C1)OC(=O)C(O)(C1=CC=CC=C1)C1=CC=CC=C1)[N+]21CCCC1	3.7697	392.519	1	3	5	2	0.636442	1.39093	46.53	7.7697	0.282706	0.879595	Drugbank
COC1=C(C=C(C=C1)C1=CC2=C(C=C1)C=C(C=C2)C(O)=O)C12CC3CC(CC(C3)C1)C2	6.6814	412.529	1	3	5	3	0.519704	1.17201	46.53	11.6814	0.153378	0.90758	Drugbank
COC1=CC(C(O)CNC(=O)CN)=C(OC)C=C1	-0.1879	254.286	3	5	10	1	0.654037	1.09433	93.81	14.1879	0.293691	0.815306	Drugbank
NC1=CC(O)=C(C=C1)C(O)=O	0.6726	153.137	3	4	3	1	0.517606	0.0588819	83.55	6.3274	0.250594	0.750017	Drugbank
[H][C@@]1(CNCCO1)[C@H](OC1=CC=CC=C1OCC)C1=CC=CC=C1	3.1938	313.397	1	4	7	2	0.888873	1.66389	39.72	9.1938	0.502597	0.691534	Drugbank
CC1=C(C=C(C#N)C(=O)N1)C1=CC=NC=C1	1.39238	211.224	1	3	2	1	0.77867	0.597095	65.78	4.60762	0.246501	0.843727	Drugbank
BrCCC(=O)N1CCN(CC1)C(=O)CCBr	1.2272	356.058	0	2	4	0	0.711435	0.828244	40.62	5.7728	0.0760553	0.966313	Drugbank
CCC(C)C1(CC)C(=O)NC(=O)NC1=O	0.7949	212.249	2	3	6	0	0.679143	1.1785	75.27	8.2051	0.570571	0.901185	Drugbank
CC1=C2NC(=O)C3=C(N=CC=C3)N(C3CC3)C2=NC=C1	2.65122	266.304	1	4	2	2	0.861716	0.779684	58.12	4.34878	0.470025	0.675906	Drugbank
CN1C2=C(C=C(Cl)C=C2)C(=NC(O)C1=O)C1=CC=CC=C1	2.4722	300.745	1	3	3	2	0.879421	1.01577	52.9	5.5278	0.57224	0.618675	Drugbank
ClC1=CC(Cl)=C(CO\N=C(/CN2C=CN=C2)C2=CC=C(Cl)C=C2Cl)C=C1	6.1178	429.134	0	4	6	3	0.350148	1.42315	39.41	12.1178	0.283579	0.893821	Drugbank
CC(C)CC1(CC=C)C(=O)NC(=O)NC1=O	0.961	224.26	2	3	6	0	0.551384	1.21326	75.27	8.039	0.567307	0.827085	Drugbank
NC1=C2N=CN([C@H]3C[C@H](O)[C@@H](CO)O3)C2=NC(Cl)=N1	-0.2974	285.691	3	8	5	2	0.648167	1.08209	119.31	10.2974	0.312605	0.788657	Drugbank
COC1=CC=CC=C1OCC(O)CN1CCN(CC(=O)NC2=C(C)C=CC=C2C)CC1	2.30804	427.545	2	6	13	2	0.639855	1.33611	74.27	15.692	0.11449	0.956243	Drugbank
NC1=CC(C(O)=O)=C(O)C=C1	0.6726	153.137	3	4	3	1	0.408716	0.0533877	83.55	6.3274	0.33166	0.668996	Drugbank
[H][C@]12CC[C@]([H])(C[C@@]([H])(C1)OC(C1=CC=CC=C1)C1=CC=CC=C1)N2C	4.4178	307.437	0	2	5	2	0.828929	1.4526	12.47	8.4178	0.379976	0.772801	Drugbank
ClC1=C(CCN2CCN(CC2)C2=NSC3=CC=CC=C23)C=C2CC(=O)NC2=C1	3.809	412.946	1	5	4	3	0.707487	1.13249	48.47	7.809	0.121789	0.942344	Drugbank
[H][C@@]12C[C@@H](C)[C@](O)(C(=O)CO)[C@@]1(C)C[C@H](O)[C@@]1([H])[C@@]2([H])[C@H](Cl)CC2=CC(=O)C=C[C@]12C	2.0209	408.922	3	5	8	0	0.607478	1.05417	94.83	8.9791	0.270883	0.870593	Drugbank
CC(C)C[C@H](CN)CC(O)=O	1.0821	159.229	2	3	8	0	0.63062	1.23883	63.32	9.9179	0.398704	0.783798	Drugbank
[H][C@]12SCC(CSC3=NN=NN3CCN(C)C)=C(N1C(=O)[C@H]2NC(=O)CC1=CSC(N)=N1)C(O)=O	-0.6532	525.642	3	14	13	2	0.264561	1.45814	172.46	18.6532	0.175077	0.927399	Drugbank
FC(F)OC(F)(F)C(F)Cl	2.3528	184.491	0	1	3	0	0.483294	0.701814	9.23	3.6472	0.36843	0.857906	Drugbank
COC1=C(OC)C(CS(=O)C2=NC3=C(N2)C=C(OC(F)F)C=C3)=NC=C1	2.8843	383.376	1	6	9	3	0.675198	1.10932	86.33	12.1157	0.180185	0.900197	Drugbank
CC(C)NC(=O)NS(=O)(=O)C1=C(NC2=CC=CC(C)=C2)C=CN=C1	2.52992	348.428	3	5	8	2	0.770814	1.50483	100.19	10.4701	0.404831	0.811622	Drugbank
CN(C)CCCC1(OCC2=C1C=CC(=C2)C#N)C1=CC=C(F)C=C1	3.81298	324.399	0	3	7	2	0.838867	1.5579	36.26	9.81298	0.467175	0.697749	Drugbank
CN1CCC[C@@H]1CC1=CNC2=C1C=C(CCS(=O)(=O)C1=CC=CC=C1)C=C2	3.821	382.529	1	3	7	3	0.705059	1.42613	53.17	10.821	0.239789	0.878014	Drugbank
CN\C(NCC1=CC=CC=C1)=N/C	0.9814	177.251	2	1	4	1	0.521667	0.883311	36.42	7.0186	0.181888	0.948184	Drugbank
[H][C@]12CN(C[C@@]1([H])NCCC2)C1=C(F)C=C2C(=O)C(=CN(C3CC3)C2=C1OC)C(O)=O	2.1561	401.438	2	7	5	1	0.818518	1.26861	82.11	6.8439	0.214319	0.856774	Drugbank
CC[N+](C)(CC)CCOC(=O)C(O)(C1CCCCC1)C1=CC=CC=C1	3.4841	348.507	1	3	12	1	0.577786	1.65616	46.53	13.4841	0.328825	0.833256	Drugbank
[H][C@@]12CCCC[C@]1([H])CN(C[C@@H](O)[C@H](CSC1=CC=CC=C1)NC(=O)C1=C(C)C(O)=CC=C1)[C@@H](C2)C(=O)NC(C)(C)C	4.74762	567.796	4	6	12	2	0.326501	2.40537	101.9	15.7476	0.483849	0.79934	Drugbank
CCC(NC(C)C)C(O)C1=CC(O)=C(O)C=C1	1.9078	239.315	4	4	11	1	0.59222	1.68809	72.72	13.0922	0.286383	0.896151	Drugbank
CCC1=C(C)CN(C(=O)NCCC2=CC=C(C=C2)S(=O)(=O)NC(=O)N[C@H]2CC[C@H](C)CC2)C1=O	3.074	490.626	3	5	10	1	0.541762	1.46698	124.68	11.074	0.147635	0.926689	Drugbank
[H][C@@]12C[C@H](C)[C@](O)(C(=O)CO)[C@@]1(C)C[C@H](O)[C@@]1(F)[C@@]2([H])C[C@H](F)C2=CC(=O)C=C[C@]12C	1.8437	410.457	3	5	8	0	0.645896	0.99334	94.83	9.1563	0.229007	0.9117	Drugbank
CC(C)(C)NC(=O)[C@@H]1CN(CC2=CN=CC=C2)CCN1C[C@@H](O)C[C@@H](CC1=CC=CC=C1)C(=O)N[C@@H]1[C@H](O)CC2=CC=CC=C12	2.8669	613.803	4	7	13	3	0.262823	2.0461	118.03	16.1331	0.321794	0.855268	Drugbank
[Gd+3].CNC(=O)CN(CCN(CCN(CC([O-])=O)CC(=O)NC)CC([O-])=O)CC([O-])=O	-7.3659	573.661	2	11	18	0	0.178486	1.45765	188.31	28.3659	0.273621	0.87476	Drugbank
NC(N)=NCC1COC2(CCCCC2)O1	0.3356	213.281	2	3	2	0	0.511436	0.972624	82.86	4.6644	0.16974	0.948511	Drugbank
[H][C@]12[C@H](C[C@@H](C)C=C1C=C[C@H](C)[C@@H]2CC[C@@H]1C[C@@H](O)CC(=O)O1)OC(=O)[C@@H](C)CC	4.1955	404.547	1	5	11	0	0.671999	1.57797	72.83	12.1955	0.388109	0.806521	Drugbank
[H][C@@]12CC[C@](O)(C(C)=O)[C@@]1(C)C[C@H](O)[C@@]1(F)[C@@]2([H])C[C@H](C)C2=CC(=O)C=C[C@]12C	2.9233	376.468	2	4	7	0	0.737909	0.962951	74.6	7.0767	0.246978	0.903752	Drugbank
CC1=CC=C(C=C1)C1=CC(=NN1C1=CC=C(C=C1)S(N)(=O)=O)C(F)(F)F	3.51392	381.379	1	4	5	3	0.754105	0.840299	77.98	8.51392	0.37689	0.679036	Drugbank
[Ca++].OC[C@@H](O)[C@@H](O)[C@H](O)[C@@H](O)C(O)C([O-])=O.OC[C@@H](O)[C@@H](O)[C@H](O)[C@@H](O)C(O)C([O-])=O	-11.3146	490.424	12	16	24	0	0.112881	0.936312	323.02	38.3146	0.317121	0.878783	Drugbank
COC1=CC2=C(C=C1)N(C(=O)C1=CC=C(Cl)C=C1)C(C)=C2CC(O)=O	3.92732	357.793	1	5	6	3	0.767807	0.91575	68.53	9.92732	0.277124	0.803881	Drugbank
CC1=CC=C(C=C1)C(=C/CN1CCCC1)\C1=CC=CC=N1	3.91752	278.399	0	2	5	2	0.842458	1.17739	16.13	7.91752	0.482111	0.628598	Drugbank
CN(N=O)C(=O)N[C@H]1[C@@H](O)O[C@H](CO)[C@@H](O)[C@@H]1O	-2.8909	265.222	5	8	8	0	0.271042	0.934167	151.92	13.8909	0.247213	0.923555	Drugbank
NC(CO)(CO)CO.CCCCC[C@](C)(O)\C=C\[C@H]1[C@H](O)C[C@H](O)[C@@H]1C\C=C/CCCC(O)=O	1.0938	489.65	8	9	24	0	0.123124	1.87703	184.7	25.9062	0.260473	0.86456	Drugbank
[H][C@]12SCC(CSC3=NN=NN3C)=C(N1C(=O)[C@@]2([H])NC(=O)[C@H](NC(=O)C1=C(O)C=C(C)N=C1)C1=CC=C(O)C=C1)C(O)=O	0.32672	612.65	5	14	13	3	0.162954	1.67691	212.76	18.6733	0.208756	0.911493	Drugbank
Cl[C@H]1[C@H](Cl)[C@@H](Cl)[C@@H](Cl)[C@H](Cl)[C@H]1Cl	3.6444	290.832	0	0	0	0	0.597604	0.736381	0	0.6444	0.690057	0.81648	Drugbank
OC[C@H]1O[C@H](C[C@@H]1O)N1C=C(C(=O)NC1=O)C(F)(F)F	-0.5474	296.201	3	5	4	0	0.662292	0.948325	99.1	7.5474	0.267755	0.839529	Drugbank
CC(=O)OCC(CCN1C=NC2=CN=C(N)N=C12)COC(C)=O	0.541	321.337	1	9	10	2	0.733115	1.7796	122.22	14.459	0.344646	0.793636	Drugbank
CN1CCN(CCCN2C3=CC=CC=C3SC3=C2C=C(Cl)C=C3)CC1	4.5802	373.953	0	4	5	2	0.775125	1.60249	9.72	8.5802	0.360386	0.726767	Drugbank
[N]=O	-0.4471	30.006	0	1	0	0	0.355296	0	39.37	3.4471	0	1	Drugbank
NS(=O)(=O)C1=CC2=C(NC(CC3=CC=CC=C3)NS2(=O)=O)C=C1C(F)(F)F	1.6254	421.422	3	5	4	2	0.696165	1.18113	118.36	7.3746	0.240948	0.850489	Drugbank
OC1=NC=NC2=C1C=NN2	0.0585	136.114	2	4	1	2	0.53654	4.49377e-08	74.69	5.9415	0.375564	0.624436	Drugbank
[O-]C(=O)C1=C(CS[C@]2([H])[C@H](NC(=O)C(=N/OC(C)(C)C(O)=O)\C3=CSC(N)=N3)C(=O)N12)C[N+]1=CC=CC=C1	-1.2992	546.587	3	12	12	2	0.147402	1.98719	191.22	18.2992	0.260471	0.871704	Drugbank
COCC1=C(C2=CC=C(F)C=C2)C(\C=C\[C@@H](O)C[C@@H](O)CC(O)=O)=C(C(C)C)N=C1C(C)C	4.8807	459.558	3	6	18	2	0.442845	1.43165	99.88	21.8807	0.339769	0.769137	Drugbank
COC1=CC(CC2=CN=C(N)N=C2N)=CC(OC)=C1OC	1.2576	290.323	2	7	10	2	0.853356	1.13327	105.51	13.7424	0.278227	0.871493	Drugbank
CN1CCC(CC1)=C1C2=CC=CC=C2C=CC2=CC=CC=C12	4.6979	287.406	0	1	1	2	0.579165	1.1291	3.24	4.6979	0.514091	0.689505	Drugbank
NC1=NC(=O)N(C=C1)[C@@H]1O[C@H](CO)[C@@H](O)C1(F)F	-0.9937	263.2	3	5	4	0	0.612087	0.783371	108.38	7.9937	0.326185	0.841266	Drugbank
CN(C)C(=O)CC1=C(N=C2C=CC(C)=CN12)C1=CC=C(C)C=C1	3.37682	307.397	0	3	7	2	0.744697	0.964276	38.13	9.37682	0.349913	0.74802	Drugbank
COC1=C(OCC(O)COC(N)=O)C=CC=C1	0.5302	241.243	2	5	8	1	0.757667	1.12737	91.01	11.4698	0.2372	0.876871	Drugbank
CCN1CCC[C@H]1CNC(=O)C1=C(OC)C=CC(Br)=C1OC	2.6804	371.275	1	4	9	1	0.835602	2.18748	50.8	10.3196	0.247231	0.860767	Drugbank
C[C@H](O)[C@H](C)[C@@H]1O[C@H]1C[C@H]1CO[C@@H](C\C(C)=C\C(=O)OCCCCCCCCC(O)=O)[C@H](O)[C@@H]1O	2.5925	500.629	4	9	22	0	0.108656	1.41745	146.05	22.4075	0.11046	0.946705	Drugbank
C[N+](C)(C)CCOC(N)=O	-0.2121	147.198	1	2	6	0	0.561364	0.978811	52.32	9.2121	0.246424	0.958599	Drugbank
CN(CCOC1=CC=C(CC2SC(=O)NC2=O)C=C1)C1=CC=CC=N1	2.4909	357.435	1	6	8	2	0.820855	1.14601	71.53	10.5091	0.114375	0.954551	Drugbank
CCCN[C@H]1CCC2=C(C1)SC(N)=N2	1.5822	211.334	2	4	5	1	0.797873	0.813842	50.94	7.4178	0.170273	0.913836	Drugbank
CC(=O)C1=CC=C(C=C1)S(=O)(=O)NC(=O)NC1CCCCC1	2.2098	324.402	2	4	5	1	0.830574	1.19038	92.34	6.7902	0.244185	0.862617	Drugbank
CN1[C@H]2CC[C@@H]1C[C@@H](C2)OC(=O)[C@H](CO)C1=CC=CC=C1	1.9309	289.375	1	4	6	1	0.86059	1.17428	49.77	8.0691	0.247773	0.908215	Drugbank
[H][C@]12SC(C)(C)[C@@H](N1C(=O)[C@H]2NC(=O)[C@H](N)C1=CC=CC=C1)C(O)=O	0.3181	349.412	3	6	7	1	0.674878	1.26015	112.73	10.6819	0.253612	0.940213	Drugbank
[H][C@]12SC(C)(C)[C@@H](N1C(=O)[C@H]2NC(=O)COC1=CC=CC=C1)C(O)=O	0.6971	350.396	2	6	7	1	0.759069	1.03658	95.94	10.3029	0.241755	0.907245	Drugbank
CCCC(C)C1(CC=C)C(=O)NC(=O)NC1=O	1.3511	238.287	2	3	7	0	0.560488	1.33725	75.27	8.6489	0.539042	0.837683	Drugbank
CCCCN1C[C@H](O)[C@@H](O)[C@H](O)[C@H]1CO	-1.4543	219.281	4	5	9	0	0.464574	1.09217	84.16	13.4543	0.387743	0.796926	Drugbank
CN(C)CCCN1C2=CC=CC=C2SC2=CC=CC=C12	4.241	284.428	0	3	6	2	0.828858	1.0655	6.48	9.241	0.455565	0.682535	Drugbank
[H][C@@]12CC[C@@]3(CCC(=O)O3)[C@@]1(C)CC[C@@]1([H])[C@@]2([H])[C@@]([H])(CC2=CC(=O)CC[C@]12C)SC(C)=O	4.8523	416.583	0	5	4	0	0.571846	1.14061	60.44	5.8523	0.328308	0.799485	Drugbank
COC(=O)C(C1CCCCN1)C1=CC=CC=C1	2.0853	233.311	1	3	4	1	0.81234	1.3598	38.33	5.9147	0.478395	0.725265	Drugbank
[I-].[I-].[H][C@@]12CC3=CC=C(OC4=C5C(CC[N+](C)(C)[C@]5([H])CC5=CC(OC6=C(OC)C=C(CC[N+]1(C)C)C2=C6)=C(OC)C=C5)=CC(OC)=C4OC)C=C3	1.4596	906.64	0	6	12	4	0.228935	1.78446	55.38	17.5404	0.352592	0.784634	Drugbank
CN1CCN(CC1)C1=NC2=CC=CC=C2OC2=C1C=C(Cl)C=C2	3.7714	327.815	0	4	1	2	0.736993	1.0943	28.07	3.7714	0.498952	0.630633	Drugbank
NC1=NC(=O)C2=C(N1)N(C=N2)[C@H]1C[C@H](O)[C@@H](CO)C1=C	-0.7661	277.284	4	7	4	1	0.530115	0.957115	125.76	8.7661	0.307157	0.838675	Drugbank
[H][C@]12COC(=O)[C@]1([H])[C@H](C1=CC(OC)=C(O)C(OC)=C1)C1=C(C=C3OCOC3=C1)[C@H]2O[C@]1([H])O[C@]2([H])CO[C@H](O[C@@]2([H])[C@H](O)[C@H]1O)C1=CC=CS1	2.7529	656.662	3	14	11	3	0.332796	1.67651	160.83	14.2471	0.25568	0.879421	Drugbank
OC(=O)C1CCN2C1=CC=C2C(=O)C1=CC=CC=C1	2.291	255.273	1	4	3	2	0.855919	0.924889	59.3	5.709	0.209372	0.899127	Drugbank
CCN1C=C(C(O)=O)C(=O)C2=CC(F)=C(N=C12)N1CCNCC1	0.6214	320.324	2	7	4	1	0.863919	0.756812	85.77	7.3786	0.212543	0.829105	Drugbank
CN1C(C(=O)NC2=CC=CC=N2)=C(O)C2=C(C=CS2)S1(=O)=O	1.6425	337.382	2	6	4	2	0.867713	0.746164	99.6	7.3575	0.211578	0.847612	Drugbank
[H][C@@]12C=C(C)CC[C@@]1([H])C(C)(C)OC1=C2C(O)=CC(CCCCC)=C1	5.7358	314.469	1	2	9	1	0.567316	1.18449	29.46	12.7358	0.246849	0.864251	Drugbank
OC(=O)CC1(CC1)CS[C@H](CCC1=CC=CC=C1C(O)(C)C)C1=CC=CC(\C=C\C2=NC3=C(C=CC(Cl)=C3)C=C2)=C1	8.948	586.197	2	5	15	4	0.173564	1.95735	70.42	24.948	0.285823	0.846675	Drugbank
CNCCC(OC1=CC=C(C=C1)C(F)(F)F)C1=CC=CC=C1	4.435	309.331	1	2	7	2	0.851796	1.25694	21.26	10.435	0.272971	0.832623	Drugbank
[Na+].CCCCC(CC)CCC(CC(C)C)OS([O-])(=O)=O	0.8785	316.439	0	4	15	0	0.322325	1.38509	66.43	17.1215	0.334655	0.809748	Drugbank
CC(CNC1CCCCC1)OC(=O)C1=CC=CC=C1	3.1542	261.365	1	3	6	1	0.827431	1.16227	38.33	7.1542	0.180007	0.912063	Drugbank
CNC1=NC2=C(C=C(Cl)C=C2)C(C2=CC=CC=C2)=[N+]([O-])C1	2.9507	299.761	1	3	2	2	0.649986	1.04314	50.46	4.0493	0.539144	0.605742	Drugbank
CNCC[C@H](OC1=CC=CC2=CC=CC=C12)C1=CC=CS1	4.6309	297.423	1	3	7	3	0.715924	1.31064	21.26	11.6309	0.402937	0.747063	Drugbank
CN(C)CCCN1C2=CC=CC=C2SC2=C1C=C(Cl)C=C2	4.8944	318.873	0	3	6	2	0.791805	1.15667	6.48	9.8944	0.473595	0.64039	Drugbank
CC(N)C12CC3CC(CC(C3)C1)C2	2.55	179.307	1	1	3	0	0.657472	1.0995	26.02	3.45	0.448215	0.945643	Drugbank
NCC[C@H](O)C(=O)N[C@@H]1C[C@H](N)[C@@H](O[C@H]2O[C@H](CN)[C@@H](O)[C@H](O)[C@H]2O)[C@H](O)[C@H]1O[C@H]1O[C@H](CO)[C@@H](O)[C@H](N)[C@H]1O	-8.4242	585.608	13	17	22	0	0.113064	1.4057	331.94	33.4242	0.370036	0.759874	Drugbank
NC1=CC=CC2=C1CN(C1CCC(=O)NC1=O)C2=O	0.0298	259.265	2	4	2	1	0.549435	0.789609	92.5	5.9702	0.221918	0.906919	Drugbank
CCC#CC(C)C1(CC=C)C(=O)NC(=O)N(C)C1=O	1.3066	262.309	1	3	6	0	0.47349	1.70903	66.48	7.6934	0.476187	0.857024	Drugbank
[H][C@@]12C[C@H](C)[C@](O)(C(=O)CO)[C@@]1(C)C[C@H](O)[C@@]1(F)[C@@]2([H])CCC2=CC(=O)C=C[C@]12C	1.8957	392.467	3	5	8	0	0.667213	0.996872	94.83	9.1043	0.215723	0.931785	Drugbank
[Br-].[H][C@@]12O[C@]1([H])[C@H]1C[C@H](C[C@@H]2[N+]1(C)C)OC(=O)[C@H](CO)C1=CC=CC=C1	-1.9333	398.297	1	4	7	1	0.364736	1.16821	59.06	12.9333	0.288354	0.897364	Drugbank
COC(=O)CCC1=C2NC(\C=C3/N=C(/C=C4\N\C(=C/C5=N/C(=C\2)/C(CCC(O)=O)=C5C)C(C=C)=C4C)C2=CC=C([C@@H](C(=O)OC)[C@@]32C)C(=O)OC)=C1C	6.71924	718.807	3	10	16	3	0.159243	1.20491	173.56	22.7192	0.386479	0.697282	Drugbank
COC1=CC=CC2=C1C(=O)C1=C(O)C3=C(C[C@](O)(C[C@@H]3O[C@H]3C[C@H](N)[C@@H](O)[C@H](C)O3)C(=O)CO)C(O)=C1C2=O	0.0013	543.525	6	12	13	2	0.235263	1.03053	206.07	17.9987	0.338617	0.748017	Drugbank
OC[C@@H](NC(=O)C(Cl)Cl)[C@H](O)C1=CC=C(C=C1)[N+]([O-])=O	0.909	323.132	3	5	8	1	0.409071	1.25556	112.7	11.091	0.276762	0.860317	Drugbank
N[C@@H](C(=O)N[C@H]1[C@H]2CCC(Cl)=C(N2C1=O)C(O)=O)C1=CC=CC=C1	0.7108	349.774	3	5	5	1	0.692866	1.09462	112.73	8.2892	0.222368	0.918351	Drugbank
CC1=C(OCC(F)(F)F)C=CN=C1CS(=O)C1=NC2=CC=CC=C2N1	3.51522	369.368	1	4	6	3	0.747286	1.29188	67.87	9.51522	0.18642	0.898224	Drugbank
CNCC(O)C1=CC(OC(=O)C(C)(C)C)=C(OC(=O)C(C)(C)C)C=C1	2.8424	351.443	2	6	7	1	0.626715	1.45618	84.86	8.1576	0.358145	0.75994	Drugbank
FC1=CC=C(C=C1)C(=O)CCCN1CCC(=CC1)N1C(=O)NC2=CC=CC=C12	4.4303	379.435	1	3	6	2	0.664952	1.57091	52.65	9.4303	0.123507	0.940474	Drugbank
COC1=CC2=C(C=C1)C=C(CCC(C)=O)C=C2	3.37	228.291	0	2	6	2	0.801582	1.08139	26.3	8.37	0.138169	0.942277	Drugbank
N[C@@H](CC1=CC(I)=C(OC2=CC(I)=C(O)C(I)=C2)C(I)=C1)C(O)=O	4.5573	776.872	3	5	7	2	0.388157	1.16095	92.78	10.5573	0.444869	0.976984	Drugbank
CCOC(=O)C1(CCN(C)CC1)C1=CC=CC=C1	2.2131	247.338	0	3	5	1	0.766994	1.38299	29.54	6.7869	0.48722	0.724711	Drugbank
CCOC(=O)N1CCC(CC1)=C1C2=C(CCC3=C1N=CC=C3)C=C(Cl)C=C2	4.8878	382.891	0	3	2	2	0.704886	1.24953	42.43	5.8878	0.335918	0.769185	Drugbank
[H][C@@]1(NC(=O)CC2=CC=CS2)C(=O)N2C(C(O)=O)=C(COC(C)=O)CS[C@]12[H]	0.5923	396.446	2	8	7	1	0.534481	1.20388	113.01	10.4077	0.218641	0.915559	Drugbank
COC1=C(OC)C=C2C(N)=NC(=NC2=C1)N1CCN(CC1)C(=O)C1=CC=CO1	1.7846	383.408	1	8	7	3	0.726562	0.909237	106.95	11.2154	0.139462	0.911288	Drugbank
CN(C)CCCN1C2=CC=CC=C2CCC2=CC=CC=C12	3.875	280.415	0	2	6	2	0.838462	1.20669	6.48	8.875	0.467693	0.698272	Drugbank
COC1=C(C)C(C)=C(\C=C\C(\C)=C\C=C\C(\C)=C\C(O)=O)C(C)=C1	5.16706	326.436	1	3	12	1	0.579454	1.08018	46.53	15.1671	0.0929513	0.963087	Drugbank
NC[C@@H]1O[C@H](O[C@@H]2[C@@H](CO)O[C@@H](O[C@@H]3[C@@H](O)[C@H](N)C[C@H](N)[C@H]3O[C@H]3O[C@H](CN)[C@@H](O)[C@H](O)[C@H]3N)[C@@H]2O)[C@H](N)[C@@H](O)[C@@H]1O	-8.8953	614.65	13	19	22	0	0.114513	1.59525	353.11	33.8953	0.244386	0.880786	Drugbank
CN(C)C1=CC=C(C=C1)C(C1=CC=C(C=C1)N(C)C)=C1C=CC(C=C1)=[N+](C)C	4.4596	372.536	0	2	10	2	0.733208	0.991448	9.49	13.4596	0.533743	0.541765	Drugbank
CN(C)CC[C@@H](C1=CC=C(Br)C=C1)C1=CC=CC=N1	3.9277	319.246	0	2	7	2	0.830054	1.13343	16.13	9.9277	0.299331	0.791865	Drugbank
CC1=NN=C2CN=C(C3=CC=CC=C3)C3=C(C=CC(Cl)=C3)N12	3.58012	308.772	0	4	2	3	0.689371	1.21194	43.07	5.58012	0.501774	0.671518	Drugbank
[O-][N+](=O)C1=C(C=CC(=C1)C(F)(F)F)C(=O)C1C(=O)CCCC1=O	2.7346	329.23	0	5	3	1	0.36769	1.09116	94.35	4.2654	0.251375	0.908225	Drugbank
CN1C2=C(C=C(Cl)C=C2)N(C2=CC=CC=C2)C(=O)CC1=O	3.3712	300.745	0	2	2	2	0.757657	1.08259	40.62	4.3712	0.550036	0.588755	Drugbank
NC1=CC(=NC(N)=[N+]1[O-])N1CCCCC1	-0.1303	209.253	2	5	3	1	0.49593	0.989765	95.11	7.1303	0.224837	0.830611	Drugbank
[H][C@@]12CC[C@](OC(C)=O)(C(C)=O)[C@@]1(C)CC[C@@]1([H])[C@@]2([H])C=C(C)C2=CC(=O)CC[C@]12C	4.5753	384.516	0	4	7	0	0.654195	1.26565	60.44	8.5753	0.258029	0.960509	Drugbank
NC1=NC(=S)C2=C(N1)N=CN2	-0.1746	167.197	3	4	0	1	0.501491	0.0847241	79.09	4.1746	0.489436	0.511901	Drugbank
[H][C@@]12CC3=CNC4=CC=CC(=C34)C1=C[C@H](CN2C)C(=O)N[C@@H](CC)CO	1.9247	339.439	3	3	7	2	0.79717	1.32264	68.36	10.0753	0.239722	0.853213	Drugbank
CN1C(=O)OC(C)(C)C1=O	0.3736	143.142	0	3	3	0	0.491935	0.814278	46.61	5.6264	0.490391	0.7268	Drugbank
CC(C)(C)C1=CC=C(CN2CCN(CC2)C(C2=CC=CC=C2)C2=CC=C(Cl)C=C2)C=C1	6.5447	433.039	0	2	5	3	0.450918	1.38898	6.48	11.5447	0.206003	0.869333	Drugbank
ClC1=CC2=C(OC(=O)N2)C=C1	2.2643	169.567	1	2	0	1	0.653514	1.73751e-07	38.33	1.7357	0.140469	0.859531	Drugbank
CCC1(CCC(=O)NC1=O)C1=CC=C(N)C=C1	1.3532	232.283	2	3	4	1	0.596936	1.14799	72.19	6.6468	0.334176	0.917067	Drugbank
OC(C1CCCCN1)C1=CC(=NC2=C1C=CC=C2C(F)(F)F)C(F)(F)F	4.4479	378.316	2	3	3	2	0.759443	1.17916	45.15	6.4479	0.363972	0.761304	Drugbank
NC1=CC=C(C=C1)S(=O)(=O)NC1=NC=CC=N1	0.8596	250.283	2	5	4	2	0.78714	0.871704	97.97	8.1404	0.356096	0.803131	Drugbank
[H][C@@]1(CNC2=C(N1)C(=O)NC(N)=N2)[C@@H](O)[C@H](C)O	-3.0969	241.251	6	7	5	0	0.362864	0.9619	132	11.0969	0.240636	0.877388	Drugbank
[H][C@@]12N(C)C3=CC(OC)=C(C=C3[C@@]11CCN3CC=C[C@](CC)([C@@]13[H])[C@@]([H])(OC(C)=O)[C@]2(O)C(=O)OC)[C@]1(C[C@@]2([H])CN(CC(CC)=C2)CC2=C1NC1=CC=CC=C21)C(=O)OC	4.7536	778.947	2	11	15	3	0.19569	2.6567	133.87	19.7536	0.360338	0.927155	Drugbank
C[C@H]1[C@H](NC(=O)C(=N/OC(C)(C)C(=O)O)\C2=CSC([NH3+])=N2)C(=O)N1S([O-])(=O)=O	-2.2239	435.44	3	11	11	1	0.183042	1.58712	206.03	17.2239	0.385713	0.82949	Drugbank
CN1CCN(CC1)C1=NC2=CC(Cl)=CC=C2NC2=CC=CC=C12	3.7227	326.831	1	4	1	2	0.800122	1.06934	30.87	3.7227	0.379497	0.719321	Drugbank
COC1=CC2=C(C=C1OC)C(N)=NC(=N2)N(C)CCCNC(=O)C1CCCO1	1.3507	389.456	2	8	12	2	0.650937	2.22118	111.83	15.6493	0.179031	0.894174	Drugbank
CNCCCC1C2=CC=CC=C2C=CC2=CC=CC=C12	4.3019	263.384	1	1	5	2	0.810852	1.1571	12.03	8.3019	0.486155	0.721918	Drugbank
CC[C@@H](CO)NCCN[C@@H](CC)CO	-0.2926	204.314	4	4	13	0	0.389671	1.30872	64.52	16.2926	0.191334	0.918386	Drugbank
CN(C)C(=N)NC(N)=N	-1.03416	129.167	4	2	2	0	0.248785	0.933299	88.99	6.03416	0.244503	0.865806	Drugbank
[H][C@]12CC[C@]([H])(C[C@@H](C1)OC(=O)C(CO)C1=CC=CC=C1)[N+]2(C)C(C)C	2.8541	332.464	1	3	9	1	0.666103	1.33688	46.53	10.1459	0.252388	0.911991	Drugbank
CCC(=O)C(CC(C)N(C)C)(C1=CC=CC=C1)C1=CC=CC=C1	4.292	309.453	0	2	11	2	0.760121	1.70415	20.31	14.292	0.664222	0.836583	Drugbank
CN1CCN(CC1)C1=NC2=CC=CC=C2NC2=C1C=C(C)S2	3.43922	312.442	1	5	2	2	0.808256	1.09748	30.87	4.43922	0.435434	0.649716	Drugbank
CC(C)NCC(O)COC1=CC=C(CC(N)=O)C=C1	0.4521	266.341	3	4	11	1	0.637674	1.03378	84.58	14.5479	0.119842	0.951302	Drugbank
NC1=CC=C(C=C1)C(=O)NCC(O)=O	0.0832	194.19	3	4	4	1	0.594058	0.819484	92.42	7.9168	0.140799	0.943386	Drugbank
NC(=O)N\N=C\C1=CC=C(O1)[N+]([O-])=O	0.19	198.138	2	5	3	1	0.408189	0.430784	123.76	6.81	0.107536	0.906203	Drugbank
COC1=CC2=C(C=C1)N=C(N2)S(=O)CC1=NC=C(C)C(OC)=C1C	2.89974	345.424	1	5	9	3	0.769239	1.19566	77.1	12.1003	0.204508	0.875516	Drugbank
NC(=O)C1=NC=CN=C1	-0.4245	123.115	1	3	1	1	0.550757	0.251179	68.87	5.4245	0.246998	0.77129	Drugbank
CN1CCCC(CC2C3=CC=CC=C3SC3=CC=CC=C23)C1	5.015	309.478	0	2	3	2	0.766469	1.5297	3.24	7.015	0.411125	0.774076	Drugbank
OC(=O)COCCN1CCN(CC1)C(C1=CC=CC=C1)C1=CC=C(Cl)C=C1	3.1482	388.895	1	5	8	2	0.703894	1.39	53.01	10.1482	0.249018	0.828202	Drugbank
CC(C)(C)C1=CC=C(C=C1)C(O)CCCN1CCC(CC1)C(O)(C1=CC=CC=C1)C1=CC=CC=C1	6.4458	471.685	2	3	10	3	0.396949	1.37441	43.7	16.4458	0.123815	0.946854	Drugbank
COC1=CC=C(C=C1)[C@@H]1SC2=C(C=CC=C2)N(CCN(C)C)C(=O)[C@@H]1OC(C)=O	3.3685	414.527	0	6	10	2	0.675792	1.41337	59.08	12.3685	0.362637	0.885269	Drugbank
[H][C@]1(CC[C@H](Cl)[C@@H](C1)OC)\C=C(/C)[C@@]1([H])OC(=O)[C@]2([H])CCCCN2C(=O)C(=O)[C@]2(O)O[C@@]([H])([C@H](C[C@H]2C)OC)[C@H](C[C@@H](C)C\C(C)=C\[C@@H](CC)C(=O)C[C@H](O)[C@H]1C)OC	5.7194	810.466	2	11	17	0	0.146441	1.75524	158.13	19.7194	0.344386	0.789352	Drugbank
CC1CN(CCN1)C1=C(F)C(C)=C2C(=O)C(=CN(C3CC3)C2=C1)C(O)=O	2.06582	359.401	2	6	5	1	0.8795	1.16952	72.88	6.93418	0.247363	0.799611	Drugbank
CN(C)CCOC(C)(C1=CC=CC=C1)C1=CC=CC=N1	2.9233	270.376	0	3	9	2	0.806748	1.98585	25.36	11.0767	0.454788	0.730587	Drugbank
[H][C@@]12CC[C@@](O)(C#C)[C@@]1(CC)CC[C@]1([H])[C@@]3([H])CCC(=O)C=C3CC[C@@]21[H]	3.8826	312.453	1	2	3	0	0.74605	1.09413	37.3	3.8826	0.241724	0.960851	Drugbank
CCOC(=O)N1C=CN(C)C1=S	1.1464	186.236	0	3	3	0	0.624348	0.630979	32.78	4.8536	0.252966	0.777503	Drugbank
[H][C@]12CC[C@]3([H])[C@]([H])(C[C@@H](O)[C@]4(C)[C@H](CC[C@]34O)C3=CC(=O)OC3)[C@@]1(C)CC[C@@H](C2)O[C@H]1C[C@H](O)[C@H](O[C@H]2C[C@H](O)[C@H](O[C@H]3C[C@H](O)[C@H](O)[C@@H](C)O3)[C@@H](C)O2)[C@@H](C)O1	2.2181	780.949	6	14	18	0	0.162215	1.33221	203.06	18.7819	0.0604646	0.983809	Drugbank
CCN1CCCC1CNC(=O)C1=C(OC)C=CC(=C1)S(N)(=O)=O	0.5567	341.433	2	5	9	1	0.786943	1.38761	101.73	12.4433	0.184255	0.904749	Drugbank
CCN(CC)C(C)CN1C2=CC=CC=C2SC2=CC=CC=C12	5.0196	312.482	0	3	8	2	0.765195	1.7087	6.48	12.0196	0.452436	0.718307	Drugbank
COCCOC(=O)C1=C(C)NC(C)=C(C1C1=CC(=CC=C1)[N+]([O-])=O)C(=O)OC(C)C	2.9708	418.446	1	8	13	1	0.296342	1.62268	117	14.0292	0.458139	0.772771	Drugbank
[H][C@@]12C[C@H](C)[C@](OC(=O)CC)(C(=O)COC(=O)CC)[C@@]1(C)C[C@H](O)[C@@]1(Cl)[C@@]2([H])CCC2=CC(=O)C=C[C@]12C	4.0868	521.05	1	7	12	0	0.414943	1.53305	106.97	13.0868	0.275515	0.929476	Drugbank
CNC[C@H](O)C1=CC(O)=CC=C1	0.645	167.208	3	3	6	1	0.619057	0.955421	52.49	9.355	0.280692	0.875542	Drugbank
CCCC(C)(COC(N)=O)COC(=O)NC(C)C	2.0227	260.334	2	4	11	0	0.73231	1.40643	90.65	11.9773	0.29607	0.822626	Drugbank
CC(N)C(O)C1=CC=CC=C1	1.0672	151.209	2	2	5	1	0.663711	0.944723	46.25	7.9328	0.287259	0.900116	Drugbank
CNC(=O)C1=NC=CC(OC2=CC=C(NC(=O)NC3=CC(=C(Cl)C=C3)C(F)(F)F)C=C2)=C1	5.5497	464.831	3	4	6	3	0.46134	1.26604	92.35	11.5497	0.0884804	0.960296	Drugbank
OC(CN1C=CN=C1)(P(O)(O)=O)P(O)(O)=O	-1.1154	272.09	5	9	9	1	0.431964	1.2395	153.11	14.1154	0.432988	0.817366	Drugbank
COC1=CC(OC)=C(Cl)C2=C1C(=O)[C@]1(O2)[C@H](C)CC(=O)C=C1OC	2.8103	352.77	0	6	7	1	0.832661	1.36309	71.06	8.1897	0.376461	0.855326	Drugbank
COC(=O)C1=C(C)NC(C)=C(C1C1=CC=CC=C1[N+]([O-])=O)C(=O)OCC(C)C	3.2018	388.42	1	7	11	1	0.452786	1.90907	107.77	12.2018	0.491506	0.834677	Drugbank
CN1CCN(CC1)C(=O)O[C@@H]1N(C(=O)C2=NC=CN=C12)C1=NC=C(Cl)C=C1	1.568	388.815	0	7	3	2	0.770508	0.984796	91.76	6.432	0.484157	0.619876	Drugbank
[H][C@@]12CC[C@H](C(C)=O)[C@@]1(C)CC[C@@]1([H])[C@@]2([H])CCC2=CC(=O)CC[C@]12C	4.7235	314.469	0	2	4	0	0.701319	0.914081	34.14	5.7235	0.18363	0.922384	Drugbank
OC(CCN1CCCC1)(C1CCCCC1)C1=CC=CC=C1	3.9404	287.447	1	2	6	1	0.886396	1.27036	23.47	7.9404	0.428299	0.734246	Drugbank
[H][C@@]1(C[C@@](O)(CC2=C(O)C3=C(C(O)=C12)C(=O)C1=C(OC)C=CC=C1C3=O)C(=O)COC(=O)CCCC)O[C@H]1C[C@H](NC(=O)C(F)(F)F)[C@H](O)[C@H](C)O1	2.4622	723.65	5	13	17	2	0.150375	1.28847	215.22	19.5378	0.467101	0.633838	Drugbank
NC1=NC(N)=C2N=C(C(N)=NC2=N1)C1=CC=CC=C1	0.8334	253.269	3	7	4	3	0.585179	0.686352	129.62	9.1666	0.186998	0.840639	Drugbank
NC[C@H](O)C1=CC(O)=C(O)C=C1	0.0899	169.18	4	4	6	1	0.472427	0.796441	86.71	9.9101	0.237821	0.861727	Drugbank
NC1=NC(=O)N(C[C@@H](CO)OCP(O)(O)=O)C=C1	-1.1944	279.189	4	7	9	0	0.451971	1.44456	145.68	13.1944	0.300219	0.831074	Drugbank
CN1CCN2C(C1)C1=CC=CC=C1CC1=C2N=CC=C1	2.4789	265.36	0	3	1	2	0.72928	0.88458	19.37	3.5211	0.521118	0.604783	Drugbank
CCCC(C)(COC(N)=O)COC(N)=O	0.9834	218.253	2	4	8	0	0.692816	1.47495	104.64	10.0166	0.431262	0.740791	Drugbank
CCSC1=CC2=C(SC3=CC=CC=C3N2CCCN2CCN(C)CC2)C=C1	5.0388	399.629	0	5	8	2	0.627822	1.95298	9.72	12.0388	0.395389	0.692844	Drugbank
[H][C@](O)(CNC(C)(C)C)COC1=NSN=C1N1CCOCC1	0.5025	316.427	2	8	7	1	0.790985	1.45756	79.74	10.4975	0.234762	0.855148	Drugbank
[H][C@]12C[C@@H](O)[C@H](CC[C@@H](O)CCCCC)[C@@]1([H])CC1=C(C2)C(OCC(O)=O)=CC=C1	3.5832	390.52	3	5	13	1	0.531666	1.2046	86.99	14.5832	0.149476	0.937883	Drugbank
OC(CCN1CCCCC1)(C1CCCCC1)C1=CC=CC=C1	4.3305	301.474	1	2	6	1	0.87471	1.40737	23.47	8.3305	0.388025	0.762803	Drugbank
[H][C@]12CCCC3=C1C(=CC=C3)C(=O)N(C2)[C@@H]1CN2CCC1CC2	2.6565	296.414	0	2	1	1	0.79525	0.80712	23.55	2.3435	0.232663	0.847319	Drugbank
[H][C@@]12CC[C@H](C(C)=O)[C@@]1(C)CC[C@]1([H])[C@@]2([H])C=CC2=CC(=O)CC[C@@]12C	4.4995	312.453	0	2	4	0	0.714168	0.915786	34.14	5.4995	0.177152	0.919974	Drugbank
CC(N)COC1=C(C)C=CC=C1C	2.02944	179.263	1	2	7	1	0.770174	0.677259	35.25	8.97056	0.290011	0.784271	Drugbank
C[C@@H](CN1CC(=O)NC(=O)C1)N1CC(=O)NC(=O)C1	-2.7083	268.273	2	6	4	0	0.540093	1.32077	98.82	9.7083	0.253769	0.926309	Drugbank
CCOC(=O)C1=C(COCCN)NC(C)=C(C1C1=CC=CC=C1Cl)C(=O)OC	2.2663	408.882	2	7	12	1	0.502326	1.35467	99.88	13.7337	0.472821	0.783165	Drugbank
NC1=C2CCCCC2=NC2=CC=CC=C12	2.6958	198.269	1	2	1	2	0.706488	0.383759	38.91	3.3042	0.253103	0.771645	Drugbank
CN1CCCN=C1COC(=O)C(O)(C1CCCCC1)C1=CC=CC=C1	2.7317	344.455	1	5	7	1	0.834488	2.03142	62.13	8.2683	0.369757	0.818444	Drugbank
[H][C@@]12OC3=C(O)C=CC4=C3[C@@]11CCN(C)[C@]([H])(C4)[C@]1([H])CCC2=O	1.6303	285.343	1	4	2	1	0.786934	1.16236	49.77	4.3697	0.537521	0.761841	Drugbank
CN1C=NC2=C1C(=O)N(CCCCC(C)=O)C(=O)N2C	1.1914	278.312	0	5	8	1	0.73149	1.15807	75.51	10.8086	0.242671	0.849386	Drugbank
FC(F)OC(Cl)C(F)(F)F	2.3528	184.491	0	1	2	0	0.472871	0.812131	9.23	2.6472	0.426491	0.755638	Drugbank
CC1CC2=CC=CC=C2N1NC(=O)C1=CC(=C(Cl)C=C1)S(N)(=O)=O	2.0834	365.842	2	4	5	2	0.870525	1.2011	92.5	7.9166	0.190693	0.920783	Drugbank
COC1=CC=C(C=C1)C(=O)NC1=CC=CC=C1CCC1CCCCN1C	4.3644	352.478	1	3	8	2	0.839511	1.1821	41.57	11.3644	0.363052	0.716131	Drugbank
[H][C@]12[C@H](OC(=O)C3=CC=CC=C3)[C@]3(O)C[C@H](OC(=O)[C@H](O)[C@@H](NC(=O)C4=CC=CC=C4)C4=CC=CC=C4)C(C)=C([C@@H](OC(C)=O)C(=O)[C@]1(C)[C@@H](O)C[C@H]1OC[C@@]21OC(C)=O)C3(C)C	3.7357	853.918	4	14	19	3	0.129786	2.03857	221.29	22.7357	0.404632	0.846651	Drugbank
NC1=NC(=O)C(O1)C1=CC=CC=C1	0.5992	176.175	1	3	1	1	0.680946	0.742653	64.68	4.4008	0.265328	0.795762	Drugbank
OC(CCCN1CCCCC1)(C1=CC=CC=C1)C1=CC=CC=C1	4.1886	309.453	1	2	7	2	0.864692	1.5666	23.47	10.1886	0.305565	0.828635	Drugbank
[H][C@@]12CCCC[C@]1([H])CN(C[C@@H](O)[C@H](CC1=CC=CC=C1)NC(=O)[C@H](CC(N)=O)NC(=O)C1=NC3=C(C=CC=C3)C=C1)[C@@H](C2)C(=O)NC(C)(C)C	3.0924	670.855	5	7	13	3	0.197502	2.19257	166.75	16.0924	0.332616	0.855614	Drugbank
CCN(CC)CCNC(=O)C1=CC(Cl)=C(N)C=C1OC	2.0024	299.802	2	4	11	1	0.755813	1.23132	67.59	12.9976	0.174749	0.885127	Drugbank
CC[C@H](OC(C)=O)C(C[C@H](C)N(C)C)(C1=CC=CC=C1)C1=CC=CC=C1	4.6546	353.506	0	3	13	2	0.646819	1.83738	29.54	16.6546	0.749192	0.885296	Drugbank
[H][C@@]12C[C@@H](C)[C@](O)(C(=O)CO)[C@@]1(C)C[C@H](O)[C@@]1(F)[C@@]2([H])CCC2=CC(=O)C=C[C@]12C	1.8957	392.467	3	5	8	0	0.667213	1.05056	94.83	9.1043	0.221957	0.928706	Drugbank
FCOC(C(F)(F)F)C(F)(F)F	2.4232	200.053	0	1	2	0	0.621657	0.745031	9.23	2.5768	0.515517	0.73601	Drugbank
CN(C)CCOC(C1=CC=CC=C1)C1=CC=C(Br)C=C1	4.1167	334.257	0	2	8	2	0.788022	1.45713	12.47	11.1167	0.316055	0.768055	Drugbank
ClC1=CC=CC(N2CCN(CCCCOC3=CC4=C(CCC(=O)N4)C=C3)CC2)=C1Cl	4.8593	448.394	1	4	7	2	0.61498	1.20814	44.81	10.8593	0.0894693	0.958276	Drugbank
CN(C)CC\C=C1\C2=CC=CC=C2SC2=CC=C(Cl)C=C12	5.188	315.869	0	2	5	2	0.654221	1.02827	3.24	9.188	0.497018	0.657952	Drugbank
[H][C@]12C[C@@H](O)[C@H](\C=C\[C@@H](O)CCCCC)[C@@]1([H])C\C(O2)=C\CCCC(O)=O	3.4085	352.471	3	5	13	0	0.414211	1.16992	86.99	13.4085	0.151468	0.924427	Drugbank
CC1=CC(OCCCC(C)(C)C(O)=O)=C(C)C=C1	3.57324	250.338	1	3	10	1	0.784956	1.24054	46.53	11.5732	0.188981	0.908326	Drugbank
N[C@@H](CC1=CC(O)=C(O)C=C1)C(O)=O	0.0522	197.19	4	5	6	1	0.512507	1.05652	103.78	9.9478	0.213251	0.894355	Drugbank
CN(C)CCCN1C2=CC=CC=C2CCC2=C1C=C(Cl)C=C2	4.5284	314.86	0	2	6	2	0.817874	1.4578	6.48	9.5284	0.515506	0.654803	Drugbank
OCCOCCN1CCN(CC1)C1=NC2=CC=CC=C2SC2=CC=CC=C12	2.856	383.517	1	6	6	2	0.80487	1.28174	48.3	8.144	0.223154	0.907912	Drugbank
[H][C@@]12C[C@H]3OC(CCC)O[C@@]3(C(=O)CO)[C@@]1(C)C[C@H](O)[C@@]1([H])[C@@]2([H])CCC2=CC(=O)C=C[C@]12C	2.7168	430.541	2	6	9	0	0.712453	1.27531	93.06	9.2832	0.298466	0.903673	Drugbank
C[C@H]1CN(C[C@@H](C)N1)C1=C(F)C(N)=C2C(=O)C(=CN(C3CC3)C2=C1F)C(O)=O	1.8672	392.406	3	7	6	1	0.691829	1.39747	98.9	8.1328	0.255115	0.809282	Drugbank
[H][C@@]12CC3=CC=C(O)C=C3[C@@](C)(CCCCC1)[C@H]2N	3.1136	245.366	2	2	3	1	0.737433	1.19479	46.25	4.1136	0.392462	0.902493	Drugbank
CC(C)(C)NC[C@H](O)COC1=CC=CC2=C1CCCC2=O	2.3334	291.391	2	4	6	1	0.873971	1.41989	58.56	7.6666	0.167603	0.914408	Drugbank
[H][C@@]1(C[C@@](C)(OC)[C@@H](O)[C@H](C)O1)O[C@H]1[C@H](C)[C@@H](O[C@]2([H])O[C@H](C)C[C@@H]([C@H]2O)N(C)C)[C@@](C)(C[C@@H](C)C(=O)[C@H](C)[C@@H](O)[C@](C)(O)[C@@H](CC)OC(=O)[C@@H]1C)OC	2.4397	747.964	4	14	26	0	0.265829	2.96134	182.91	26.5603	0.490944	0.726917	Drugbank
[H][C@]12SCC(CSC3=NC(=O)C(=O)NN3C)=C(N1C(=O)[C@H]2NC(=O)C(=N/OC)\C1=CSC(N)=N1)C(O)=O	-1.5932	554.592	4	14	10	1	0.095298	2.00727	208.98	15.5932	0.233054	0.899057	Drugbank
CC1=CNN=C1	0.71812	82.106	1	1	1	1	0.490447	0.151896	28.68	4.28188	0.277058	0.738792	Drugbank
NCCN.CN1C2=C(NC=N2)C(=O)N(C)C1=O.CN1C2=C(NC=N2)C(=O)N(C)C1=O	-0.9932	420.434	4	8	7	2	0.246992	0.426938	190.64	12.9932	0.437982	0.590779	Drugbank
CC(C)NCC(O)COC1=C(C)C(C)=C(OC(C)=O)C(C)=C1	2.27486	309.406	2	5	14	1	0.597257	1.2096	67.79	15.7251	0.169976	0.926733	Drugbank
[H][C@@]12CC[C@H](C(=O)NC(C)(C)C)[C@@]1(C)CC[C@@]1([H])[C@@]2([H])CC[C@@]2([H])NC(=O)C=C[C@]12C	3.8145	372.553	2	2	3	0	0.735147	1.14684	58.2	3.8145	0.132981	0.935314	Drugbank
CC(C)(C#N)C1=CC(=CC(CN2C=NC=N2)=C1)C(C)(C)C#N	2.92876	293.374	0	5	8	2	0.867851	1.24716	78.29	10.0712	0.480339	0.67207	Drugbank
CCCCN(CCCC)CCC(O)C1=C2C=CC(=CC2=C2C=C(Cl)C=C(Cl)C2=C1)C(F)(F)F	8.6443	500.432	1	2	13	3	0.281769	2.08442	23.47	21.6443	0.371142	0.747051	Drugbank
[O-][N+](=O)C1=CC=C(C=C1)C1=CC=C(O1)\C=N\N1CC(=O)NC1=O	1.7405	314.257	1	6	4	2	0.398902	0.127428	118.05	7.2595	0.0990402	0.902095	Drugbank
CO[C@H]1\C=C\O[C@@]2(C)OC3=C(C)C(O)=C4C(O)=C(NC(=O)\C(C)=C/C=C/[C@H](C)[C@H](O)[C@@H](C)[C@@H](O)[C@@H](C)[C@H](OC(C)=O)[C@@H]1C)C1=C(N=C5C=C(C)C=CN15)C4=C3C2=O	6.28582	785.891	5	13	16	3	0.114855	2.2219	198.9	22.2858	0.488266	0.852054	Drugbank
CNC1(CCCCC1=O)C1=CC=CC=C1Cl	2.8978	237.73	1	2	3	1	0.857157	1.28677	29.1	4.1022	0.518893	0.845295	Drugbank
ClC1=CC2=C(C=C1)N1C=NN=C1CN=C2C1=CC=CC=C1	3.2717	294.745	0	4	1	3	0.691129	1.03397	43.07	4.2717	0.49522	0.630063	Drugbank
ClCCN(N=O)C(=O)NC1CCCCC1	2.2509	233.699	1	3	4	0	0.459961	0.977502	61.77	4.7491	0.236057	0.87605	Drugbank
OC1=C(Cl)C=C(Cl)C2=C1N=CC=C2	3.2472	214.051	1	2	1	2	0.729523	1.44783e-06	33.12	3.2472	0.412794	0.587206	Drugbank
C[N+](C)(C)CCCCCCCCCC[N+](C)(C)C	3.5196	258.494	0	0	17	0	0.392838	0.996391	0	17.5196	0.0643399	0.986641	Drugbank
C1C2CNCC1C1=C2C=C2N=CC=NC2=C1	1.8039	211.268	1	3	0	2	0.721763	0.720954	37.81	3.1961	0.2299	0.909472	Drugbank
COC1=CC=C(C[C@@H](C)NC[C@H](O)C2=CC(NC=O)=C(O)C=C2)C=C1	2.2233	344.411	4	5	12	2	0.413602	1.36759	90.82	14.7767	0.189822	0.916108	Drugbank
NNC1=NN=CC2=CC=CC=C12	0.9154	160.18	2	4	2	2	0.480554	0.228409	63.83	6.0846	0.364723	0.651788	Drugbank
COC1=NC(N)=NC2=C1N=CN2[C@@H]1O[C@H](CO)[C@@H](O)[C@@H]1O	-1.9714	297.271	4	10	8	2	0.505613	1.04108	148.77	14.9714	0.257065	0.868358	Drugbank
[H][C@]1(NC(=O)[C@H](CC2=CC=C(OC)C=C2)NC(=O)CCCSC[C@H](NC(=O)[C@H](CC(N)=O)NC(=O)[C@H](CCC(N)=O)NC1=O)C(=O)N1CCC[C@H]1C(=O)N[C@@H](CC(C)C)C(=O)NCC(N)=O)[C@@H](C)CC	-2.5009	988.179	10	13	23	1	0.0728474	2.14607	362.51	29.5009	0.292128	0.835946	Drugbank
CC1=CC=C(NC2=C(Cl)C=CC=C2F)C(CC(O)=O)=C1	4.15822	293.725	2	3	5	2	0.889746	0.808949	49.33	8.15822	0.446388	0.816761	Drugbank
CCN(CC)CCNC(=O)C1=C(C)NC(\C=C2/C(=O)NC3=C2C=C(F)C=C3)=C1C	3.33494	398.482	3	3	11	2	0.626303	1.37815	77.23	13.3349	0.125707	0.938631	Drugbank
CC(CC1=CC=C(O)C=C1)NCC(O)C1=CC(O)=CC(O)=C1	2.0576	303.358	5	5	11	2	0.563111	1.89485	92.95	13.9424	0.171696	0.932078	Drugbank
O[Bi]1OC(=O)C2=CC=CC=C2O1	0.213	362.093	1	4	1	1	0.67115	0.404055	55.76	4.787	0.250316	0.819059	Drugbank
N[C@H]1C(O)O[C@H](CO)[C@@H](O)[C@@H]1O	-3.255	179.172	5	6	6	0	0.28844	0.782422	116.17	12.255	0.50695	0.753866	Drugbank
CC(C)NCC(O)COC1=CC=C(NC(C)=O)C=C1	1.3827	266.341	3	4	11	1	0.697114	1.00751	70.59	13.6173	0.106233	0.945458	Drugbank
CCN1C=CC(NS(=O)(=O)C2=CC=C(N)C=C2)=NC1=O	0.9148	294.336	2	4	5	1	0.804881	1.04501	104.86	8.0852	0.366001	0.803344	Drugbank
COC1=NC=NC(NS(=O)(=O)C2=CC=C(N)C=C2)=C1OC	0.8768	310.335	2	7	8	2	0.787088	1.21102	116.43	12.1232	0.324238	0.823765	Drugbank
[H][C@@]12C[C@@]3([H])C(C(=O)C4=C(O)C=CC=C4[C@@]3(C)O)=C(O)[C@]1(O)C(=O)C(C(=O)NCN1CCCC1)=C(O)[C@H]2N(C)C	0.4698	527.574	6	10	12	1	0.302533	1.59607	170.87	15.5302	0.275866	0.881336	Drugbank
CC(C)(C)NCC(O)C1=NC(CO)=C(O)C=C1	0.701	240.303	4	5	7	1	0.62228	1.09815	85.61	10.299	0.214285	0.896797	Drugbank
CC(C)COCC(CN(CC1=CC=CC=C1)C1=CC=CC=C1)N1CCCC1	4.8302	366.549	0	3	12	2	0.598861	1.8219	15.71	15.8302	0.497478	0.789036	Drugbank
CC1=C(CCN2CCC(CC2)C2=NOC3=C2C=CC(F)=C3)C(=O)N2CCCC(O)C2=N1	3.2058	426.492	1	6	6	2	0.690289	1.17255	82.17	8.2058	0.0893718	0.963759	Drugbank
[H][C@@]12CCO[C@]1([H])OC[C@@H]2OC(=O)N[C@@H](CC1=CC=CC=C1)[C@H](O)CN(CC(C)C)S(=O)(=O)C1=CC=C(N)C=C1	2.3753	547.674	3	8	15	2	0.364423	1.99081	140.42	17.6247	0.41211	0.800486	Drugbank
CC(CN(C)C)CN1C2=CC=CC=C2SC2=CC=CC=C12	4.487	298.455	0	3	7	2	0.821077	1.27125	6.48	10.487	0.482313	0.705661	Drugbank
CC1=CC(=NO1)C(=O)NNCC1=CC=CC=C1	1.41762	231.255	2	4	5	2	0.780777	1.10093	67.16	8.58238	0.174928	0.894515	Drugbank
[H][C@@]1(C[C@@]2(O)[C@@H](OC(=O)C3=CC=CC=C3)[C@]3([H])[C@@]4(CO[C@@H]4C[C@H](O)[C@@]3(C)C(=O)[C@H](O)C(=C1C)C2(C)C)OC(C)=O)OC(=O)[C@H](O)[C@@H](NC(=O)OC(C)(C)C)C1=CC=CC=C1	3.2596	807.89	5	14	17	2	0.146809	2.06526	224.45	19.2596	0.376511	0.884454	Drugbank
OC(=O)C1=CC(=CC=C1O)\N=N\C1=CC=C(O)C(=C1)C(O)=O	2.9096	302.242	4	8	6	2	0.639963	1.06065	139.78	8.0904	0.211327	0.913784	Drugbank
COC1=CC2=C(C=C1)C(C)(C)C(=O)N(CCC1=CC=C(C=C1)S(=O)(=O)NC(=O)NC1CCCCC1)C2=O	3.5185	527.643	2	6	10	2	0.53161	1.6747	121.88	12.5185	0.161194	0.950218	Drugbank
[H][C@@]12CC3=CNC4=CC=CC(=C34)C1=C[C@H](CN2C)C(=O)N[C@@H](C)CO	1.5346	325.412	3	3	6	2	0.801651	1.40864	68.36	9.4654	0.236849	0.850166	Drugbank
CC1=CN([C@@H]2C[C@@H](O)[C@H](CO)O2)C(=O)NC1=O	-1.0898	242.231	3	5	5	0	0.584274	1.03675	99.1	9.0898	0.256767	0.854219	Drugbank
CC1=NC(NC2=NC=C(S2)C(=O)NC2=C(C)C=CC=C2Cl)=CC(=N1)N1CCN(CCO)CC1	3.31354	488.017	3	9	10	3	0.465717	1.10433	106.51	13.3135	0.0843609	0.961116	Drugbank
[H][C@@]12C(=O)CC[C@]11CC[C@@H](C)[C@@]2(C)[C@@H](C[C@@](C)(C=C)[C@@H](O)[C@@H]1C)OC(=O)CS[C@H]1C[C@@H]2CC[C@H](C1)N2C	5.2513	517.776	1	6	11	0	0.396826	1.54933	66.84	13.2513	0.251112	0.906889	Drugbank
CS(=O)(=O)CCNCC1=CC=C(O1)C1=CC2=C(C=C1)N=CN=C2NC1=CC(Cl)=C(OCC2=CC(F)=CC=C2)C=C1	6.1391	581.069	2	8	12	5	0.179479	1.55972	106.35	20.1391	0.12607	0.917897	Drugbank
[H][C@@]12C[C@H]3OC(C)(C)O[C@@]3(C(=O)CO)[C@@]1(C)C[C@H](O)[C@@]1([H])[C@@]2([H])CCC2=CC(=O)C=C[C@]12C	2.3267	416.514	2	6	8	0	0.717749	1.2791	93.06	8.6733	0.265594	0.93709	Drugbank
N[C@@H](CC(=O)N1CCN2C(C1)=NN=C2C(F)(F)F)CC1=CC(F)=C(F)C=C1F	2.0165	407.318	1	5	5	2	0.621638	1.14633	77.04	7.9835	0.157572	0.925906	Drugbank
NC1=NC(=O)N(C=N1)[C@H]1C[C@H](O)[C@@H](CO)O1	-1.7668	228.208	3	6	4	0	0.527362	0.80088	120.74	8.7668	0.247711	0.879003	Drugbank
CC[C@@H]([C@H](C)O)N1N=CN(C1=O)C1=CC=C(C=C1)N1CCN(CC1)C1=CC=C(OC[C@@H]2CO[C@](CN3C=NC=N3)(C2)C2=C(F)C=C(F)C=C2)C=C1	5.2386	700.791	1	10	15	4	0.199951	1.28444	111.79	21.2386	0.0545595	0.979745	Drugbank
C[C@@H](CC1=CC=CC=C1)NC(=O)[C@@H](N)CCCCN	1.1901	263.385	3	3	11	1	0.616227	1.29259	81.14	13.8099	0.176567	0.921838	Drugbank
CCOC(=O)C1=C2CN(C)C(=O)C3=C(C=CC(F)=C3)N2C=N1	1.7737	303.293	0	5	4	2	0.793248	0.635892	64.43	7.2263	0.209027	0.836617	Drugbank
OCCNCCNC1=CC=C(NCCNCCO)C2=C1C(=O)C1=C(C(O)=CC=C1O)C2=O	-0.1392	444.488	8	10	16	2	0.139317	2.27172	163.18	21.1392	0.373193	0.72111	Drugbank
CC(C)(C)NCC(O)COC1=CC=CC2=C1C[C@H](O)[C@H](O)C2	0.6348	309.406	4	5	8	1	0.641468	1.24498	81.95	11.3652	0.192493	0.897107	Drugbank
[H][C@]12SCC(C=CC)=C(N1C(=O)[C@@]2([H])NC(=O)[C@H](N)C1=CC=C(O)C=C1)C(O)=O	0.7067	389.433	4	7	8	1	0.545075	1.2437	132.96	11.2933	0.23501	0.895473	Drugbank
CNCCCN1C2=CC=CC=C2CCC2=CC=CC=C12	3.5328	266.388	1	2	5	2	0.851637	1.26714	15.27	7.5328	0.505556	0.664932	Drugbank
ClC1=CC(Cl)=C(C=C1)C(CN1C=CN=C1)OCC1=CSC2=C1C=CC=C2Cl	7.0161	437.779	0	4	6	4	0.324011	1.81932	27.05	14.0161	0.339927	0.836886	Drugbank
CCCC(C)C1(CC=C)C(=O)NC(=S)NC1=O	1.516	254.355	2	3	7	0	0.444091	1.32821	58.2	8.484	0.481881	0.831275	Drugbank
CO\N=C1/CN(CC1CN)C1=NC2=C(C=C1F)C(=O)C(=CN2C1CC1)C(O)=O	0.7516	389.387	2	9	7	1	0.730424	1.25279	121.35	10.2484	0.210702	0.83589	Drugbank
CC(NC(C)(C)C)C(=O)C1=CC(Cl)=CC=C1	3.2993	239.746	1	2	4	1	0.820494	1.42598	29.1	5.2993	0.242114	0.908871	Drugbank
CCC1=NN(CCCN2CCN(CC2)C2=CC(Cl)=CC=C2)C(=O)N1CCOC1=CC=CC=C1	4.3922	470.017	0	5	11	2	0.454218	1.89957	51.62	14.3922	0.129879	0.938033	Drugbank
COC1=CC(NCC2=C(C)C3=C(C=C2)N=C(N)N=C3N)=CC(OC)=C1OC	2.74052	369.425	3	8	12	3	0.606983	1.32781	117.54	15.2595	0.150657	0.944319	Drugbank
[H]C(Cl)(Br)C(F)(F)F	2.5085	197.381	0	0	0	0	0.523506	0.647645	0	0.4915	0.440108	0.711707	Drugbank
NC(CO)(CO)CO.CCCCC[C@H](O)\C=C\[C@H]1[C@H](O)C[C@H](O)[C@@H]1C\C=C/CCCC(O)=O	0.7037	475.623	8	9	23	0	0.12467	1.72734	184.7	25.2963	0.263573	0.855976	Drugbank
CCN(CC)CCOC(=O)C1=C(Cl)C=C(N)C=C1	2.4208	270.76	1	4	9	1	0.637123	1.06676	55.56	10.5792	0.18725	0.916017	Drugbank
COC1=C(OC)C=C2C(N)=NC(=NC2=C1)N1CCN(CC1)C(=O)C1CCCO1	1.0568	387.44	1	8	7	2	0.830623	1.08439	103.04	10.9432	0.128034	0.916958	Drugbank
[Cl-].[Cl-].[Ca++]	-6.3728	110.984	0	0	0	0	0.272635	0	0	9.3728	0	0	Drugbank
CC1COC2=C3N1C=C(C(O)=O)C(=O)C3=CC(F)=C2N1CCN(C)CC1	1.3296	361.373	1	7	4	1	0.87474	1.31364	73.32	6.6704	0.205059	0.838632	Drugbank
CC[N+](C)(C)CC1=CC=CC=C1Br	3.0454	243.168	0	0	6	1	0.71561	1.10149	0	7.0454	0.410964	0.711791	Drugbank
O=C1CCC2=C(N1)C=CC(OCCCCC1=NN=NN1C1CCCCC1)=C2	3.4647	369.469	1	6	7	2	0.755913	1.21733	81.93	9.4647	0.119237	0.952394	Drugbank
CC1=C(OC2=C(C=CC=C2C(=O)OCCN2CCCCC2)C1=O)C1=CC=CC=C1	4.3356	391.467	0	5	6	2	0.603082	2.02514	55.84	9.3356	0.346152	0.768579	Drugbank
CN1CCC(CC1)OC(C1=CC=CC=C1)C1=CC=CC=C1	3.8868	281.399	0	2	5	2	0.842821	1.28547	12.47	7.8868	0.397912	0.748305	Drugbank
COCCCOC1=C(C)C(CS(=O)C2=NC3=CC=CC=C3N2)=NC=C1	2.98942	359.451	1	5	10	3	0.625774	1.3136	77.1	13.0106	0.171501	0.905441	Drugbank
[H][C@@]12CC[C@](OC(=O)OCC)(C(=O)COC(=O)CC)[C@@]1(C)C[C@H](O)[C@@]1([H])[C@@]2([H])CCC2=CC(=O)C=C[C@]12C	3.6993	488.577	1	8	11	0	0.562817	1.48268	116.2	11.6993	0.297225	0.889586	Drugbank
CC(C)NC(=N)NC(=N)NC1=CC=C(Cl)C=C1	2.20904	253.737	5	2	4	1	0.413925	0.852577	83.79	5.79096	0.0643711	0.979058	Drugbank
CCC1=CN=C(CCOC2=CC=C(CC3SC(=O)NC3=O)C=C2)C=C1	3.1596	356.447	1	5	8	2	0.825254	1.14079	68.29	10.1596	0.11174	0.945868	Drugbank
OP(O)(=O)C(SC1=CC=C(Cl)C=C1)P(O)(O)=O	2.0711	318.611	4	7	8	1	0.495919	1.14675	115.06	9.9289	0.273288	0.884615	Drugbank
COC1=CC=CC=C1OCCNCC(O)COC1=CC=CC2=C1C1=CC=CC=C1N2	3.738	406.482	3	5	12	4	0.349961	1.52463	75.74	16.738	0.148651	0.922692	Drugbank
[H][C@]12SC(C)(C)[C@@H](N1C(=O)[C@H]2NC(=O)C1=C(C)ON=C1C1=CC=CC=C1Cl)C(O)=O	2.54872	435.889	2	7	7	2	0.709265	1.45521	112.74	9.45128	0.288762	0.908642	Drugbank
C[C@H]1COC2=C3N1C=C(C(O)=O)C(=O)C3=CC(F)=C2N1CCN(C)CC1	1.3296	361.373	1	7	4	1	0.87474	1.15079	73.32	6.6704	0.206418	0.838156	Drugbank
[H][C@]12SCC(COC(C)=O)=C(N1C(=O)[C@H]2NC(=O)CSC1=CC=NC=C1)C(O)=O	0.4754	423.472	2	9	8	1	0.36564	1.39567	125.9	11.5246	0.203183	0.907303	Drugbank
[H][C@]12SCC(C)=C(N1C(=O)[C@H]2NC(=O)[C@H](N)C1=CC=C(O)C=C1)C(O)=O	0.1505	363.395	4	7	7	1	0.559704	1.25863	132.96	10.8495	0.258022	0.889092	Drugbank
[H]C(CCN(C)C)=C1C2=CC=CC=C2COC2=CC=CC=C12	3.9624	279.383	0	2	5	2	0.842864	1.52103	12.47	7.9624	0.419696	0.742263	Drugbank
NCCCNCCSP(O)(O)=O	-0.2493	214.227	4	6	10	0	0.344625	1.49896	95.58	13.2493	0.147761	0.946413	Drugbank
NS(=O)(=O)C1=CC(=C(Cl)C(Cl)=C1)S(N)(=O)=O	0.2882	305.164	2	4	4	1	0.815212	0.674323	120.32	7.7118	0.399676	0.675918	Drugbank
OS(=O)CNC1=CC=C(C=C1)S(=O)(=O)C1=CC=C(NCS(O)=O)C=C1	1.7016	404.491	4	8	10	2	0.488778	1.29262	132.8	13.2984	0.193699	0.874693	Drugbank
O=C1C(CCS(=O)C2=CC=CC=C2)C(=O)N(N1C1=CC=CC=C1)C1=CC=CC=C1	3.7955	404.491	0	3	6	3	0.58748	1.61736	57.69	9.7955	0.278661	0.844496	Drugbank
CCC(C)N1N=CN(C1=O)C1=CC=C(C=C1)N1CCN(CC1)C1=CC=C(OC[C@H]2CO[C@@](CN3C=NC=N3)(O2)C2=C(Cl)C=C(Cl)C=C2)C=C1	6.2427	705.647	0	10	13	4	0.174394	1.25265	100.79	20.2427	0.0636451	0.975757	Drugbank
CNNCC1=CC=C(C=C1)C(=O)NC(C)C	1.0488	221.304	3	3	8	1	0.651389	0.925595	53.16	10.9512	0.1126	0.960497	Drugbank
O=[As]O[As]=O	-1.0676	197.841	0	3	2	0	0.530284	0.666144	43.37	6.0676	0.222332	0.852487	Drugbank
FC(F)OC(F)C(F)(F)F	2.0835	168.036	0	1	2	0	0.573248	0.689555	9.23	2.9165	0.335513	0.895493	Drugbank
[H][C@@](NC(=O)[C@@H]1C[C@@H](CCC)CN1C)([C@H](C)Cl)[C@@]1([H])O[C@H](SC)[C@H](O)[C@@H](O)[C@H]1O	0.3895	424.991	4	7	14	0	0.438273	1.54163	102.26	16.6105	0.316393	0.882727	Drugbank
CCN[C@@H](C)CC1=CC=CC(=C1)C(F)(F)F	3.2459	231.261	1	1	6	1	0.83836	1.08281	12.03	7.2459	0.233465	0.884944	Drugbank
[H][C@@]12OC3=C(O)C=CC4=C3[C@@]11CCN(C)[C@]([H])(C4)[C@]1(O)CCC2=O	0.7452	301.342	2	5	3	1	0.739698	1.16701	70	6.2548	0.528006	0.74986	Drugbank
CCCC(=O)NC1=CC=C(OCC(O)CNC(C)C)C(=C1)C(C)=O	2.3655	336.432	3	5	15	1	0.571014	1.30069	87.66	16.6345	0.15855	0.917153	Drugbank
CCN[C@H]1CN(CCCOC)S(=O)(=O)C2=C1C=C(S2)S(N)(=O)=O	0.0869	383.517	2	7	10	1	0.644109	1.06884	118.8	13.9131	0.2707	0.837457	Drugbank
CC1=CC(=O)N(O)C(=C1)C1CCCCC1	2.6283	207.273	1	2	3	0	0.718567	1.0685	40.54	3.3717	0.299077	0.804549	Drugbank
FC(F)(F)COC1=CC(C(=O)NCC2CCCCN2)=C(OCC(F)(F)F)C=C1	3.4407	414.346	2	4	7	1	0.671584	1.45918	59.59	8.4407	0.273289	0.799103	Drugbank
C[C@H](CS)C(=O)N1CCC[C@H]1C(O)=O	0.6279	217.29	2	4	5	0	0.681611	1.05173	57.61	7.3721	0.338032	0.875665	Drugbank
CN1CCN(CC1)C(=O)OC1N(C(=O)C2=NC=CN=C12)C1=NC=C(Cl)C=C1	1.568	388.815	0	7	3	2	0.770508	1.19359	91.76	6.432	0.482844	0.623372	Drugbank
[H][C@@]12CC3=CC=C(OC4=C5C(CC[N+](C)(C)[C@]5([H])CC5=CC(OC6=C(OC)C=C(CCN1C)C2=C6)=C(O)C=C5)=CC(OC)=C4O)C=C3	6.701	609.743	2	7	9	4	0.244941	1.37971	80.62	16.701	0.363947	0.802837	Drugbank
[H][C@@]12CCCN1C(=O)[C@H](CC(C)C)N1C(=O)[C@](NC(=O)[C@H]3CN(C)[C@]4([H])CC5=C(Br)NC6=CC=CC(=C56)C4=C3)(O[C@@]21O)C(C)C	3.1928	654.606	3	6	11	2	0.456327	2.32031	118.21	13.1928	0.197268	0.935628	Drugbank
CO[C@H]1\C=C\O[C@@]2(C)OC3=C(C2=O)C2=C(C(O)=C3C)C(O)=C(NC(=O)\C(C)=C/C=C/[C@H](C)[C@H](O)[C@@H](C)[C@@H](O)[C@@H](C)[C@H](OC(C)=O)[C@@H]1C)C(\C=N\N1CCN(CC1)C1CCCC1)=C2O	5.64822	877.045	6	15	19	2	0.0926382	2.04372	220.15	23.6482	0.359345	0.890745	Drugbank
CC[C@H](N1CCCC1=O)C(N)=O	-0.1273	170.212	1	2	4	0	0.641049	0.905992	63.4	7.1273	0.49175	0.878433	Drugbank
[H][C@@]12CC[C@H](O)[C@@]1(C)CC[C@]1([H])C3=CC=C(OC(=O)N(CCCl)CCCl)C=C3CC[C@@]21[H]	5.182	440.411	1	3	7	1	0.642134	1.14617	49.77	10.182	0.127452	0.945264	Drugbank
CCOC(=O)CCCCCCCCC(C)C1=CC=CC=C1I	6.0786	416.343	0	2	13	1	0.24836	1.44644	26.3	17.0786	0.139117	0.934961	Drugbank
[H][C@@]12CC3=CNC4=CC=CC(=C34)[C@@]1([H])C[C@@H](CSC)CN2CCC	4.2711	314.498	1	2	6	2	0.908529	1.00188	19.03	9.2711	0.370201	0.702472	Drugbank
[H][C@@]12CC[C@](C)(O)[C@@]1(C)C[C@H](O)[C@@]1(F)[C@@]2([H])CCC2=CC(=O)CC[C@]12C	3.3322	336.447	2	3	5	0	0.713251	1.04497	57.53	5.3322	0.255146	0.932255	Drugbank
NC(N)=NCCN1CCCCCCC1	0.5259	198.314	2	2	3	0	0.513143	1.08148	67.64	5.4741	0.180025	0.926188	Drugbank
ClC1=CC=C(C=C1)C(=O)NCCN1CCOCC1	1.402	268.744	1	3	4	1	0.897631	0.996053	41.57	6.598	0.101668	0.952164	Drugbank
NC[C@H]1O[C@H](O[C@@H]2[C@@H](N)C[C@@H](N)[C@H](O[C@H]3O[C@H](CO)[C@@H](O)[C@H](N)[C@H]3O)[C@H]2O)[C@H](O)[C@@H](O)[C@@H]1O	-7.2914	484.503	11	15	17	0	0.166854	1.36714	282.61	27.2914	0.249393	0.89198	Drugbank
CN(C)CCOC(C1=CC=CC=C1)C1=CC=CC=C1C	3.66262	269.388	0	2	9	2	0.793209	1.50393	12.47	11.6626	0.468644	0.729771	Drugbank
CCC1(C(=O)NC(=O)NC1=O)C1=CC=CC=C1	0.7004	232.239	2	3	3	1	0.736884	1.13187	75.27	6.2996	0.501344	0.941054	Drugbank
CN(C)CCC[C@]1(OCC2=C1C=CC(=C2)C#N)C1=CC=C(F)C=C1	3.81298	324.399	0	3	7	2	0.838867	1.35299	36.26	9.81298	0.462723	0.706995	Drugbank
CCCOC1=C(N)C=C(C=C1)C(=O)OCCN(CC)CC	2.5562	294.395	1	5	13	1	0.559907	1.16152	64.79	14.4438	0.126777	0.942683	Drugbank
C[C@@H]1O[C@H](C[C@H](N)[C@@H]1O)O[C@H]1C[C@@](O)(CC2=C1C(O)=C1C(=O)C3=CC=CC=C3C(=O)C1=C2O)C(C)=O	1.0203	497.5	5	10	10	2	0.328347	0.992404	176.61	13.9797	0.315787	0.76848	Drugbank
CN1C(C2=CC=C(Cl)C=C2)S(=O)(=O)CCC1=O	1.6155	273.741	0	3	2	1	0.781206	1.02702	54.45	4.3845	0.270214	0.871531	Drugbank
[H][C@]12COC(=O)[C@]1([H])[C@H](C1=CC(OC)=C(OC)C(OC)=C1)C1=CC3=C(OCO3)C=C1[C@@H]2O	2.4092	414.41	1	8	8	2	0.762917	1.36158	92.68	10.5908	0.462169	0.809939	Drugbank
[H][C@]12C[C@@H](OC(=O)C=CC3=CC(OC)=C(OC)C(OC)=C3)[C@H](OC)[C@@H](C(=O)OC)[C@@]1([H])C[C@@]1([H])N(CCC3=C1NC1=C3C=CC(OC)=C1)C2	4.5707	634.726	1	10	15	3	0.265026	1.68798	117.78	19.5707	0.142123	0.952207	Drugbank
ClCCNP1(=O)OCCCN1CCCl	1.884	261.089	1	2	5	0	0.605721	1.16014	41.57	6.116	0.396824	0.75465	Drugbank
CCCNCC(O)COC1=C(C=CC=C1)C(=O)CCC1=CC=CC=C1	3.2414	341.451	2	4	13	2	0.486536	1.56647	58.56	15.2414	0.317072	0.821678	Drugbank
OC1=CC=C2C[C@H]3N(CC=C)CC[C@@]45[C@@H](OC1=C24)C(=O)CC[C@@]35O	1.3014	327.38	2	5	4	1	0.80152	1.1828	70	6.6986	0.407307	0.809744	Drugbank
ClC1=CC2=C(C=C1)N(C1CCN(CCCN3C(=O)NC4=CC=CC=C34)CC1)C(=O)N2	4.5985	425.92	2	3	5	2	0.514302	1.31629	67.92	8.5985	0.132113	0.936303	Drugbank
C[N+](C)(C)CCO.CN1C2=C([N-]C=N2)C(=O)N(C)C1=O	-0.6345	283.332	1	4	8	1	0.661672	1.19225	87.84	12.6345	0.446392	0.668117	Drugbank
CC(O)(CS(=O)(=O)C1=CC=C(F)C=C1)C(=O)NC1=CC(=C(C=C1)C#N)C(F)(F)F	2.87958	430.379	2	5	7	2	0.560412	1.57867	107.26	9.12042	0.189188	0.914867	Drugbank
CC(C)CN(C[C@@H](OP(O)(O)=O)[C@H](CC1=CC=CC=C1)NC(=O)O[C@H]1CCOC1)S(=O)(=O)C1=CC=C(N)C=C1	2.5198	585.616	4	10	18	2	0.201686	1.98589	177.72	20.4802	0.47213	0.798603	Drugbank
CN1C(CSCC(F)(F)F)NC2=CC(Cl)=C(C=C2S1(=O)=O)S(N)(=O)=O	1.655	439.89	2	6	6	1	0.737899	1.27286	109.57	8.345	0.215362	0.881945	Drugbank
[H][C@]12SC(C)(C)[C@@H](N1C(=O)[C@H]2NC(=O)C1=C(OC)C=CC=C1OC)C(O)=O	0.9491	380.422	2	7	9	1	0.732855	1.3369	105.17	12.0509	0.230283	0.934097	Drugbank
[H][C@]12SC(C)(C)[C@@H](N1C(=O)[C@H]2NC(=O)[C@H](N)C1=CC=CC=C1)C(=O)OCOC(=O)C(C)(C)C	1.3235	463.556	2	8	9	1	0.367314	1.36677	128.03	11.6765	0.162161	0.943591	Drugbank
[H]C(=N[C@@H]1C(=O)N2[C@@H](C(=O)OCOC(=O)C(C)(C)C)C(C)(C)S[C@]12[H])N1CCCCCC1	2.4116	439.578	0	7	6	0	0.213655	1.25029	88.51	6.5884	0.152399	0.946461	Drugbank
[H][C@@]12CC(=O)N1[C@@H](C(O)=O)[C@](C)(CN1C=CN=N1)S2(=O)=O	-1.5232	300.296	1	8	4	1	0.672167	1.09781	122.46	9.5232	0.500412	0.864315	Drugbank
[H][C@]12SC(C)(C)[C@@H](N1C(=O)[C@H]2NC(=O)[C@H](C(O)=O)C1=CSC=C1)C(O)=O	0.548	384.435	3	8	7	1	0.500083	1.23651	124.01	10.452	0.245777	0.912565	Drugbank
OC1CCN(CCCN2C3=CC=CC=C3SC3=C2C=C(C=C3)C#N)CC1	4.00778	365.502	1	5	5	2	0.887173	1.37933	50.5	8.00778	0.346863	0.743907	Drugbank
[H][C@]12SC(C)(C)[C@@H](N1C(=O)[C@H]2NC(=O)[C@H](N)C1=CC=CC=C1)C(=O)OC(C)OC(=O)OCC	1.2958	465.528	2	9	12	1	0.346579	1.47882	137.26	14.7042	0.166587	0.946477	Drugbank
OC(=O)C1=CC=C(C=C1)N1N=C(N=C1C1=CC=CC=C1O)C1=CC=CC=C1O	3.7107	373.368	3	7	6	4	0.503163	0.79935	108.47	10.7107	0.339911	0.707153	Drugbank
CCN(CCO)CCCC(C)NC1=C2C=CC(Cl)=CC2=NC=C1	3.783	335.879	2	4	12	2	0.73178	1.31274	48.39	14.783	0.1694	0.92328	Drugbank
CCCCCON=O	1.8746	117.148	0	3	6	0	0.31301	0.836835	38.66	7.1254	0.153458	0.917203	Drugbank
[O-][N+](=O)OC[C@@H](O[N+]([O-])=O)[C@H](CO[N+]([O-])=O)O[N+]([O-])=O	-1.4432	302.108	0	12	11	0	0.316704	1.22101	209.48	15.4432	0.557551	0.784014	Drugbank
CCN(CCCC1=CC=CC=C1)CCCC1=CC=CC=C1	4.5739	281.443	0	1	10	2	0.650359	1.32557	3.24	13.5739	0.199313	0.883091	Drugbank
CCC1=C(C)NC2=C1C(=O)C(CN1CCOCC1)CC2	1.96282	276.38	1	3	5	1	0.917712	1.28167	45.33	7.03718	0.202037	0.904286	Drugbank
CN1CCC2=C(C1)C(C1=CC=CC=C21)C1=CC=CC=C1	3.9212	261.368	0	1	2	2	0.751751	0.944448	3.24	4.9212	0.523427	0.614602	Drugbank
CC(C)[C@H](N)C(=O)OCC(CO)OCN1C=NC2=C1NC(N)=NC2=O	-1.375	354.367	4	10	12	1	0.414294	1.79811	167.08	17.375	0.226382	0.882695	Drugbank
CN(C)CCC(C1=CC=CC=C1)C1=CC=CC=N1	3.1652	240.35	0	2	7	2	0.797746	1.42879	16.13	9.1652	0.4858	0.674813	Drugbank
CC(C)[C@H](N1CCCNC1=O)C(=O)N[C@H](C[C@H](O)[C@H](CC1=CC=CC=C1)NC(=O)COC1=C(C)C=CC=C1C)CC1=CC=CC=C1	4.32814	628.814	4	5	20	3	0.199874	2.29179	120	24.3281	0.372809	0.813685	Drugbank
CC(C)(SC1=CC(=C(O)C(=C1)C(C)(C)C)C(C)(C)C)SC1=CC(=C(O)C(=C1)C(C)(C)C)C(C)(C)C	9.9083	516.857	2	4	8	2	0.313197	1.95694	40.46	16.9083	0.277924	0.910132	Drugbank
CC(C)NCC(O)COC1=CC=CC=C1OCC=C	1.9891	265.353	2	4	12	1	0.670456	1.71888	50.72	14.0109	0.291893	0.80483	Drugbank
CC1=NC(NS(=O)(=O)C2=CC=C(N)C=C2)=NC=C1	1.16802	264.31	2	5	5	2	0.810737	0.994314	97.97	8.83198	0.358253	0.797124	Drugbank
CC1=CC(C)=NC(NS(=O)(=O)C2=CC=C(N)C=C2)=N1	1.47644	278.337	2	5	6	2	0.828527	1.13044	97.97	9.52356	0.348488	0.805989	Drugbank
[H][C@@]1(CC[C@@]2([H])[C@]3([H])[C@@H](O)C[C@]4([H])C[C@H](O)CC[C@]4(C)[C@@]3([H])CC[C@]12C)[C@H](C)CCC(O)=O	4.4779	392.58	3	4	9	0	0.659162	1.19765	77.76	10.4779	0.173302	0.937005	Drugbank
[truncated: 501 more rows]

## Sheet: 6 - Fig. S6b, c
Fig.S6b | DrugBank analysis					Fig. S6c | Protein Classification
Accession	Hit					Enzyme regulators	TF	Chaperones	Structural proteins	Fatty acid metabolism	Receptors	Adaptors	Repressors	Channels	Nucleotide-binding	Transporters	Nucleic acid-binding	GPCRs	Heme-related	Lipid-binding	Enzyme	Other	Gene
Q13227	FALSE				P50402	0	0	0	1	0	0	0	0	0	0	0	0	0	0	0	0	0	EMD
Q96G03	FALSE				Q8IWE5	0	0	0	0	0	0	0	0	0	0	0	0	0	0	0	0	1	PLEKHM2
Q86TM6	FALSE				P00403	0	0	0	0	0	0	0	0	0	0	1	0	0	0	0	1	0	MT
P49720	FALSE				Q0VDF9	0	0	1	0	0	0	0	0	0	1	0	0	0	0	0	0	0	HSPA14
Q15847	FALSE				Q9HAB8	0	0	0	0	0	0	0	0	0	1	0	0	0	0	0	1	0	PPCS
Q8NC96	FALSE				Q9HAT2	0	0	0	0	0	0	0	0	0	0	0	0	0	0	0	1	0	SIAE
O00287	FALSE				Q7Z5R6	0	0	0	1	0	0	0	0	0	0	0	0	0	0	0	0	0	APBB1IP
Q96T23	FALSE				O60890	0	0	0	0	0	0	0	0	0	0	0	0	0	0	0	0	1	OPHN1
P36959	FALSE				Q9BQ04	0	0	0	0	0	0	0	0	0	0	0	1	0	0	0	0	0	RBM4B
P33240	FALSE				Q9NVR2	0	0	0	0	0	0	0	0	0	0	0	0	0	0	0	0	1	INTS10
P35221	FALSE				O43181	0	0	0	0	0	0	0	0	0	0	1	0	0	0	0	0	0	NDUFS4
P37275	FALSE				O15382	0	0	0	0	1	0	0	0	0	0	0	0	0	0	0	1	0	BCAT2
Q9NQT5	FALSE				O15194	0	0	0	0	0	0	0	0	0	0	0	0	0	0	0	1	0	CTDSPL
Q12931	FALSE				Q5JRA6	0	0	0	0	0	0	1	0	0	0	1	0	0	0	0	0	0	MIA3
P09493-5	FALSE				Q86YV9	0	0	0	0	0	0	0	0	0	0	0	0	0	0	0	0	1	HPS6
Q9P2E9-3	FALSE				P56211	0	0	0	0	0	0	0	0	0	0	0	0	0	0	0	0	1	ARPP19
Q9H7D7	FALSE				Q8IWL3	0	0	1	0	0	0	0	0	0	0	0	0	0	0	0	0	0	HSCB
Q92598	FALSE				P62244	0	0	0	0	0	0	0	0	0	0	0	0	0	0	0	0	1	RPS15A
P40937	FALSE				O15305	0	0	0	0	0	0	0	0	0	0	0	0	0	0	0	1	0	PMM2
Q9UK39	FALSE				O14668	0	0	0	0	0	0	0	0	0	0	0	0	0	0	0	0	1	PRRG1
P15336	FALSE				O60488	0	0	0	0	1	0	0	0	0	1	0	0	0	0	0	1	0	ACSL4
Q96AQ6	FALSE				O95671	0	0	0	0	0	0	0	0	0	0	0	0	0	0	0	1	0	ASMTL
Q9NRZ7	FALSE				Q9UHJ6	0	0	0	0	0	0	0	0	0	1	0	0	0	0	0	1	0	SHPK
Q8NI35	FALSE				Q96F86	0	0	0	0	0	0	0	0	0	0	0	1	0	0	0	0	0	EDC3
Q9Y6M4	FALSE				O75425	0	0	0	0	0	0	0	0	0	0	0	0	0	0	0	0	1	MOSPD3
Q05682	FALSE				Q9BV23	0	0	0	0	1	0	0	0	0	0	0	0	0	0	0	1	0	ABHD6
Q86WH2	FALSE				Q92621	0	0	0	0	0	0	0	0	0	0	1	0	0	0	0	0	0	NUP205
Q8TA86	FALSE				Q9H553	0	0	0	0	0	0	0	0	0	0	0	0	0	0	0	1	0	ALG2
Q13404-1	FALSE				P17858	0	0	0	0	0	0	0	0	0	1	0	0	0	0	0	1	0	PFKL
P40306	FALSE				Q15561	0	1	0	0	0	0	0	0	0	0	0	1	0	0	0	0	0	TEAD4
P08238	FALSE				Q13751	0	0	0	0	0	0	0	0	0	0	0	0	0	0	0	0	1	LAMB3
Q8IVV7	FALSE				Q08050	0	1	0	0	0	0	0	0	0	0	0	1	0	0	0	0	0	FOXM1
P21291	FALSE				Q5HYK7	0	0	0	0	0	0	1	0	0	0	0	0	0	0	0	0	0	SH3D19
Q96GY3	FALSE				Q5TAT6	0	0	0	0	0	0	0	0	0	0	0	0	0	0	0	0	1	COL13A1
O95563	FALSE				Q9H2J7	0	0	0	0	0	0	0	0	1	0	1	0	0	0	0	0	0	SLC6A15
O00716	FALSE				A6QL64	0	0	0	0	0	0	0	0	0	0	0	0	0	0	0	0	1	ANKRD36
P61970	FALSE				O94829	0	0	0	0	0	0	0	0	0	0	1	0	0	0	0	0	0	IPO13
Q8WZA9	FALSE				Q4KMP7	0	0	0	0	0	0	0	0	0	0	0	0	0	0	0	0	1	TBC1D10B
O15460	FALSE				P98160	0	0	0	0	0	0	0	0	0	0	0	0	0	0	0	0	1	HSPG2
Q16625	FALSE				Q8WVR3	0	0	0	1	0	0	0	0	0	0	0	0	0	0	0	0	0	TRAPPC14
Q9H8M5	FALSE				Q9NYZ1	0	0	0	0	0	0	0	0	0	0	0	0	0	0	0	0	1	TVP23B
Q5HYK7	FALSE				O00287	0	0	0	0	0	0	0	0	0	0	0	1	0	0	0	0	0	RFXAP
Q9H4I3	FALSE				P25789	0	0	0	0	0	0	0	0	0	0	0	0	0	0	0	0	1	PSMA4
Q9Y487	FALSE				P38919	0	0	0	0	0	0	0	0	0	1	1	1	0	0	0	1	0	EIF4A3
Q92995	TRUE				Q7Z6K3	0	0	0	0	0	0	0	0	0	0	0	0	0	0	0	0	1	PTAR1
O15530	FALSE				Q15293	0	0	0	0	0	0	0	0	0	0	0	0	0	0	0	0	1	RCN1
Q9Y3E5	FALSE				P56945	0	0	0	0	0	0	1	0	0	0	0	0	0	0	0	0	0	BCAR1
Q502W6	FALSE				Q9BRR6	0	0	0	0	0	0	0	0	0	0	0	0	0	0	0	1	0	ADPGK
O75953	FALSE				A0AV96	0	0	0	0	0	0	0	0	0	0	0	1	0	0	0	0	0	RBM47
P06213	FALSE				O00423	0	0	0	1	0	0	0	0	0	0	0	0	0	0	0	0	0	EML1
Q9Y5T5	FALSE				P15941	0	0	0	0	0	0	0	0	0	0	0	0	0	0	0	0	1	MUC1
Q16777	FALSE				Q9NR46	0	0	0	0	0	0	1	0	0	0	0	0	0	0	0	0	0	SH3GLB2
Q5BJD5	FALSE				Q9NRG9	0	0	0	1	0	0	0	0	0	0	1	0	0	0	0	0	0	AAAS
Q96FQ6	FALSE				Q15363	0	0	0	0	0	0	0	0	0	0	1	0	0	0	0	0	0	TMED2
Q86YT6	FALSE				P07195	0	0	0	0	0	0	0	0	0	0	0	0	0	0	0	1	0	LDHB
P07199	FALSE				Q07955	0	0	0	0	0	0	0	0	0	0	1	1	0	0	0	0	0	SRSF1
O60762	FALSE				Q8IUX1	0	0	1	0	0	0	0	0	0	0	0	0	0	0	0	0	0	TMEM126B
O15417	FALSE				P53384	0	0	0	1	0	0	0	0	0	1	0	0	0	0	0	0	0	NUBP1
O60879	FALSE				Q99471	0	0	1	0	0	0	0	0	0	0	0	0	0	0	0	0	0	PFDN5
O43464	FALSE				P04222	0	0	0	0	0	0	0	0	0	0	0	0	0	0	0	0	1	HLA
Q15008	FALSE				Q96N23	0	0	0	1	0	0	0	0	0	0	0	0	0	0	0	0	0	CFAP54
Q7Z6Z7	FALSE				Q96CT7	0	0	0	1	0	0	0	0	0	0	0	0	0	0	0	0	0	CCDC124
Q9BTL3	FALSE				Q659A1	0	1	0	0	0	0	0	0	0	0	0	0	0	0	0	0	0	ICE2
Q9H330	FALSE				Q9BXU7	0	0	0	0	0	0	0	0	0	0	0	0	0	0	0	1	0	USP26
P61081	FALSE				Q96A35	0	0	0	0	0	0	0	0	0	0	0	0	0	0	0	0	1	MRPL24
Q53ET0	FALSE				O75578	0	0	0	0	0	1	0	0	0	0	0	0	0	0	0	0	0	ITGA10
Q6V1X1	FALSE				P30414	0	0	0	0	0	0	0	0	0	0	0	0	0	0	0	1	0	NKTR
O95149	FALSE				P09488	0	0	0	0	1	0	0	0	0	0	0	0	0	0	0	1	0	GSTM1
P46783	FALSE				Q9Y4P3	0	0	0	0	0	0	0	0	0	0	0	0	0	0	0	0	1	TBL2
Q14247	FALSE				Q8NAP3	0	1	0	0	0	0	0	1	0	0	0	1	0	0	0	0	0	ZBTB38
Q9UNY4	FALSE				Q14241	0	1	0	0	0	0	0	0	0	0	0	0	0	0	0	0	0	ELOA
Q9H6F5	FALSE				Q4W5G0	0	0	0	0	0	0	0	0	0	0	0	1	0	0	0	0	0	TIGD2
Q7KZN9	FALSE				P84077	0	0	0	0	0	0	0	0	0	1	1	0	0	0	0	0	0	ARF1
Q15014	FALSE				Q9BYE2	0	0	0	0	0	0	0	0	0	0	0	0	0	0	0	0	1	TMPRSS13
Q5SVZ6	FALSE				Q13163	0	0	0	0	0	0	0	0	0	1	0	0	0	0	0	1	0	MAP2K5
P25445	FALSE				Q5TAQ9	0	0	0	0	0	0	0	0	0	0	0	0	0	0	0	0	1	DCAF8
Q96KC8	FALSE				P54886	0	0	0	0	0	0	0	0	0	1	0	0	0	0	0	1	0	ALDH18A1
P79483	FALSE				Q9BUT1	0	0	0	0	1	0	0	0	0	0	0	0	0	0	0	1	0	BDH2
O00220	FALSE				Q06203	0	0	0	0	0	0	0	0	0	0	0	0	0	0	0	1	0	PPAT
O14974	FALSE				Q5T0D9	0	0	0	0	0	0	0	0	0	0	0	0	0	0	0	0	1	TPRG1L
O60287	FALSE				Q53T94	0	1	0	0	0	0	0	0	0	0	0	1	0	0	0	0	0	TAF1B
Q66K14	FALSE				Q9P2H3	0	0	0	1	0	0	0	0	0	0	0	0	0	0	0	0	0	IFT80
Q9HBZ2	FALSE				Q13794	0	0	0	0	0	0	0	0	0	0	0	0	0	0	0	0	1	PMAIP1
P31641	FALSE				Q969G6	0	0	0	0	0	0	0	0	0	1	0	0	0	0	0	1	0	RFK
Q12888	FALSE				Q99594	0	1	0	0	0	0	0	0	0	0	0	1	0	0	0	0	0	TEAD3
Q9UPQ9-1	FALSE				Q9NQ11	0	0	0	0	0	0	0	0	0	1	1	0	0	0	1	0	0	ATP13A2
P83881	FALSE				P11171	0	0	0	1	0	0	0	0	0	0	1	0	0	0	0	0	0	EPB41
Q8WYN0	FALSE				Q9BV35	0	0	0	0	0	0	0	0	0	0	1	0	0	0	0	0	0	SLC25A23
Q9Y2I8	FALSE				Q92541	0	1	0	0	0	0	0	0	0	0	0	1	0	0	0	0	0	RTF1
Q9H3P2	FALSE				Q86W92	0	0	0	0	0	0	0	0	0	0	0	0	0	0	0	0	1	PPFIBP1
O94913	FALSE				Q96EY1	0	0	1	0	0	0	0	0	0	0	0	0	0	0	0	0	0	DNAJA3
Q9H501	FALSE				P78504	0	0	0	0	0	0	0	0	0	0	0	0	0	0	0	0	1	JAG1
Q5VWG9	FALSE				Q6P2Q9	0	0	0	0	0	0	0	0	0	0	0	1	0	0	0	0	0	PRPF8
P62253	FALSE				O15116	0	0	0	0	0	0	0	0	0	0	0	1	0	0	0	0	0	LSM1
P53701	FALSE				Q14061	0	0	1	0	0	0	0	0	0	0	0	0	0	0	0	0	0	COX17
P61962	FALSE				Q14694	0	0	0	0	0	0	0	0	0	0	0	0	0	0	0	1	0	USP10
E9PRG8	FALSE				Q9P2D3	0	0	0	0	0	0	0	0	0	0	1	0	0	0	0	0	0	HEATR5B
Q9ULF5	FALSE				Q13232	0	0	0	0	0	0	0	0	0	1	0	0	0	0	0	1	0	NME3
P51159	FALSE				Q86V88	0	0	0	0	0	0	0	0	0	0	0	0	0	0	0	1	0	MDP1
P13051-2	FALSE				Q12846	0	0	0	0	0	0	0	0	0	0	1	0	0	0	0	0	0	STX4
Q96IK1	FALSE				P23284	0	0	0	0	0	0	0	0	0	0	0	0	0	0	0	1	0	PPIB
Q8IYB7	FALSE				P36959	0	0	0	0	0	0	0	0	0	0	0	0	0	0	0	1	0	GMPR
Q9NX55-3	FALSE				Q9BYV8	0	0	0	1	0	0	0	0	0	0	1	0	0	0	0	0	0	CEP41
Q5VV67	FALSE				P08240	0	0	0	0	0	1	0	0	0	1	0	0	0	0	0	0	0	SRPRA
Q9H871	FALSE				Q96RU2	0	0	0	0	0	0	0	0	0	0	0	0	0	0	0	1	0	USP28
Q9P2N5	FALSE				P84090	0	0	0	0	0	0	0	0	0	0	0	0	0	0	0	0	1	ERH
Q9UJF2-2	FALSE				Q9BSR8	0	0	0	0	0	0	0	0	0	0	0	0	0	0	0	0	1	YIPF4
Q7L523	FALSE				O43716	0	0	0	0	0	0	0	0	0	1	0	0	0	0	0	0	0	GATC
O75398	FALSE				O94817	0	0	0	0	0	0	0	0	0	0	0	0	0	0	0	0	1	ATG12
P51884	FALSE				O75531	0	0	0	0	0	0	0	0	0	0	0	1	0	0	0	0	0	BANF1
P32321	FALSE				Q8IXW5	0	1	0	0	0	0	0	0	0	0	0	0	0	0	0	1	0	RPAP2
P30049	FALSE				Q58WW2	0	0	0	0	0	0	0	0	0	0	0	0	0	0	0	0	1	DCAF6
Q5JTJ3	FALSE				Q9H930	0	0	0	0	0	0	0	0	0	0	0	1	0	0	0	0	0	SP140L
Q8IXZ2	FALSE				P52333	0	0	0	0	0	0	1	0	0	1	0	0	0	0	0	1	0	JAK3
Q5T8P6-2	FALSE				O95073	0	1	0	0	0	0	0	1	0	0	0	0	0	0	0	0	0	FSBP
Q7L1V2	FALSE				Q13322	0	0	0	0	0	0	1	0	0	0	0	0	0	0	0	0	0	GRB10
P02794	FALSE				Q92922	0	1	0	0	0	0	0	0	0	0	0	0	0	0	0	0	0	SMARCC1
Q9H2X8	TRUE				Q04721	0	0	0	0	0	1	0	0	0	0	0	0	0	0	0	0	0	NOTCH2
P52732	FALSE				P67812	0	0	0	0	0	0	0	0	0	0	0	0	0	0	0	1	0	SEC11A
O75367	FALSE				O75884	0	0	0	0	0	0	0	0	0	0	0	0	0	0	0	0	1	RBBP9
Q9NZD2	FALSE				P41250	0	0	0	0	0	0	0	0	0	1	0	0	0	0	0	1	0	GARS1
P48643	FALSE				Q13868	0	0	0	0	0	0	0	0	0	0	0	1	0	0	0	0	0	EXOSC2
O43815	FALSE				Q8TCT9	0	0	0	0	0	0	0	0	0	0	0	0	0	0	0	0	1	HM13
Q9NYL4	FALSE				Q1KMD3	0	0	0	0	0	0	0	0	0	0	0	0	0	0	0	0	1	HNRNPUL2
Q96CS3	FALSE				Q99836	0	0	0	0	0	0	0	0	0	0	0	0	0	0	0	0	1	MYD88
Q96RR4	FALSE				P18669	0	0	0	0	0	0	0	0	0	0	0	0	0	0	0	1	0	PGAM1
Q9H2F5	FALSE				P12931	0	0	0	1	0	0	1	0	0	1	0	0	0	0	0	1	0	SRC
O14641	FALSE				Q96CW6	0	0	0	0	0	0	0	0	0	0	1	0	0	0	0	0	0	SLC7A6OS
O15013	FALSE				P20700	0	0	0	0	0	0	0	0	0	0	0	0	0	0	0	0	1	LMNB1
Q9BU76	FALSE				Q9HC98	0	0	0	1	0	0	0	0	0	1	0	0	0	0	0	1	0	NEK6
Q9NW08	FALSE				P14854	0	0	0	0	0	0	0	0	0	0	0	0	0	0	0	0	1	COX6B1
Q12965	FALSE				Q96AY4	0	0	0	1	0	0	0	0	0	0	0	0	0	0	0	0	0	TTC28
Q13347	FALSE				P00374	0	0	0	0	0	0	0	0	0	0	0	1	0	0	0	1	0	DHFR
Q9ULI3	FALSE				O95685	0	0	0	0	0	0	0	0	0	0	0	0	0	0	0	0	1	PPP1R3D
Q92667	FALSE				Q3B726	0	0	0	0	0	0	0	0	0	0	0	0	0	0	0	0	1	POLR1F
Q8N371	FALSE				Q14186	0	1	0	0	0	0	0	0	0	0	0	1	0	0	0	0	0	TFDP1
P13473	FALSE				Q6Y288	0	0	0	0	0	0	0	0	0	0	0	0	0	0	0	0	1	B3GLCT
P56181-2	FALSE				O60716	0	1	0	0	0	0	0	0	0	0	0	0	0	0	0	0	0	CTNND1
Q9H553	FALSE				P21964	0	0	0	0	1	0	0	0	0	0	0	0	0	0	0	1	0	COMT
Q96MC6	FALSE				Q9NTW7	0	1	0	0	0	0	0	0	0	0	0	1	0	0	0	0	0	ZFP64
Q8WV74	FALSE				P54252	0	1	0	0	0	0	0	0	0	0	0	0	0	0	0	1	0	ATXN3
P55327	FALSE				Q5VUA4	0	1	0	0	0	0	0	1	0	0	0	0	0	0	0	0	0	ZNF318
Q9Y3E7	FALSE				Q8N0X7	0	0	0	0	0	0	0	0	0	0	0	0	0	0	0	0	1	SPART
Q96LD8	FALSE				Q9Y294	0	1	1	0	0	0	0	0	0	0	0	0	0	0	0	0	0	ASF1A
P30419	FALSE				Q9BTY2	0	0	0	0	0	0	0	0	0	0	0	0	0	0	0	1	0	FUCA2
Q9P281	FALSE				P55327	0	0	0	0	0	0	0	0	0	0	0	0	0	0	0	0	1	TPD52
P46934-4	FALSE				P49336	0	1	0	0	0	0	0	1	0	1	0	0	0	0	0	1	0	CDK8
O60518	FALSE				O75695	0	0	0	0	0	0	0	0	0	1	1	0	0	0	0	0	0	RP2
Q8N8D1	FALSE				Q92769	0	1	0	0	0	0	0	1	0	0	0	0	0	0	0	1	0	HDAC2
P42765	FALSE				O00566	0	0	0	0	0	0	0	0	0	0	0	0	0	0	0	0	1	MPHOSPH10
Q16774	FALSE				Q5T5C0	0	0	0	0	0	0	0	0	0	0	1	0	0	0	0	0	0	STXBP5
P11117	FALSE				O00622	0	0	0	0	0	0	0	0	0	0	0	0	0	0	0	0	1	CCN1
P20226	FALSE				Q9NPA8	0	1	0	0	0	0	0	0	0	0	1	0	0	0	0	0	0	ENY2
Q14669	FALSE				Q9UGK3	0	0	0	0	0	0	1	0	0	0	0	0	0	0	0	0	0	STAP2
Q9HC84	FALSE				Q9H9T3	0	0	0	0	0	0	0	0	0	0	0	1	0	0	0	0	0	ELP3
Q9NWU2	FALSE				P23193	0	1	0	0	0	0	0	0	0	0	0	1	0	0	0	0	0	TCEA1
Q92934	FALSE				Q86WA6	0	0	0	0	0	0	0	0	0	0	0	0	0	0	0	0	1	BPHL
Q16773	FALSE				O95819	0	0	0	0	0	0	0	0	0	1	0	0	0	0	0	1	0	MAP4K4
O94766	FALSE				Q8IXB1	0	0	0	0	0	0	0	0	0	0	0	0	0	0	0	0	1	DNAJC10
Q96QD8	FALSE				Q9BV73	0	0	0	1	0	0	0	0	0	0	0	0	0	0	0	0	0	CEP250
Q96S52	FALSE				Q96DZ1	0	0	0	0	0	0	0	0	0	0	0	0	0	0	0	0	1	ERLEC1
Q96QE5	FALSE				Q9BQ95	0	0	0	0	0	0	0	0	0	0	0	0	0	0	0	0	1	ECSIT
Q86VZ5	FALSE				Q13442	0	0	0	0	0	0	0	0	0	0	0	0	0	0	0	0	1	PDAP1
Q8TDD1-2	FALSE				Q9NS39	0	0	0	0	0	0	0	0	0	0	0	1	0	0	0	0	0	ADARB2
O94830	FALSE				Q9BV57	0	0	0	0	0	0	0	0	0	0	0	0	0	0	0	1	0	ADI1
Q8WU76	FALSE				P07902	0	0	0	0	0	0	0	0	0	0	0	0	0	0	0	1	0	GALT
Q99571	FALSE				P13987	0	0	0	0	0	0	0	0	0	0	0	0	0	0	0	0	1	CD59
Q9H1A3	FALSE				Q9H6H4	0	0	0	1	0	0	0	0	0	0	0	0	0	0	0	0	0	REEP4
Q9P0B6	FALSE				P15121	0	0	0	0	1	0	0	0	0	0	0	0	0	0	0	1	0	AKR1B1
O94832	FALSE				Q04771	0	0	0	0	0	1	0	0	0	1	0	0	0	0	0	1	0	ACVR1
Q9BQC3	FALSE				Q8TE57	0	0	0	0	0	0	0	0	0	0	0	0	0	0	0	0	1	ADAMTS16
Q9BWU1	FALSE				Q9UQ13	0	0	0	0	0	0	0	0	0	0	0	0	0	0	0	0	1	SHOC2
Q7L576	FALSE				Q9P086	0	1	0	0	0	0	0	0	0	0	0	0	0	0	0	0	0	MED11
Q9NPA0	FALSE				O15213	0	0	0	0	0	0	0	0	0	0	0	0	0	0	0	0	1	WDR46
Q96CP2	FALSE				Q9UPT5	0	0	0	0	0	0	0	0	0	0	1	0	0	0	0	0	0	EXOC7
Q9H6Z4	FALSE				Q3KQU3	0	0	0	1	0	0	0	0	0	0	0	0	0	0	0	0	0	MAP7D1
Q9HAV0	FALSE				O43760	0	0	0	0	0	0	0	0	0	0	0	0	0	0	0	0	1	SYNGR2
Q9BW83	FALSE				O95197	0	0	0	0	0	0	0	0	0	0	1	0	0	0	0	0	0	RTN3
O75446	FALSE				Q86Y22	0	0	0	0	0	0	0	0	0	0	0	0	0	0	0	0	1	COL23A1
Q13426	FALSE				Q96FE7	0	0	0	0	0	0	0	0	0	0	0	0	0	0	0	0	1	PIK3IP1
Q13576	FALSE				P23352	0	0	0	0	0	0	0	0	0	0	0	0	0	0	0	0	1	ANOS1
Q96EZ8	FALSE				Q9H814	0	0	0	0	0	0	0	0	0	0	1	1	0	0	0	0	0	PHAX
Q8N201	FALSE				Q9UL12	0	0	0	0	0	0	0	0	0	0	0	0	0	0	0	1	0	SARDH
Q9NQR1	FALSE				P53634	0	0	0	0	0	0	0	0	0	0	0	0	0	0	0	1	0	CTSC
Q96QT6	FALSE				Q96GD4	0	0	0	1	0	0	0	0	0	1	0	0	0	0	0	1	0	AURKB
P09496-2	FALSE				Q8NHG8	0	0	0	0	0	0	0	0	0	0	0	0	0	0	0	1	0	ZNRF2
Q52LJ0-2	FALSE				Q02218	0	0	0	0	0	0	0	0	0	0	0	0	0	0	0	1	0	OGDH
P51793	FALSE				Q96P47	0	0	0	0	0	0	0	0	0	1	0	0	0	0	0	0	0	AGAP3
P51571	FALSE				Q96J42	0	0	0	0	0	0	0	0	0	0	0	0	0	0	0	0	1	TXNDC15
O00161	FALSE				O14662	0	0	0	0	0	0	0	0	0	0	1	0	0	0	0	0	0	STX16
O60331	FALSE				Q15004	0	0	0	0	0	0	0	0	0	0	0	0	0	0	0	0	1	PCLAF
Q2TAA2	FALSE				Q96GV9	0	0	0	0	0	0	0	0	0	0	1	0	0	0	0	0	0	MACIR
Q8IZQ1	FALSE				Q92784	0	1	0	0	0	0	0	1	0	0	0	0	0	0	0	0	0	DPF3
Q9NVR5	FALSE				P51003	0	0	0	0	0	0	0	0	0	1	0	1	0	0	0	1	0	PAPOLA
P53041	FALSE				P06865	0	0	0	0	1	0	0	0	0	0	0	0	0	0	0	1	0	HEXA
Q92994	FALSE				P09525	0	0	0	0	0	0	0	0	0	0	0	0	0	0	0	0	1	ANXA4
P14866	FALSE				Q9UPR3	0	0	0	0	0	0	0	0	0	0	0	0	0	0	0	0	1	SMG5
Q8TDP1	FALSE				Q7Z6Z7	0	0	0	0	0	0	0	0	0	0	0	1	0	0	0	1	0	HUWE1
Q05682-4	FALSE				P56537	0	0	0	0	0	0	0	0	0	0	0	0	0	0	0	0	1	EIF6
Q8TAV0	FALSE				P05091	0	0	0	0	0	0	0	0	0	0	0	0	0	0	0	1	0	ALDH2
O60739	FALSE				Q9P2E9	0	0	0	0	0	0	0	0	0	0	1	0	0	0	0	0	0	RRBP1
Q92604	FALSE				Q96RU3	0	0	0	1	0	0	1	0	0	0	0	0	0	0	1	0	0	FNBP1
O75764	FALSE				Q9Y2I1	0	0	0	0	0	1	0	0	0	0	0	0	0	0	0	0	0	NISCH
P84157-3	FALSE				P55011	0	0	0	0	0	0	0	0	1	0	1	0	0	0	0	0	0	SLC12A2
Q8NCH0	FALSE				P46976	0	0	0	0	0	0	0	0	0	0	0	0	0	0	0	1	0	GYG1
Q7L014	FALSE				P01024	0	0	0	0	1	0	0	0	0	0	0	0	0	0	0	0	0	C3
Q6P3X3	FALSE				Q8WVV9	0	0	0	0	0	0	0	0	0	0	0	1	0	0	0	0	0	HNRNPLL
Q6P2C8	FALSE				A7E2V4	0	0	0	0	0	0	0	0	0	0	0	0	0	0	0	0	1	ZSWIM8
P17861	FALSE				O14893	0	0	0	0	0	0	0	0	0	0	0	0	0	0	0	0	1	GEMIN2
Q5T0N5-4	FALSE				Q13485	0	1	0	0	0	0	0	0	0	0	0	1	0	0	0	0	0	SMAD4
Q9UJ68	FALSE				O00231	0	0	0	0	0	0	0	0	0	0	0	0	0	0	0	0	1	PSMD11
Q9NRX6	FALSE				P30520	0	0	0	0	0	0	0	0	0	1	0	0	0	0	0	1	0	ADSS2
Q9UID3	FALSE				P52907	0	0	0	1	0	0	0	0	0	0	0	0	0	0	0	0	0	CAPZA1
P58546	TRUE				P46934	0	0	0	0	0	0	0	0	0	0	0	0	0	0	0	1	0	NEDD4
O76071	FALSE				Q8IY67	0	0	0	0	0	0	0	0	0	0	0	1	0	0	0	0	0	RAVER1
Q92539	FALSE				Q8N2K0	0	0	0	0	1	0	0	0	0	0	0	0	0	0	0	1	0	ABHD12
Q9BSD7	FALSE				O14678	0	0	0	0	0	0	0	0	0	1	1	0	0	0	0	1	0	ABCD4
Q9NWQ9	FALSE				A6ND36	0	0	0	0	0	0	0	0	0	0	0	0	0	0	0	0	1	FAM83G
Q9H8H3	FALSE				Q16181	0	0	0	1	0	0	0	0	0	1	0	0	0	0	0	0	0	SEPTIN7
P62701	FALSE				Q7Z3C6	0	0	0	0	0	0	0	0	0	0	1	0	0	0	0	0	0	ATG9A
P23526	FALSE				O94875	0	0	0	0	0	0	1	0	0	0	0	0	0	0	0	0	0	SORBS2
Q7Z5J4	FALSE				P0C7U9	0	0	0	0	0	0	0	0	0	0	0	0	0	0	0	0	1	FAM87A
P27797	FALSE				Q96JK2	0	0	0	0	0	0	0	0	0	0	0	0	0	0	0	0	1	DCAF5
Q9NVX2	FALSE				O60826	0	0	0	0	0	0	0	0	0	0	1	0	0	0	0	0	0	CCDC22
Q56VL3	TRUE				Q8NEJ9	0	0	0	0	0	0	0	1	0	0	0	0	0	0	0	0	0	NGDN
P26572	FALSE				O75764	0	1	0	0	0	0	0	0	0	0	0	1	0	0	0	0	0	TCEA3
Q9P0V3	FALSE				Q9BSV6	0	0	0	0	0	0	0	0	0	0	0	0	0	0	0	1	0	TSEN34
Q8N142	FALSE				P04035	0	0	0	0	1	0	0	0	0	0	0	0	0	0	0	1	0	HMGCR
Q9UBS4	FALSE				Q9Y597	0	0	0	0	0	0	0	0	0	0	0	0	0	0	0	0	1	KCTD3
Q5T200	FALSE				P40306	0	0	0	0	0	0	0	0	0	0	0	0	0	0	0	1	0	PSMB10
Q8N3S3	FALSE				Q8IYD1	0	0	0	0	0	0	0	0	0	1	0	0	0	0	0	0	0	GSPT2
Q8TAA9	FALSE				Q9NUU7	0	0	0	0	0	0	0	0	0	1	0	1	0	0	0	1	0	DDX19A
P05141	FALSE				P07900	0	0	1	0	0	0	0	0	0	1	0	0	0	0	0	1	0	HSP90AA1
Q96QC0	FALSE				P62834	0	0	0	0	0	0	0	0	0	1	0	0	0	0	0	1	0	RAP1A
O43852	FALSE				P01833	0	0	0	0	0	0	0	0	0	0	0	0	0	0	0	0	1	PIGR
Q16394	FALSE				Q9P2N6	0	0	0	0	0	0	0	0	0	0	0	0	0	0	0	0	1	KANSL3
Q9GZR1	FALSE				Q99623	0	0	0	0	0	1	0	1	0	0	0	0	0	0	0	0	0	PHB2
O95445	FALSE				Q9NQ50	0	0	0	0	0	0	0	0	0	0	0	0	0	0	0	0	1	MRPL40
P42575	FALSE				O43719	0	1	0	0	0	0	0	0	0	0	0	1	0	0	0	0	0	HTATSF1
Q99623	FALSE				Q8IZF2	0	0	0	0	0	1	0	0	0	0	0	0	1	0	0	0	0	ADGRF5
Q9BX68	FALSE				Q99447	0	0	0	0	1	0	0	0	0	0	0	0	0	0	0	1	0	PCYT2
Q8N9N7	FALSE				Q9H3K2	0	0	0	0	0	0	0	0	0	0	0	0	0	0	0	0	1	GHITM
Q92759	FALSE				O95864	0	0	0	0	1	0	0	0	0	0	1	0	0	0	0	1	0	FADS2
Q7Z7H5	FALSE				Q8TCD5	0	0	0	0	0	0	0	0	0	1	0	0	0	0	0	0	0	NT5C
Q96D96	FALSE				P08133	0	0	0	0	0	0	0	0	0	0	0	0	0	0	0	0	1	ANXA6
Q9UDY8	FALSE				Q9P2S5	0	0	0	1	0	0	0	0	0	0	0	0	0	0	0	0	0	WRAP73
Q9C037	FALSE				Q96P48	0	0	0	0	0	0	0	0	0	0	0	0	0	0	0	0	1	ARAP1
Q13495	FALSE				Q9HBU6	0	0	0	0	1	0	0	0	0	1	0	0	0	0	0	1	0	ETNK1
O15294	FALSE				P00533	0	0	0	0	0	1	0	0	0	1	0	0	0	0	0	1	0	EGFR
Q8IWE5	FALSE				Q9UP38	0	0	0	0	0	1	0	0	0	0	0	0	1	0	0	0	0	FZD1
Q8IX01	FALSE				Q9H5V9	0	0	0	0	0	0	0	0	0	0	0	0	0	0	0	0	1	STEEP1
Q9H7F0	FALSE				Q8NFU3	0	0	0	0	0	0	0	0	0	0	0	0	0	0	0	0	1	TSTD1
P19971	FALSE				O15455	0	0	0	0	0	1	0	0	0	0	0	1	0	0	0	0	0	TLR3
O00291	FALSE				O75146	0	0	0	0	0	0	0	0	0	0	0	0	0	0	0	0	1	HIP1R
Q9H098-2	FALSE				P05155	0	0	0	0	0	0	0	0	0	0	0	0	0	0	0	0	1	SERPING1
Q8IUH5	FALSE				Q7L2Z9	0	0	0	0	0	0	0	0	0	0	0	0	0	0	0	0	1	CENPQ
P19883	FALSE				P55283	0	0	0	0	0	0	0	0	0	0	0	0	0	0	0	0	1	CDH4
O96011	FALSE				Q9NW15	0	0	0	0	0	0	0	0	0	0	0	0	0	0	0	0	1	ANO10
Q15035	FALSE				Q8ND76	0	0	0	0	0	0	0	0	0	0	0	0	0	0	0	0	1	CCNY
Q96CW5	FALSE				Q14103	0	1	0	0	0	0	0	0	0	0	0	1	0	0	0	0	0	HNRNPD
Q9HCN8	FALSE				O75787	0	0	0	0	0	1	0	0	0	0	0	0	0	0	0	0	0	ATP6AP2
P43007	FALSE				P40429	0	0	0	0	0	0	0	0	0	0	0	0	0	0	0	0	1	RPL13A
P35052	FALSE				P61011	0	0	0	0	0	0	0	0	0	1	0	1	0	0	0	0	0	SRP54
P08648	FALSE				Q86YS7	0	0	0	0	0	0	0	0	0	0	1	0	0	0	1	0	0	C2CD5
Q86WV6	FALSE				Q5FBB7	0	0	0	1	0	0	0	0	0	0	0	0	0	0	0	0	0	SGO1
Q02224	FALSE				Q9Y6K9	0	1	0	0	0	0	0	0	0	0	0	0	0	0	0	0	0	IKBKG
Q2KHR3	FALSE				P0CG39	0	0	0	0	0	0	0	0	0	0	0	0	0	0	0	0	1	POTEJ
Q9Y3Q8	FALSE				Q969H6	0	0	0	0	0	0	0	0	0	0	0	1	0	0	0	0	0	POP5
Q99584	FALSE				O14786	0	0	0	0	0	1	0	0	0	0	0	0	0	0	0	0	0	NRP1
Q9BRD0	FALSE				O94929	0	0	0	0	0	0	0	0	0	0	0	0	0	0	0	0	1	ABLIM3
Q4G0N4	FALSE				Q15942	0	0	0	1	0	0	0	0	0	0	0	0	0	0	0	0	0	ZYX
P36871	FALSE				Q8TCT7	0	0	0	0	0	0	0	0	0	0	0	0	0	0	0	0	1	SPPL2B
P43897	FALSE				Q96EY5	0	0	0	1	0	0	0	0	0	0	1	0	0	0	0	0	0	MVB12A
A6NGH7	FALSE				Q96E09	0	0	0	0	0	0	0	0	0	0	0	0	0	0	0	0	1	PABIR1
Q16890	FALSE				P15848	0	0	0	0	0	0	0	0	0	0	0	0	0	0	0	1	0	ARSB
O75400	FALSE				P62280	0	0	0	0	0	0	0	0	0	0	0	1	0	0	0	0	0	RPS11
Q9BQE3	FALSE				Q99569	0	0	0	1	0	0	0	0	0	0	0	0	0	0	0	0	0	PKP4
P61088	FALSE				Q5U5X0	0	0	1	0	0	0	0	0	0	0	0	0	0	0	0	0	0	LYRM7
Q8IUS5	FALSE				Q13099	0	0	0	1	0	0	0	0	0	0	0	0	0	0	0	0	0	IFT88
P56182	FALSE				O75947	0	0	0	0	0	0	0	0	1	0	1	0	0	0	0	0	0	ATP5PD
O94842	FALSE				Q86Z02	0	1	0	0	0	0	0	0	0	1	0	0	0	0	0	1	0	HIPK1
Q8N131	FALSE				Q15750	0	0	0	0	0	0	0	0	0	0	0	0	0	0	0	0	1	TAB1
O96019	FALSE				P20340	0	0	0	0	0	0	0	0	0	1	1	0	0	0	0	0	0	RAB6A
Q14814	FALSE				Q8N3Y1	0	0	0	0	0	0	0	0	0	0	0	0	0	0	0	0	1	FBXW8
Q92896	FALSE				Q4L180	0	0	0	0	0	0	0	0	0	0	0	0	0	0	0	0	1	FILIP1L
Q9BZ71	FALSE				O60524	0	0	0	0	0	0	0	0	0	0	0	0	0	0	0	0	1	NEMF
Q96BJ3	FALSE				Q86V48	0	0	0	0	0	0	0	0	0	0	0	0	0	0	0	0	1	LUZP1
Q01813	FALSE				O95427	0	0	0	0	0	0	0	0	0	0	0	0	0	0	0	0	1	PIGN
Q96PY6	FALSE				P60709	0	0	0	1	0	0	0	0	0	1	0	0	0	0	0	0	0	ACTB
Q6GYQ0	FALSE				Q7Z6J9	0	0	0	0	0	0	0	0	0	0	0	0	0	0	0	0	1	TSEN54
P98174	FALSE				Q8N4S0	0	0	0	0	0	0	0	0	0	0	0	0	0	0	0	0	1	CCDC82
Q8IUF8	FALSE				Q8TF68	0	1	0	0	0	0	0	0	0	0	0	1	0	0	0	0	0	ZNF384
P35670	FALSE				Q9UGV2	0	0	0	0	0	0	0	0	0	0	0	0	0	0	0	0	1	NDRG3
P42224	FALSE				Q9NRZ7	0	0	0	0	1	0	0	0	0	0	0	0	0	0	0	1	0	AGPAT3
Q9HD33	TRUE				Q13136	0	0	0	0	0	0	0	0	0	0	0	0	0	0	0	0	1	PPFIA1
P31431	FALSE				Q16186	0	0	0	0	0	0	0	0	0	0	0	0	0	0	0	0	1	ADRM1
Q6XE24	FALSE				Q8WVD3	0	0	0	0	0	0	0	0	0	0	0	1	0	0	0	1	0	RNF138
Q8WXE9	FALSE				A5D8W1	0	0	0	0	0	0	0	0	0	0	0	0	0	0	0	0	1	CFAP69
Q15386	FALSE				P51159	0	0	0	0	0	0	0	0	0	1	0	0	0	0	0	1	0	RAB27A
Q14493	TRUE				Q2KHT3	0	0	0	0	0	0	0	0	0	0	0	0	0	0	0	0	1	CLEC16A
Q02556	FALSE				P13284	0	0	0	0	0	0	0	0	0	0	0	0	0	0	0	0	1	IFI30
Q9UFW8	FALSE				Q9Y312	0	0	0	0	0	0	0	0	0	0	0	0	0	0	0	0	1	AAR2
Q04656	FALSE				Q92934	0	0	0	0	0	0	0	0	0	0	0	0	0	0	0	0	1	BAD
Q13098	FALSE				Q96BM9	0	0	0	1	0	0	0	0	0	1	1	0	0	0	0	0	0	ARL8A
Q6ZUM4	FALSE				Q99805	0	0	0	1	0	0	0	0	0	0	0	0	0	0	0	0	0	TM9SF2
Q8TDX5	FALSE				Q9BT25	0	0	0	1	0	0	0	0	0	0	0	0	0	0	0	0	0	HAUS8
Q8NAF0	FALSE				P78346	0	0	0	0	0	0	0	0	0	0	0	1	0	0	0	0	0	RPP30
P50579-2	FALSE				P45954	0	0	0	0	1	0	0	0	0	0	0	0	0	0	0	1	0	ACADSB
Q9Y3D6	FALSE				P12107	0	0	0	0	0	0	0	0	0	0	0	0	0	0	0	0	1	COL11A1
Q9Y2Q5	FALSE				Q15652	0	1	0	0	0	0	0	0	0	0	0	0	0	0	0	0	0	JMJD1C
O43707	FALSE				Q9HC38	0	0	0	0	0	0	0	0	0	0	0	0	0	0	0	0	1	GLOD4
Q06210	FALSE				P98196	0	0	0	0	0	0	0	0	0	1	1	0	0	0	0	1	0	ATP11A
Q96RT8	FALSE				Q8N0U8	0	0	0	0	0	0	0	0	0	0	0	0	0	0	0	1	0	VKORC1L1
P38435	FALSE				Q9NPY3	0	0	0	0	0	1	0	0	0	0	0	0	0	0	0	0	0	CD93
Q8IWE2	FALSE				Q8NHS9	0	0	0	0	0	0	0	0	0	0	0	0	0	0	0	0	1	SPATA22
Q8N6R0	FALSE				Q93034	0	0	0	0	0	1	0	0	0	0	0	0	0	0	0	0	0	CUL5
Q96G23	FALSE				Q9BYG5	0	0	0	0	0	0	0	0	0	0	0	0	0	0	0	0	1	PARD6B
P00751	FALSE				Q13227	0	1	0	0	0	0	0	1	0	0	0	0	0	0	0	0	0	GPS2
Q8N983	FALSE				Q9UFW8	0	1	0	0	0	0	0	0	0	0	0	1	0	0	0	0	0	CGGBP1
O00562	FALSE				Q8NBP0	0	0	0	0	0	0	0	0	0	0	0	0	0	0	0	0	1	TTC13
P84022	FALSE				O15239	0	0	0	0	0	0	0	0	0	0	1	0	0	0	0	0	0	NDUFA1
Q15125	FALSE				P18583	0	0	0	0	0	0	0	0	0	0	0	1	0	0	0	0	0	SON
Q9ULH7	FALSE				Q9UDR5	0	0	0	0	0	0	0	0	0	0	0	0	0	0	0	1	0	AASS
Q969T3	FALSE				Q86SK9	0	0	0	0	1	0	0	0	0	0	0	0	0	0	0	1	0	SCD5
Q9BSJ5	FALSE				Q93050	0	0	0	0	0	0	0	0	1	0	1	0	0	0	0	0	0	ATP6V0A1
Q5FYB0	FALSE				Q96A19	0	0	0	0	0	0	0	0	0	0	0	0	0	0	0	0	1	CCDC102A
P29401-2	FALSE				Q8NCJ5	0	0	0	0	0	0	0	0	0	0	0	0	0	0	0	0	1	SPRYD3
Q96FF9	FALSE				P51580	0	0	0	0	0	0	0	0	0	0	0	0	0	0	0	1	0	TPMT
Q9UPN3	FALSE				O14686	0	1	0	0	0	0	0	0	0	0	0	0	0	0	0	1	0	KMT2D
Q8WUA7	FALSE				Q15334	0	0	0	1	0	0	0	0	0	0	0	0	0	0	0	0	0	LLGL1
Q8TEA1	FALSE				O14579	0	0	0	0	0	0	0	0	0	0	1	0	0	0	0	0	0	COPE
Q13151	FALSE				Q5VT79	0	0	0	0	0	0	0	0	0	0	0	0	0	0	0	0	1	ANXA8L1
Q8NCR0	FALSE				Q6P0N0	0	0	0	0	0	0	0	0	0	0	0	1	0	0	0	0	0	MIS18BP1
O95825	FALSE				Q99543	0	1	1	0	0	0	0	0	0	0	0	0	0	0	0	0	0	DNAJC2
O95425-4	FALSE				Q9ULW0	0	0	0	1	0	0	0	0	0	0	0	0	0	0	0	0	0	TPX2
P52789	FALSE				P02768	0	0	0	0	0	0	0	0	0	0	0	0	0	0	1	0	0	ALB
Q15637-5	FALSE				Q9H4A4	0	0	0	0	0	0	0	0	0	0	0	0	0	0	0	1	0	RNPEP
Q9UHA3	FALSE				Q9Y2Z4	0	0	0	0	0	0	0	0	0	1	0	0	0	0	0	1	0	YARS2
P11474	FALSE				P30154	0	0	0	0	0	0	0	0	0	0	0	0	0	0	0	0	1	PPP2R1B
Q9BV86	FALSE				Q00978	0	1	0	0	0	0	0	0	0	0	0	1	0	0	0	0	0	IRF9
A6NIH7	FALSE				Q14651	0	0	0	0	0	0	0	0	0	0	0	0	0	0	0	0	1	PLS1
Q9HCN4	FALSE				P08473	0	0	0	0	0	0	0	0	0	0	0	0	0	0	0	1	0	MME
P49447	FALSE				O60573	0	0	0	0	0	0	0	0	0	0	0	1	0	0	0	0	0	EIF4E2
Q9H0E3	FALSE				Q96T58	0	1	0	0	0	0	0	1	0	0	0	1	0	0	0	0	0	SPEN
Q9BVJ6	FALSE				Q92614	0	0	0	1	0	0	0	0	0	1	0	0	0	0	0	0	0	MYO18A
Q9BVQ7	FALSE				Q5T5P2	0	0	0	0	0	0	0	0	0	0	0	0	0	0	0	0	1	KIAA1217
Q96PU5	FALSE				Q5TF58	0	0	0	0	0	0	0	0	0	0	0	0	0	0	0	0	1	IFFO2
P10321	FALSE				Q9UNX4	0	0	0	0	0	0	0	0	0	0	0	0	0	0	0	0	1	WDR3
Q86UW9	FALSE				Q96LJ7	0	0	0	0	0	0	0	0	0	0	0	0	0	0	0	0	1	DHRS1
P49427	FALSE				Q14344	0	0	0	0	0	0	0	0	0	1	0	0	0	0	0	0	0	GNA13
Q16851	FALSE				Q9HAB3	0	0	0	0	0	1	0	0	0	0	1	0	0	0	0	0	0	SLC52A2
Q9NY12	FALSE				Q9UPW0	0	1	0	0	0	0	0	0	0	0	0	1	0	0	0	0	0	FOXJ3
Q12874	FALSE				P30281	0	1	0	0	0	0	0	0	0	0	0	0	0	0	0	0	0	CCND3
Q8WV41	FALSE				Q14520	0	0	0	0	0	0	0	0	0	0	0	0	0	0	0	0	1	HABP2
Q5T5Y3	FALSE				P34931	0	0	0	0	0	0	0	0	0	1	0	0	0	0	0	0	0	HSPA1L
P47974	FALSE				Q9HB58	0	1	0	0	0	0	0	0	0	0	0	1	0	0	0	0	0	SP110
Q9H6R6	FALSE				Q15776	0	1	0	0	0	0	0	0	0	0	0	1	0	0	0	0	0	ZKSCAN8
Q99519	FALSE				P10155	0	0	0	0	0	0	0	0	0	0	0	1	0	0	0	0	0	RO60
Q12893	FALSE				Q96QT6	0	1	0	0	0	0	0	1	0	0	0	0	0	0	0	0	0	PHF12
Q5Y7A7	FALSE				Q99816	0	0	0	1	0	0	0	0	0	0	1	0	0	0	0	0	0	TSG101
Q9H9A6	FALSE				P43007	0	0	0	0	0	0	0	0	0	0	1	0	0	0	0	0	0	SLC1A4
Q86U42	FALSE				Q16644	0	0	0	0	0	0	0	0	0	1	0	0	0	0	0	1	0	MAPKAPK3
P41214	FALSE				P08865	0	0	0	0	0	1	0	0	0	0	0	0	0	0	0	0	0	RPSA
Q9ULP9	FALSE				O14656	0	0	1	1	0	0	0	0	0	1	0	0	0	0	0	0	0	TOR1A
Q12792	FALSE				Q13950	0	1	0	0	0	0	0	0	0	0	0	1	0	0	0	0	0	RUNX2
Q9Y4C1	FALSE				O94903	0	0	0	0	0	0	0	0	0	0	0	0	0	0	0	0	1	PLPBP
Q8TDM6	FALSE				O94760	0	0	0	0	0	0	0	0	0	0	0	0	0	0	0	1	0	DDAH1
P30622-2	FALSE				Q9BR76	0	0	0	1	0	0	0	0	0	0	0	0	0	0	0	0	0	CORO1B
Q9BU02	FALSE				P55072	0	0	0	0	0	0	0	0	0	1	1	0	0	0	1	1	0	VCP
Q15046	FALSE				Q9HBH5	0	0	0	0	1	0	0	0	0	0	0	0	0	0	0	1	0	RDH14
O14964	FALSE				P50579	0	0	0	0	0	0	0	0	0	0	0	0	0	0	0	1	0	METAP2
O00443	FALSE				P09497	0	0	0	0	0	0	0	0	0	0	0	0	0	0	0	0	1	CLTB
P05387	FALSE				Q96A26	0	0	0	0	0	0	0	0	0	0	0	0	0	0	0	0	1	FAM162A
P51153	FALSE				O15397	0	0	0	0	0	0	0	0	0	0	1	0	0	0	0	0	0	IPO8
P45983-4	FALSE				P23458	0	0	0	0	0	0	1	0	0	1	0	0	0	0	0	1	0	JAK1
Q9H6R7	FALSE				Q96FX7	0	0	0	0	0	0	0	0	0	0	0	0	0	0	0	1	0	TRMT61A
Q13247	FALSE				P40926	0	0	0	0	0	0	0	0	0	0	0	0	0	0	0	1	0	MDH2
P20810	FALSE				Q86SZ2	0	0	0	0	0	0	0	0	0	0	0	0	0	0	0	0	1	TRAPPC6B
Q5SQI0	FALSE				O75688	0	0	0	0	0	0	0	0	0	0	0	0	0	0	0	1	0	PPM1B
O95239	FALSE				Q8IVG5	0	0	0	0	0	0	0	0	0	0	0	0	0	0	0	0	1	SAMD9L
O15126	FALSE				Q9H1A4	0	0	0	0	0	0	0	0	0	0	0	0	0	0	0	0	1	ANAPC1
O94763	FALSE				Q8WWV3	0	0	0	0	0	0	0	0	0	0	0	0	0	0	0	0	1	RTN4IP1
Q9C0D5	FALSE				O15037	0	0	0	0	0	0	0	0	0	0	0	0	0	0	0	0	1	KHNYN
Q9UDY4	FALSE				P12259	0	0	0	0	0	0	0	0	0	0	0	0	0	0	0	0	1	F5
Q53EZ4	FALSE				O00257	0	1	0	0	0	0	0	1	0	0	0	0	0	0	0	0	0	CBX4
O14763	FALSE				P38935	0	1	0	0	0	0	0	0	0	1	0	1	0	0	0	1	0	IGHMBP2
Q16678	FALSE				Q8N159	0	0	0	0	0	0	0	0	0	0	0	0	0	0	0	1	0	NAGS
P33993	FALSE				Q96IV0	0	0	0	0	0	0	0	0	0	0	0	0	0	0	0	1	0	NGLY1
Q86Y22	FALSE				Q9Y2Z9	0	0	0	0	0	0	0	0	0	0	0	0	0	0	0	0	1	COQ6
P39656	FALSE				Q9UNH7	0	0	0	0	0	0	0	0	0	0	1	0	0	0	1	0	0	SNX6
Q9NXG6	FALSE				P21283	0	0	0	0	0	0	0	0	1	0	1	0	0	0	0	0	0	ATP6V1C1
O95905	FALSE				Q16891	0	0	0	0	0	0	0	0	0	0	0	0	0	0	0	0	1	IMMT
O95260-2	FALSE				Q14353	0	0	0	0	0	0	0	0	0	0	0	0	0	0	0	1	0	GAMT
P20908	FALSE				O75084	0	0	0	0	0	1	0	0	0	0	0	0	1	0	0	0	0	FZD7
Q14435	FALSE				Q96KC2	0	0	0	0	0	0	0	0	0	1	0	0	0	0	0	0	0	ARL5B
Q9UHG3	FALSE				P35716	0	1	0	0	0	0	0	0	0	0	0	1	0	0	0	0	0	SOX11
P49902	FALSE				Q9UKK6	0	0	0	0	0	0	0	0	0	0	1	0	0	0	0	0	0	NXT1
P48426	FALSE				Q9NRF2	0	0	0	0	0	0	1	0	0	0	0	0	0	0	0	0	0	SH2B1
Q86YV5	FALSE				Q9NPA3	0	0	0	1	1	0	0	0	0	0	0	0	0	0	0	0	0	MID1IP1
O75319	FALSE				Q9NVV0	0	0	0	0	0	0	0	0	1	0	1	0	0	0	0	0	0	TMEM38B
Q96LB3	FALSE				Q15311	0	0	0	1	0	0	0	0	0	1	1	0	0	0	0	1	0	RALBP1
Q96HY6	FALSE				Q8IUD2	0	0	0	1	0	0	0	0	0	0	1	0	0	0	0	0	0	ERC1
Q14683	FALSE				Q04446	0	0	0	0	0	0	0	0	0	0	0	0	0	0	0	1	0	GBE1
O14786	FALSE				Q9Y3E5	0	0	0	0	0	0	0	0	0	0	0	0	0	0	0	1	0	PTRH2
Q5QJ74	FALSE				O00421	0	0	0	0	0	1	0	0	0	0	0	0	1	0	0	0	0	CCRL2
Q4KMQ1	FALSE				Q9Y2Q5	0	0	0	0	0	0	0	0	0	0	0	0	0	0	0	0	1	LAMTOR2
Q96P48	FALSE				O95477	0	0	0	0	1	0	0	0	0	1	1	0	0	0	0	1	0	ABCA1
P56589	FALSE				Q9ULH1	0	0	0	0	0	0	1	0	0	0	0	0	0	0	0	0	0	ASAP1
Q9BUQ8	FALSE				Q12913	0	0	0	0	0	0	0	0	0	0	0	0	0	0	0	1	0	PTPRJ
Q969H8	FALSE				Q9Y2Z0	0	0	0	0	0	0	0	0	0	0	0	0	0	0	0	0	1	SUGT1
Q5ZPR3	FALSE				Q15013	0	0	0	1	0	0	0	0	0	0	0	0	0	0	0	0	0	MAD2L1BP
Q04446	FALSE				Q96RD7	0	0	0	0	0	0	0	0	1	0	1	0	0	0	0	0	0	PANX1
P10809	FALSE				Q9NTG7	0	0	0	0	0	0	0	0	0	0	0	0	0	0	0	1	0	SIRT3
P49354	TRUE				Q99567	0	0	0	0	0	0	0	0	0	0	1	0	0	0	0	0	0	NUP88
Q6UUV9	FALSE				Q9HAU0	0	0	0	0	0	0	0	0	0	0	0	0	0	0	0	0	1	PLEKHA5
Q9BUB5	FALSE				Q14152	0	0	0	0	0	0	0	0	0	0	0	1	0	0	0	0	0	EIF3A
O75127	FALSE				Q9H2F5	0	1	0	0	0	0	0	0	0	0	0	0	0	0	0	0	0	EPC1
P05091	FALSE				Q8IVT5	0	0	0	0	0	0	0	0	0	1	0	0	0	0	0	1	0	KSR1
O43310	FALSE				Q16763	0	0	0	0	0	0	0	0	0	1	0	0	0	0	0	1	0	UBE2S
Q9H0S4	FALSE				Q92878	0	0	0	0	0	0	0	0	0	1	0	0	0	0	0	0	0	RAD50
Q99879	FALSE				P05114	0	0	0	0	0	0	0	0	0	0	0	1	0	0	0	0	0	HMGN1
Q9H0U4	FALSE				Q15102	0	0	0	0	1	0	0	0	0	0	0	0	0	0	0	1	0	PAFAH1B3
Q9P013	FALSE				Q96HC4	0	0	0	0	0	0	0	0	0	0	0	0	0	0	0	0	1	PDLIM5
Q96HJ9	FALSE				Q9Y251	0	0	0	0	0	0	0	0	0	0	0	0	0	0	0	1	0	HPSE
P62857	FALSE				Q92633	0	0	0	0	0	1	0	0	0	0	0	0	1	0	1	0	0	LPAR1
P54652	FALSE				P62699	0	0	0	1	0	0	0	0	0	0	0	0	0	0	0	0	0	YPEL5
Q8IVS2	FALSE				P49753	0	0	0	0	1	0	0	0	0	0	0	0	0	0	0	1	0	ACOT2
Q8NDD1	FALSE				Q12849	0	0	0	0	0	0	0	0	0	0	0	1	0	0	0	0	0	GRSF1
Q9GZT8	FALSE				Q9H3N1	0	0	0	0	0	0	0	0	0	0	1	0	0	0	0	0	0	TMX1
Q86YD1	FALSE				Q9UHQ4	0	0	0	0	0	0	0	0	0	0	1	0	0	0	0	0	0	BCAP29
A8MX76	FALSE				Q96LR5	0	0	0	0	0	0	0	0	0	1	0	0	0	0	0	1	0	UBE2E2
Q13356	FALSE				Q8TCG1	0	0	0	0	0	0	0	0	0	0	0	0	0	0	0	0	1	CIP2A
Q96JE9	FALSE				Q8N488	0	1	0	0	0	0	0	1	0	0	0	1	0	0	0	0	0	RYBP
Q7Z5B4	FALSE				Q9Y4Z0	0	0	0	0	0	0	0	0	0	0	0	1	0	0	0	0	0	LSM4
Q86VP6	FALSE				Q96A33	0	0	1	0	0	0	0	0	0	0	0	0	0	0	0	0	0	CCDC47
Q14764	FALSE				Q9BX26	0	0	0	0	0	0	0	0	0	0	0	1	0	0	0	0	0	SYCP2
P46821	FALSE				O15344	0	0	0	1	0	0	0	0	0	0	0	0	0	0	0	1	0	MID1
Q08170	FALSE				Q9P270	0	0	0	1	0	0	0	0	0	0	0	0	0	0	0	0	0	SLAIN2
Q9Y5M8	FALSE				O75182	0	1	0	0	0	0	0	1	0	0	0	0	0	0	0	0	0	SIN3B
Q9BSQ5	FALSE				Q9UHR4	0	0	0	1	0	0	1	0	0	0	0	0	0	0	0	0	0	BAIAP2L1
Q9NVR0	FALSE				Q92665	0	0	0	0	0	0	0	0	0	0	0	0	0	0	0	0	1	MRPS31
P18858	FALSE				P26885	0	0	0	0	0	0	0	0	0	0	0	0	0	0	0	1	0	FKBP2
P53803	FALSE				P98170	0	0	0	0	0	0	0	0	0	0	0	0	0	0	0	1	0	XIAP
P07954	FALSE				Q9H0R4	0	0	0	0	0	0	0	0	0	0	0	0	0	0	0	0	1	HDHD2
Q9UQ13	FALSE				Q9H7N4	0	0	0	0	0	0	0	0	0	0	0	1	0	0	0	0	0	SCAF1
P13674	FALSE				Q9ULI3	0	0	0	0	0	0	0	0	0	0	0	0	0	0	0	0	1	HEG1
Q9Y4X4	FALSE				Q6NXR4	0	0	0	0	0	0	0	0	0	0	0	0	0	0	0	0	1	TTI2
Q8TB72-3	FALSE				O15061	0	0	0	1	0	0	0	0	0	0	0	0	0	0	0	0	0	SYNM
Q9Y561	FALSE				P84095	0	0	0	0	0	0	0	0	0	1	0	0	0	0	0	0	0	RHOG
P61160	FALSE				Q9BRQ8	0	0	0	0	0	0	0	0	0	0	0	1	0	0	0	0	0	AIFM2
P01892	FALSE				Q53FV1	0	0	0	0	0	0	0	0	0	0	0	0	0	0	0	0	1	ORMDL2
Q9BUN8	FALSE				Q9H6S0	0	0	0	0	0	0	0	0	0	1	0	1	0	0	0	1	0	YTHDC2
Q99633	FALSE				P07858	0	0	0	0	0	0	0	0	0	0	0	0	0	0	0	1	0	CTSB
Q14498-2	FALSE				Q6P1K2	0	1	0	0	0	0	0	0	0	0	0	0	0	0	0	0	0	PMF1
Q96K17	FALSE				Q5T1M5	0	0	0	0	0	0	0	0	0	0	1	0	0	0	0	0	0	FKBP15
P04004	FALSE				Q8N8R5	0	0	0	0	0	0	0	0	0	0	1	0	0	0	0	0	0	C2
A6NM62	FALSE				Q15048	0	0	0	0	0	0	0	0	0	0	0	0	0	0	0	0	1	LRRC14
Q08431	FALSE				P00734	0	0	0	0	0	0	0	0	0	0	0	0	0	0	0	1	0	F2
P16152	FALSE				O60313	0	0	0	0	0	0	0	0	0	1	0	0	0	0	1	1	0	OPA1
Q96JI7	FALSE				Q5T8A7	0	0	0	0	0	0	0	0	0	0	0	0	0	0	0	0	1	PPP1R26
P16035	FALSE				Q9NYG2	0	0	0	0	0	0	0	0	0	0	0	0	0	0	0	1	0	ZDHHC3
Q08209	FALSE				O96011	0	0	0	0	0	0	0	0	0	0	0	0	0	0	0	0	1	PEX11B
Q86V48	FALSE				Q96R06	0	0	0	1	0	0	0	0	0	0	0	0	0	0	0	0	0	SPAG5
Q6P582	FALSE				P28676	0	0	0	0	0	0	0	0	0	0	0	0	0	0	0	0	1	GCA
O60683	FALSE				Q9NYV4	0	0	0	0	0	0	0	0	0	1	0	0	0	0	0	1	0	CDK12
P62888	FALSE				Q02388	0	0	0	0	0	0	0	0	0	0	0	0	0	0	0	0	1	COL7A1
Q71U36	FALSE				O43150	0	0	0	0	0	0	1	0	0	0	0	0	0	0	0	0	0	ASAP2
Q5K4L6	FALSE				O00425	0	0	0	0	0	0	0	0	0	0	1	1	0	0	0	0	0	IGF2BP3
Q9ULS5	FALSE				Q9H4E7	0	0	0	1	0	0	0	0	0	0	0	0	0	0	0	0	0	DEF6
Q5VZL5	FALSE				P24468	0	0	0	0	0	1	0	0	0	0	0	1	0	0	0	0	0	NR2F2
Q92609	FALSE				O75381	0	0	0	0	0	0	0	0	0	0	1	0	0	0	0	0	0	PEX14
Q9UMX2	FALSE				Q7L8L6	0	0	0	0	0	0	0	0	0	0	0	1	0	0	0	0	0	FASTKD5
P29323	FALSE				Q16566	0	0	0	0	0	0	0	0	0	1	0	0	0	0	0	1	0	CAMK4
Q9Y2Q3	FALSE				Q8IVJ1	0	0	0	0	0	0	0	0	1	0	1	0	0	0	0	0	0	SLC41A1
Q7Z6J9	FALSE				Q96SZ5	0	0	0	0	0	0	0	0	0	0	0	0	0	0	0	1	0	ADO
Q9Y221	FALSE				Q15382	0	0	0	0	0	0	0	0	0	1	0	0	0	0	0	0	0	RHEB
Q9UHL4	FALSE				Q6UWU4	0	0	0	0	0	0	0	0	0	0	0	0	0	0	0	0	1	C6
Q9Y6R0	FALSE				Q76L83	0	1	0	0	0	0	0	1	0	0	0	0	0	0	0	0	0	ASXL2
O14967	FALSE				Q9NXA8	0	0	0	0	0	0	0	0	0	0	0	0	0	0	0	0	1	SIRT5
Q02809	FALSE				Q8N5G2	0	0	0	0	0	0	0	0	0	0	0	0	0	0	0	0	1	MACO1
Q8NEL9	FALSE				Q9UJX3	0	0	0	1	0	0	0	0	0	0	0	0	0	0	0	0	0	ANAPC7
O14981	FALSE				O60513	0	0	0	0	1	0	0	0	0	0	0	0	0	0	0	1	0	B4GALT4
O14950	FALSE				O75581	0	0	0	0	0	1	0	0	0	0	0	0	0	0	0	0	0	LRP6
Q9BRT6	FALSE				Q8IZ83	0	0	0	0	0	0	0	0	0	0	0	0	0	0	0	0	1	ALDH16A1
P04003	FALSE				Q9UBS4	0	0	1	0	0	0	0	0	0	0	0	0	0	0	0	0	0	DNAJB11
Q643R3	FALSE				Q9H1H9	0	0	0	1	0	0	0	0	0	1	1	0	0	0	0	0	0	KIF13A
O14828-2	FALSE				O60701	0	0	0	0	0	0	0	0	0	0	0	0	0	0	0	1	0	UGDH
Q9P219	FALSE				P46776	0	0	0	0	0	0	0	0	0	0	0	0	0	0	0	0	1	RPL27A
Q99933	FALSE				P17252	0	0	0	0	0	0	0	0	0	1	0	0	0	0	0	1	0	PRKCA
Q9UNS2	FALSE				P49447	0	0	0	0	0	0	0	0	0	0	1	0	0	1	0	0	0	CYB561
P19823	FALSE				Q15650	0	1	0	1	0	0	0	0	0	0	0	0	0	0	0	0	0	TRIP4
Q9Y6G5	FALSE				P49840	0	0	0	0	0	0	0	0	0	1	0	0	0	0	0	1	0	GSK3A
Q99436	FALSE				O14925	0	0	0	0	0	0	0	0	0	0	1	0	0	0	0	0	0	TIMM23
Q92793	FALSE				Q15853	0	1	0	0	0	0	0	0	0	0	0	1	0	0	0	0	0	USF2
Q8N5G0	FALSE				P78406	0	0	0	1	0	0	0	0	0	0	1	0	0	0	0	0	0	RAE1
O60675	FALSE				Q6P1R3	0	0	0	0	0	0	0	0	0	0	0	0	0	0	0	0	1	MSANTD2
Q30201	FALSE				Q8N2Y8	0	0	0	0	0	0	1	0	0	0	0	0	0	0	0	0	0	RUSC2
O76041	FALSE				Q3ZCQ8	0	0	0	0	0	0	0	0	0	0	1	1	0	0	0	0	0	TIMM50
P29590-13	FALSE				Q9ULH7	0	1	0	0	0	0	0	0	0	0	0	0	0	0	0	0	0	MRTFB
Q9H477	FALSE				Q8N4C8	0	0	0	0	0	0	0	0	0	1	0	0	0	0	0	1	0	MINK1
Q8IWT3	FALSE				P78410	0	0	0	0	0	0	0	0	0	0	0	0	0	0	0	0	1	BTN3A2
Q8N5G2	FALSE				P36954	0	0	0	0	0	0	0	0	0	0	0	0	0	0	0	0	1	POLR2I
O00748	FALSE				Q8WUX2	0	0	0	0	0	0	0	0	0	0	0	0	0	0	0	1	0	CHAC2
O15427	FALSE				P56377	0	0	0	0	0	0	0	0	0	0	1	0	0	0	0	0	0	AP1S2
P98198	FALSE				Q9NVH1	0	0	1	0	0	0	0	0	0	0	0	0	0	0	0	0	0	DNAJC11
Q9BW85	FALSE				Q9BX70	0	0	0	0	0	0	0	0	0	0	0	0	0	0	0	0	1	BTBD2
Q5JTZ9	FALSE				P62310	0	0	0	0	0	0	0	0	0	0	0	1	0	0	0	0	0	LSM3
P55795	FALSE				Q9NQR1	0	1	0	0	0	0	0	1	0	0	0	0	0	0	0	1	0	KMT5A
O14880	FALSE				P43897	0	0	0	0	0	0	0	0	0	0	0	0	0	0	0	0	1	TSFM
Q9NS69	FALSE				Q00653	0	1	0	0	0	0	0	1	0	0	0	1	0	0	0	0	0	NFKB2
Q9NPE3	FALSE				O43159	0	1	0	0	0	0	0	1	0	0	0	0	0	0	0	0	0	RRP8
Q15833	FALSE				P21462	0	0	0	0	0	1	0	0	0	0	0	0	1	0	0	0	0	FPR1
Q5HYI7	FALSE				Q9NVA1	0	0	0	0	0	0	0	0	0	0	0	0	0	0	0	0	1	UQCC1
Q14008	FALSE				Q5PRF9	0	1	0	0	0	0	0	1	0	0	0	0	0	0	0	0	0	SAMD4B
P42330	FALSE				O60678	0	0	0	0	0	0	0	0	0	0	0	0	0	0	0	1	0	PRMT3
Q7Z6K3	FALSE				O75052	0	0	0	0	0	0	0	0	0	0	0	0	0	0	0	0	1	NOS1AP
P30479	FALSE				P30405	0	0	0	0	0	0	0	0	0	0	0	0	0	0	0	1	0	PPIF
P61221	FALSE				Q86YT6	0	0	0	1	0	0	0	0	0	0	0	0	0	0	0	1	0	MIB1
Q9UET6	FALSE				P51610	0	0	0	0	0	0	0	0	0	0	0	0	0	0	0	0	1	HCFC1
Q9BYJ9	FALSE				P40222	0	0	0	0	0	0	0	0	0	0	0	0	0	0	0	0	1	TXLNA
Q9Y2J2	FALSE				Q96BJ3	0	0	0	0	0	0	0	0	0	0	0	0	0	0	0	0	1	AIDA
P08621	FALSE				Q9P258	0	0	0	1	0	0	0	0	0	0	0	0	0	0	0	0	0	RCC2
P27361	FALSE				P17026	0	1	0	0	0	0	0	0	0	0	0	1	0	0	0	0	0	ZNF22
Q16563	FALSE				P14621	0	0	0	0	0	0	0	0	0	0	0	0	0	0	0	1	0	ACYP2
Q15020	FALSE				Q2M296	0	0	0	0	0	0	0	0	0	0	0	1	0	0	0	0	0	MTHFSD
O75369	FALSE				O14972	0	0	0	0	0	0	0	0	0	0	0	0	0	0	0	0	1	VPS26C
Q7Z769	FALSE				Q13049	0	0	0	0	0	0	0	0	0	0	0	0	0	0	0	1	0	TRIM32
Q6NXE6	FALSE				P26232	0	0	0	1	0	0	0	0	0	0	0	0	0	0	0	0	0	CTNNA2
Q02878	FALSE				Q5SNT2	0	0	0	1	0	0	0	0	0	0	0	0	0	0	0	0	0	TMEM201
Q8IYA6	FALSE				Q86U70	0	0	0	0	0	0	0	0	0	0	0	0	0	0	0	0	1	LDB1
P53582	FALSE				Q9P0J1	0	0	0	0	0	0	0	0	0	0	0	0	0	0	0	1	0	PDP1
Q08426	FALSE				P42338	0	0	0	0	1	0	0	0	0	1	0	0	0	0	0	1	0	PIK3CB
Q04912	FALSE				Q86W50	0	0	0	0	0	0	0	0	0	0	0	1	0	0	0	1	0	METTL16
O43747	FALSE				P32004	0	0	0	0	0	0	0	0	0	0	0	0	0	0	0	0	1	L1CAM
Q9NPG3	FALSE				Q9NSU2	0	0	0	0	0	0	0	0	0	0	0	0	0	0	0	1	0	TREX1
Q15776	FALSE				Q14657	0	0	0	0	0	0	0	0	0	0	0	0	0	0	0	0	1	LAGE3
Q7Z3D6	FALSE				P39748	0	0	0	0	0	0	0	0	0	0	0	0	0	0	0	0	1	FEN1
Q6ZUX3	FALSE				O14530	0	0	0	1	0	0	0	0	0	0	0	0	0	0	0	0	0	TXNDC9
Q9H6Z4-2	FALSE				Q7Z3U7	0	0	0	0	0	0	0	0	0	0	1	0	0	0	0	0	0	MON2
Q8TBP6	TRUE				Q96EP0	0	0	0	0	0	0	0	0	0	0	0	0	0	0	0	1	0	RNF31
A8MT69	FALSE				P17096	0	1	0	0	0	0	0	0	0	0	0	1	0	0	0	0	0	HMGA1
Q7L2H7	FALSE				Q86VM9	0	0	0	0	0	0	0	0	0	0	0	0	0	0	0	0	1	ZC3H18
O00212	FALSE				Q8N3S3	0	0	0	0	0	0	0	0	0	0	0	0	0	0	0	0	1	PHTF2
Q9BZ29-4	FALSE				Q15388	0	0	0	0	0	0	0	0	0	0	1	0	0	0	0	0	0	TOMM20
P42785	FALSE				P53814	0	0	0	1	0	0	0	0	0	0	0	0	0	0	0	0	0	SMTN
Q96A73	FALSE				O15027	0	0	0	0	0	0	0	0	0	0	1	0	0	0	0	0	0	SEC16A
Q9NZJ5	FALSE				Q12894	0	0	0	0	0	0	0	0	0	0	0	0	0	0	0	0	1	IFRD2
Q96Q15	FALSE				P09382	0	0	0	0	0	0	0	0	0	0	0	0	0	0	0	0	1	LGALS1
P63279	TRUE				Q9UHY7	0	0	0	0	0	0	0	0	0	0	0	0	0	0	0	1	0	ENOPH1
Q93073	FALSE				P29279	0	0	0	0	0	0	0	0	0	0	0	0	0	0	0	0	1	CCN2
Q8WTV0-2	FALSE				Q8NE01	0	0	0	0	0	0	0	0	1	0	1	0	0	0	0	0	0	CNNM3
Q6IBS0	FALSE				Q06124	0	0	0	0	0	0	1	0	0	0	0	0	0	0	0	1	0	PTPN11
Q03519	FALSE				O95900	0	0	0	0	0	0	0	0	0	0	0	0	0	0	0	0	1	TRUB2
O75695	FALSE				Q8N9V3	0	0	0	0	0	0	0	0	0	0	0	0	0	0	0	0	1	WDSUB1
Q8NFH3	FALSE				Q13464	0	0	0	1	0	0	0	0	0	1	0	0	0	0	0	1	0	ROCK1
Q9H4A5	FALSE				Q9Y2B0	0	0	0	0	0	0	0	0	0	0	0	0	0	0	0	0	1	CNPY2
O75915	FALSE				O75449	0	0	0	1	0	0	0	0	0	1	0	0	0	0	0	1	0	KATNA1
Q05707	FALSE				E9PRG8	0	0	0	0	0	0	0	0	0	0	0	0	0	0	0	0	1	C11
Q8NAT1	FALSE				Q14114	0	0	0	0	0	1	0	0	0	0	0	0	0	0	0	0	0	LRP8
Q8IWT0	FALSE				P49368	0	0	1	0	0	0	0	0	0	1	0	0	0	0	0	0	0	CCT3
P16615	FALSE				Q8TF44	0	0	0	0	0	0	0	0	0	0	0	0	0	0	0	0	1	C2CD4C
Q9NRP0	FALSE				Q9UKG1	0	0	0	0	0	0	0	0	0	0	0	0	0	0	0	0	1	APPL1
P60709	FALSE				Q9H9A6	0	0	0	0	0	0	0	0	0	0	0	0	0	0	0	0	1	LRRC40
Q9BRU9	FALSE				Q9NWT8	0	0	0	0	0	0	0	0	0	0	0	0	0	0	0	0	1	AURKAIP1
Q96S44	FALSE				Q8WVM0	0	1	0	0	0	0	0	0	0	0	0	1	0	0	0	0	0	TFB1M
Q9BQE4	FALSE				P50570	0	0	0	1	0	0	0	0	0	1	0	0	0	0	0	1	0	DNM2
P63272	FALSE				Q2TAA5	0	0	0	0	0	0	0	0	0	0	0	0	0	0	0	1	0	ALG11
O75582	FALSE				P55209	0	0	0	0	0	0	0	0	0	0	0	0	0	0	0	0	1	NAP1L1
Q9NXJ5	FALSE				O00635	0	0	0	0	0	0	0	0	0	0	0	0	0	0	0	1	0	TRIM38
Q14444	FALSE				Q8WUJ3	0	0	0	0	0	0	0	0	0	0	0	0	0	0	0	1	0	CEMIP
Q13263	FALSE				Q9BZF3	0	0	0	0	0	0	0	0	0	0	1	0	0	0	1	0	0	OSBPL6
P52948	FALSE				P36542	0	0	0	0	0	0	0	0	1	0	1	0	0	0	0	0	0	ATP5F1C
Q8WUJ0	FALSE				Q5JPH6	0	0	0	0	0	0	0	0	0	1	0	1	0	0	0	1	0	EARS2
Q9BSB4	FALSE				Q9NQZ5	0	0	0	0	0	0	0	0	0	0	0	0	0	0	0	0	1	STARD7
Q8TF01	FALSE				P11021	0	0	1	0	0	0	0	0	0	1	0	0	0	0	0	1	0	HSPA5
Q7Z4S6	FALSE				Q7Z589	0	1	0	0	0	0	0	1	0	0	0	0	0	0	0	0	0	EMSY
P07237	FALSE				Q96PY5	0	0	0	0	0	0	0	0	0	0	0	0	0	0	0	0	1	FMNL2
Q93100	FALSE				Q9ULR0	0	0	0	0	0	0	0	0	0	0	0	0	0	0	0	0	1	ISY1
Q9BQ61	FALSE				P05026	0	0	0	0	0	0	0	0	1	0	1	0	0	0	0	0	0	ATP1B1
Q69YQ0	FALSE				Q9BYG3	0	0	0	0	0	0	0	0	0	0	0	1	0	0	0	0	0	NIFK
O43396	FALSE				Q9HCC9	0	0	0	0	0	0	0	0	0	0	0	0	0	0	0	0	1	ZFYVE28
P00167	FALSE				A6NJ78	0	0	0	0	0	0	0	0	0	0	0	0	0	0	0	0	1	METTL15
O60264	FALSE				P24821	0	0	0	0	0	0	0	0	0	0	0	0	0	0	0	0	1	TNC
O95834	FALSE				Q9NZU5	0	1	0	0	0	0	0	1	0	0	0	0	0	0	0	0	0	LMCD1
Q13557	FALSE				Q9BVG8	0	0	0	1	0	0	0	0	0	1	0	0	0	0	0	0	0	KIFC3
Q8WWI1	FALSE				P46109	0	0	0	0	0	0	1	0	0	0	0	0	0	0	0	0	0	CRKL
Q9UI26	FALSE				Q8NG66	0	0	0	0	0	0	0	0	0	1	0	0	0	0	0	1	0	NEK11
Q16585-2	FALSE				Q9H0A0	0	0	0	0	0	0	0	0	0	1	0	0	0	0	0	0	0	NAT10
Q13901	FALSE				Q9Y2G3	0	0	0	0	0	0	0	0	0	1	1	0	0	0	0	1	0	ATP11B
O94916	FALSE				P27708	0	0	0	0	0	0	0	0	0	1	0	0	0	0	0	1	0	CAD
Q7Z7G8	FALSE				Q8N6T3	0	0	0	0	0	0	0	0	0	0	1	0	0	0	0	0	0	ARFGAP1
Q8IW45	FALSE				Q16706	0	0	0	0	0	0	0	0	0	0	0	0	0	0	0	1	0	MAN2A1
Q9ULC6	FALSE				O75390	0	0	0	0	0	0	0	0	0	0	0	0	0	0	0	1	0	CS
Q00325-2	FALSE				P19440	0	0	0	0	1	0	0	0	0	0	0	0	0	0	0	1	0	GGT1
O15439	FALSE				P00966	0	0	0	0	0	0	0	0	0	1	0	0	0	0	0	1	0	ASS1
Q9NX70	FALSE				P19021	0	0	0	0	1	0	0	0	0	0	0	0	0	0	0	1	0	PAM
Q15043	FALSE				Q9UM11	0	0	0	0	0	0	0	0	0	0	0	0	0	0	0	0	1	FZR1
Q96EK4	TRUE				O14818	0	0	0	0	0	0	0	0	0	0	0	0	0	0	0	0	1	PSMA7
Q9H0E2	FALSE				P09496	0	0	0	1	0	0	0	0	0	0	0	0	0	0	0	0	0	CLTA
P82932	TRUE				Q9NVJ2	0	0	0	1	0	0	0	0	0	1	1	0	0	0	0	1	0	ARL8B
P80723	FALSE				Q96CM8	0	0	0	0	1	0	0	0	0	1	0	0	0	0	0	1	0	ACSF2
Q86TG7	FALSE				Q8NB16	0	0	0	0	0	0	0	0	0	1	0	0	0	0	0	0	0	MLKL
Q5JTD0	FALSE				Q9Y2S6	0	0	0	0	0	0	0	0	0	0	0	0	0	0	0	0	1	TMA7
P49585	FALSE				Q9UN37	0	0	0	1	0	0	0	0	0	1	1	0	0	0	0	1	0	VPS4A
Q6P1M0	FALSE				Q96N67	0	0	0	0	0	0	0	0	0	0	0	0	0	0	0	0	1	DOCK7
Q13618	FALSE				Q6SJ93	0	0	0	0	0	0	0	0	0	0	0	0	0	0	0	0	1	FAM111B
Q92546	FALSE				P63092	0	0	0	0	0	0	0	0	0	1	0	0	0	0	0	0	0	GNAS
P61086	FALSE				P51397	0	0	0	0	0	0	0	0	0	0	0	0	0	0	0	0	1	DAP
Q9NW13	FALSE				Q7L0Y3	0	0	0	0	0	0	0	0	0	0	0	0	0	0	0	1	0	TRMT10C
Q8IWA4	FALSE				Q8ND04	0	0	0	0	0	0	0	0	0	0	0	0	0	0	0	0	1	SMG8
P84090	FALSE				Q5T1V6	0	0	0	0	0	0	0	0	0	1	0	1	0	0	0	1	0	DDX59
Q8TBF4	FALSE				O15379	0	1	0	0	0	0	0	1	0	0	0	0	0	0	0	1	0	HDAC3
Q9NR09	FALSE				Q8WVL7	0	0	0	0	0	0	0	0	0	0	0	0	0	0	0	0	1	ANKRD49
O94851-4	FALSE				Q969E2	0	0	0	0	0	0	0	0	0	0	1	0	0	0	0	0	0	SCAMP4
Q99836	FALSE				Q9C0H9	0	0	0	1	0	0	0	0	0	0	0	0	0	0	0	0	0	SRCIN1
O95757	FALSE				Q9Y2Q9	0	0	0	0	0	0	0	0	0	0	0	0	0	0	0	0	1	MRPS28
Q8N2Z9	FALSE				Q8IV36	0	0	0	0	0	0	0	0	0	0	0	0	0	0	0	0	1	HID1
P07942	FALSE				Q06210	0	0	0	0	0	0	0	0	0	0	0	0	0	0	0	1	0	GFPT1
Q13416	FALSE				Q01628	0	0	0	0	0	0	0	0	0	0	0	0	0	0	0	0	1	IFITM3
Q16825	FALSE				P46821	0	0	0	1	0	0	0	0	0	0	0	0	0	0	0	0	0	MAP1B
Q96JB1	FALSE				O60828	0	1	0	0	0	0	0	0	0	0	0	0	0	0	0	0	0	PQBP1
P56211	FALSE				O14976	0	0	0	0	0	0	0	0	0	1	0	0	0	0	0	1	0	GAK
Q969R2	FALSE				Q9Y2X3	0	0	0	0	0	0	0	0	0	0	0	0	0	0	0	0	1	NOP58
Q8NBJ5	FALSE				O00754	0	0	0	0	0	0	0	0	0	0	0	0	0	0	0	1	0	MAN2B1
Q96M96	FALSE				Q9UBU8	0	1	0	0	0	0	0	0	0	0	0	0	0	0	0	0	0	MORF4L1
P43243	FALSE				Q9UBB6	0	0	0	0	0	0	0	0	0	0	0	0	0	0	0	0	1	NCDN
O43294-2	FALSE				Q5T3J3	0	1	0	0	0	0	0	1	0	0	0	0	0	0	0	0	0	LRIF1
Q96AC1	FALSE				P08833	0	0	0	0	0	0	0	0	0	0	0	0	0	0	0	0	1	IGFBP1
Q8WXH2	FALSE				Q15819	0	0	0	0	0	0	0	0	0	0	0	0	0	0	0	0	1	UBE2V2
Q96CM3	FALSE				Q14738	0	0	0	0	0	0	0	0	0	0	0	0	0	0	0	0	1	PPP2R5D
Q00587	FALSE				P00751	0	0	0	0	0	0	0	0	0	0	0	0	0	0	0	1	0	CFB
P23786	FALSE				Q8NAN2	0	0	0	0	0	0	0	0	0	0	0	0	0	0	0	0	1	MIGA1
Q96IQ9	FALSE				O43829	0	1	0	0	0	0	0	1	0	0	0	1	0	0	0	0	0	ZBTB14
P60002	FALSE				Q92870	0	0	0	0	0	0	0	0	0	0	0	0	0	0	0	0	1	APBB2
Q86UV5	FALSE				O95400	0	0	0	0	0	0	0	0	0	0	0	0	0	0	0	0	1	CD2BP2
Q9NZ32	FALSE				Q9BPZ3	0	0	0	0	0	0	0	0	0	0	0	0	0	0	0	0	1	PAIP2
Q7L5Y1	FALSE				O75351	0	0	0	0	0	0	0	0	0	1	1	0	0	0	0	1	0	VPS4B
O00214	FALSE				Q04727	0	1	0	0	0	0	0	1	0	0	0	0	0	0	0	0	0	TLE4
P00374	TRUE				Q14157	0	0	0	0	0	0	0	0	0	0	0	0	0	0	0	0	1	UBAP2L
Q9UKM9	FALSE				P52788	0	0	0	0	0	0	0	0	0	0	0	0	0	0	0	1	0	SMS
Q9P1U0	FALSE				P42224	0	1	0	0	0	0	1	0	0	0	0	1	0	0	0	0	0	STAT1
O60671	FALSE				P15692	0	0	0	0	0	0	0	0	0	0	0	0	0	0	0	0	1	VEGFA
Q8NFQ8	FALSE				Q96P16	0	0	0	0	0	0	0	0	0	0	0	0	0	0	0	0	1	RPRD1A
P83436	FALSE				P17174	0	0	0	0	0	0	0	0	0	0	0	0	0	0	0	1	0	GOT1
A0A597	FALSE				Q9NPG3	0	0	0	0	0	0	0	0	0	0	0	1	0	0	0	0	0	UBN1
P61077	FALSE				Q96AQ8	0	0	0	0	0	0	0	0	1	0	1	0	0	0	0	0	0	MCUR1
Q16740	FALSE				Q8IV32	0	0	0	0	0	0	0	0	0	0	0	0	0	0	0	0	1	CCDC71
Q9P209	FALSE				Q05209	0	0	0	0	0	0	0	0	0	0	0	0	0	0	0	1	0	PTPN12
O15239	FALSE				P36915	0	0	0	0	0	0	0	0	0	1	0	0	0	0	0	0	0	GNL1
P47224	FALSE				P61204	0	0	0	0	0	0	0	0	0	1	1	0	0	0	0	0	0	ARF3
Q07157	FALSE				Q16619	0	0	0	0	0	0	0	0	0	0	0	0	0	0	0	0	1	CTF1
Q7L5N7	FALSE				Q14919	0	1	0	0	0	0	0	1	0	0	0	1	0	0	0	0	0	DRAP1
O15204	FALSE				P27987	0	0	0	0	0	0	0	0	0	1	0	0	0	0	0	1	0	ITPKB
Q9H2G2-2	FALSE				P26599	0	0	0	0	0	0	0	1	0	0	0	1	0	0	0	0	0	PTBP1
Q7Z2W9	FALSE				P36897	0	0	0	0	0	1	0	0	0	1	0	0	0	0	0	1	0	TGFBR1
Q15365	FALSE				P28340	0	0	0	0	0	0	0	0	0	0	0	1	0	0	0	1	0	POLD1
Q86Y37	FALSE				Q9NRL2	0	1	0	0	0	0	0	0	0	0	0	0	0	0	0	0	0	BAZ1A
P53611	FALSE				Q9H4G4	0	0	0	0	0	0	0	0	0	0	0	0	0	0	0	0	1	GLIPR2
Q13277	FALSE				Q9BV81	0	0	0	0	0	0	0	0	0	0	0	0	0	0	0	0	1	EMC6
Q9Y2H0	FALSE				O60704	0	0	0	0	0	0	0	0	0	0	0	0	0	0	0	1	0	TPST2
Q9Y6X8	FALSE				Q86XQ3	0	0	0	0	0	0	0	0	1	0	1	0	0	0	0	0	0	CATSPER3
Q9H074	FALSE				O95747	0	0	0	0	0	0	0	0	0	1	0	0	0	0	0	1	0	OXSR1
P05023	FALSE				P17010	0	1	0	0	0	0	0	0	0	0	0	1	0	0	0	0	0	ZFX
Q01085	FALSE				P62841	0	0	0	0	0	0	0	0	0	0	0	0	0	0	0	0	1	RPS15
Q8N3P4	FALSE				Q8N5M1	0	0	1	0	0	0	0	0	0	0	0	0	0	0	0	0	0	ATPAF2
Q9NRX4	FALSE				Q14116	0	0	0	0	0	0	0	0	0	0	0	0	0	0	0	0	1	IL18
Q969X1	FALSE				Q96M94	0	0	0	0	0	0	0	0	0	0	0	0	0	0	0	0	1	KLHL15
Q96RP9	FALSE				Q6P6C2	0	0	0	0	0	0	0	0	0	0	0	0	0	0	0	1	0	ALKBH5
P55036	FALSE				Q8WYA0	0	0	0	0	0	0	0	0	0	0	0	0	0	0	0	0	1	IFT81
P06865	FALSE				Q7Z2H8	0	0	0	0	0	0	0	0	0	0	1	0	0	0	0	0	0	SLC36A1
Q9C0H9	FALSE				P63010	0	0	0	0	0	0	0	0	0	0	1	0	0	0	0	0	0	AP2B1
P07948	FALSE				Q13438	0	0	0	0	0	0	0	0	0	0	0	0	0	0	0	0	1	OS9
Q4G0J3	FALSE				Q9H3L0	0	0	0	0	0	0	0	0	0	0	0	0	0	0	0	0	1	MMADHC
P49815	FALSE				Q1MSJ5	0	0	0	1	0	0	0	0	0	0	0	0	0	0	0	0	0	CSPP1
Q8N4T8	FALSE				P48507	0	0	0	0	0	0	0	0	0	0	0	0	0	0	0	0	1	GCLM
O60512	FALSE				Q9H9F9	0	1	0	0	0	0	0	0	0	0	0	0	0	0	0	0	0	ACTR5
O00622	FALSE				Q8WWM9	0	0	0	0	0	0	0	0	0	0	1	0	0	1	0	0	0	CYGB
Q8IYD1	TRUE				Q71DI3	0	0	0	0	0	0	0	0	0	0	0	1	0	0	0	0	0	H3C13
Q86WQ0	FALSE				Q8NFJ5	0	0	0	0	0	1	0	0	0	0	0	0	1	0	0	0	0	GPRC5A
Q8NDZ4	FALSE				O75044	0	0	0	0	0	0	1	0	0	0	0	0	0	0	0	0	0	SRGAP2
Q9BS26	FALSE				P52434	0	1	0	0	0	0	0	0	0	0	0	1	0	0	0	0	0	POLR2H
Q9H900	FALSE				Q9UJK0	0	0	0	0	0	0	0	0	0	0	0	0	0	0	0	0	1	TSR3
O95861	FALSE				Q8NBT2	0	0	0	0	0	0	0	0	0	0	0	0	0	0	0	0	1	SPC24
Q9BVS4	FALSE				Q9H4A6	0	0	0	0	0	0	0	0	0	0	1	0	0	0	1	0	0	GOLPH3
Q13873	FALSE				O75648	0	0	0	0	0	0	0	0	0	1	0	1	0	0	0	1	0	TRMU
Q96AQ8	FALSE				Q99538	0	0	0	0	0	0	0	0	0	0	0	0	0	0	0	1	0	LGMN
O95365	FALSE				P61769	0	0	0	0	0	0	0	0	0	0	0	0	0	0	0	0	1	B2M
P53814	FALSE				Q96L92	0	0	0	0	0	0	0	0	0	0	1	0	0	0	1	0	0	SNX27
Q96DA6	FALSE				P48200	0	0	0	0	0	0	0	0	0	0	0	1	0	0	0	0	0	IREB2
Q8N1S5	FALSE				Q9C0D5	0	0	0	0	0	0	0	0	0	0	0	0	0	0	0	0	1	TANC1
O15258	FALSE				Q14146	0	0	0	0	0	0	0	0	0	0	0	0	0	0	0	0	1	URB2
Q9Y3C0	FALSE				Q9BW92	0	0	0	0	0	0	0	0	0	1	0	0	0	0	0	1	0	TARS2
O60921	FALSE				P62380	0	1	0	0	0	0	0	0	0	0	0	1	0	0	0	0	0	TBPL1
Q15303	FALSE				A6NCF6	0	0	0	0	0	0	0	0	0	0	0	0	0	0	0	0	1	MAGEA13P
Q8TDD1	FALSE				Q7Z3B4	0	0	0	0	0	0	0	0	0	0	1	0	0	0	0	0	0	NUP54
Q9BZ29	FALSE				P14625	0	0	1	0	0	0	0	0	0	1	0	0	0	0	0	0	0	HSP90B1
P35968	FALSE				Q9P1Y6	0	0	0	0	0	0	0	0	0	0	0	0	0	0	0	0	1	PHRF1
P61981	FALSE				O14802	0	0	0	0	0	0	0	0	0	0	0	0	0	0	0	1	0	POLR3A
A0MZ66	FALSE				Q14137	0	0	0	0	0	0	0	0	0	0	0	0	0	0	0	0	1	BOP1
Q8N5I9	FALSE				Q9UIJ7	0	0	0	0	0	0	0	0	0	1	0	0	0	0	0	1	0	AK3
Q5SW79-2	FALSE				Q5VW32	0	0	0	0	0	0	0	0	0	0	0	0	0	0	0	0	1	BROX
P57105	FALSE				O00159	0	0	0	0	0	0	0	0	0	1	1	0	0	0	0	0	0	MYO1C
P19075	FALSE				Q13561	0	0	0	1	0	0	0	0	0	0	0	0	0	0	0	0	0	DCTN2
P62316	FALSE				Q93096	0	0	0	1	0	0	0	0	0	0	0	0	0	0	0	1	0	PTP4A1
Q15813	FALSE				Q14690	0	0	0	0	0	0	0	0	0	0	0	0	0	0	0	0	1	PDCD11
Q5SNT2	FALSE				P11166	0	0	0	0	0	0	0	0	0	0	1	0	0	0	0	0	0	SLC2A1
Q9Y5B0	FALSE				Q14534	0	0	0	0	1	0	0	0	0	0	0	0	0	0	0	1	0	SQLE
Q9BW92	FALSE				Q6ZSR9	0	0	0	0	0	0	0	0	0	0	0	0	0	0	0	0	1
Q6P4Q7	FALSE				Q6UW56	0	0	0	0	0	0	0	0	0	0	0	0	0	0	0	0	1	ATRAID
Q14919	FALSE				Q13247	0	0	0	0	0	0	0	1	0	0	0	1	0	0	0	0	0	SRSF6
O75351	FALSE				Q9UHY8	0	0	0	0	0	0	0	0	0	0	0	0	0	0	0	0	1	FEZ2
Q9P0M9	FALSE				Q6WCQ1	0	0	0	1	0	0	0	0	0	0	0	0	0	0	0	0	0	MPRIP
P61513	FALSE				Q6P087	0	0	0	0	0	0	0	0	0	0	0	0	0	0	0	0	1	RPUSD3
Q9Y399	FALSE				Q6ZWH5	0	0	0	0	0	0	0	0	0	1	0	0	0	0	0	1	0	NEK10
Q9BQK8	FALSE				Q16254	0	1	0	0	0	0	0	0	0	0	0	1	0	0	0	0	0	E2F4
Q6P1J6	FALSE				Q8NC42	0	0	0	0	0	0	0	0	0	0	0	0	0	0	0	1	0	RNF149
P78346	FALSE				Q9UL63	0	0	0	0	0	0	0	0	0	0	0	0	0	0	0	0	1	MKLN1
O00303	FALSE				O75063	0	0	0	0	0	0	0	0	0	1	0	0	0	0	0	0	0	FAM20B
Q9H000	FALSE				P62877	0	0	0	0	0	0	0	0	0	0	0	0	0	0	0	1	0	RBX1
P28062	FALSE				Q96PY6	0	0	0	1	0	0	0	0	0	1	0	0	0	0	0	1	0	NEK1
Q8TEA8	FALSE				Q13257	0	0	0	1	0	0	0	0	0	0	0	0	0	0	0	0	0	MAD2L1
Q9C0K1	FALSE				P18850	0	1	0	0	0	0	0	0	0	0	0	1	0	0	0	0	0	ATF6
P49257	FALSE				Q9ULA0	0	0	0	0	0	0	0	0	0	0	0	0	0	0	0	1	0	DNPEP
P17812	FALSE				P50148	0	0	0	0	0	0	0	0	0	1	0	0	0	0	0	0	0	GNAQ
P62333	FALSE				P42695	0	0	0	0	0	0	0	0	0	0	0	0	0	0	0	0	1	NCAPD3
P50747	FALSE				P51452	0	0	0	0	0	0	0	0	0	0	0	0	0	0	0	1	0	DUSP3
O95391	FALSE				Q8N4Q0	0	0	0	0	1	0	0	0	0	0	0	0	0	0	0	1	0	ZADH2
Q9NPH2	FALSE				Q9NSB8	0	0	0	0	0	0	0	0	0	0	0	0	0	0	0	0	1	HOMER2
Q8WTR4	FALSE				Q9NUQ3	0	1	0	0	0	0	0	0	0	0	0	0	0	0	0	0	0	TXLNG
Q9Y3A3	FALSE				Q8N9Z2	0	0	0	0	0	0	0	0	0	0	0	0	0	0	0	0	1	CCDC71L
Q03013	FALSE				Q9NR09	0	0	0	1	0	0	0	0	0	0	0	0	0	0	0	1	0	BIRC6
Q8N4X5	FALSE				O60518	0	0	0	0	0	0	0	0	0	0	1	0	0	0	0	0	0	RANBP6
Q8NBZ7	FALSE				Q96EY7	0	0	0	0	0	0	0	0	0	0	0	1	0	0	0	0	0	PTCD3
Q8WVC6	FALSE				O14841	0	0	0	0	0	0	0	0	0	1	0	0	0	0	0	1	0	OPLAH
P62191	FALSE				Q5XG87	0	0	0	0	0	0	0	0	0	1	0	0	0	0	0	1	0	TENT4A
P60866	FALSE				Q9Y2U5	0	0	0	0	0	0	0	0	0	1	0	0	0	0	0	1	0	MAP3K2
Q9BYW2	FALSE				P14314	0	0	0	0	0	0	0	0	0	0	0	0	0	0	0	0	1	PRKCSH
Q06546	FALSE				Q16875	0	0	0	0	0	0	0	0	0	1	0	0	0	0	0	1	0	PFKFB3
O60341	FALSE				P33981	0	0	0	0	0	0	0	0	0	1	0	0	0	0	0	1	0	TTK
P35613	FALSE				P51965	0	0	0	0	0	0	0	0	0	1	0	0	0	0	0	1	0	UBE2E1
Q5M775	FALSE				O95219	0	0	0	0	0	0	0	0	0	0	1	0	0	0	1	0	0	SNX4
P22681	FALSE				O95861	0	0	0	0	0	0	0	0	0	0	0	0	0	0	0	1	0	BPNT1
Q92560	FALSE				Q96ST2	0	1	0	0	0	0	0	0	0	0	1	0	0	0	0	0	0	IWS1
O75818	FALSE				Q9NVC6	0	1	0	0	0	0	0	0	0	0	0	0	0	0	0	0	0	MED17
O60551	FALSE				P60002	0	1	0	0	0	0	0	0	0	0	0	0	0	0	0	0	0	ELOF1
Q96B54	FALSE				Q9H4L4	0	0	0	0	0	0	0	0	0	0	0	0	0	0	0	0	1	SENP3
Q71RG4	FALSE				O15554	0	0	0	0	0	0	0	0	1	0	1	0	0	0	0	0	0	KCNN4
Q8NHH9	FALSE				Q86TU7	0	0	0	0	0	0	0	0	0	0	0	0	0	0	0	1	0	SETD3
O00148	FALSE				Q02556	0	1	0	0	0	0	0	1	0	0	0	1	0	0	0	0	0	IRF8
Q10472	FALSE				O15504	0	0	0	0	0	0	0	0	0	0	1	0	0	0	0	0	0	NUP42
Q9HCK1	FALSE				Q8TB52	0	0	0	0	0	0	0	0	0	0	0	0	0	0	0	0	1	FBXO30
Q12905	FALSE				Q6NZ67	0	0	0	1	0	0	0	0	0	0	0	0	0	0	0	0	0	MZT2B
Q9UBU6	FALSE				Q92506	0	0	0	0	1	0	0	0	0	0	0	0	0	0	0	1	0	HSD17B8
Q9UGP4	TRUE				O76024	0	0	0	0	0	0	0	0	0	0	0	0	0	0	0	0	1	WFS1
Q96N03	FALSE				P50479	0	0	0	1	0	0	0	0	0	0	0	0	0	0	0	0	0	PDLIM4
P13693	FALSE				Q9NVM9	0	0	0	0	0	0	0	0	0	0	0	0	0	0	0	0	1	INTS13
P12004	FALSE				Q8WWN8	0	0	0	1	0	0	0	0	0	0	0	0	0	0	0	0	0	ARAP3
O00308-2	FALSE				P30479	0	0	0	0	0	0	0	0	0	0	0	0	0	0	0	0	1	HLA
Q96AE4	FALSE				Q96A72	0	0	0	0	0	0	0	0	0	0	1	1	0	0	0	0	0	MAGOHB
P67936	FALSE				P55795	0	0	0	0	0	0	0	0	0	0	0	1	0	0	0	0	0	HNRNPH2
Q2M389	FALSE				Q08752	0	0	1	0	0	0	0	0	0	0	1	0	0	0	0	1	0	PPID
P28676	FALSE				Q9H4K7	0	0	0	0	0	0	0	0	0	1	0	0	0	0	0	0	0	MTG2
Q9NQC3	FALSE				P53701	0	0	0	0	0	0	0	0	0	0	0	0	0	1	0	1	0	HCCS
Q9BQ90	FALSE				Q5Y7A7	0	0	0	0	0	0	0	0	0	0	0	0	0	0	0	0	1	HLA
P36954	FALSE				Q9Y6V7	0	0	0	0	0	0	0	0	0	1	0	1	0	0	0	1	0	DDX49
Q07866	FALSE				P01116	0	0	0	0	0	0	0	0	0	1	0	0	0	0	0	1	0	KRAS
P45974	FALSE				Q9P0P8	0	1	0	0	0	0	0	0	0	0	0	1	0	0	0	0	0	MTRES1
O43808	TRUE				Q92504	0	0	0	0	0	0	0	0	1	0	1	0	0	0	0	0	0	SLC39A7
Q9Y6D6	FALSE				P18074	0	1	0	1	0	0	0	0	0	1	0	1	0	0	0	1	0	ERCC2
Q9C0E2	FALSE				Q9BTC8	0	0	0	0	0	0	0	0	0	0	0	1	0	0	0	0	0	MTA3
Q9NSK0	FALSE				P22314	0	0	0	0	0	0	0	0	0	1	0	0	0	0	0	1	0	UBA1
O75438	FALSE				Q8IVH2	0	1	0	0	0	0	0	1	0	0	0	1	0	0	0	0	0	FOXP4
Q53GL7	FALSE				P14868	0	0	0	0	0	0	0	0	0	1	0	0	0	0	0	1	0	DARS1
O95466-2	FALSE				Q96EA4	0	0	0	1	0	0	0	0	0	0	0	0	0	0	0	0	0	SPDL1
Q14781	FALSE				Q6ZSJ8	0	0	0	0	0	0	0	0	0	0	0	0	0	0	0	0	1	C1
Q9BR61	FALSE				P07237	0	0	1	0	0	0	0	0	0	0	0	0	0	0	0	1	0	P4HB
O14733	FALSE				P48730	0	0	0	1	0	0	0	0	0	1	0	0	0	0	0	1	0	CSNK1D
O60830	FALSE				Q92854	0	0	0	0	0	1	0	0	0	0	0	0	0	0	0	0	0	SEMA4D
Q9NXE4	FALSE				Q9H9Y2	0	0	0	0	0	0	0	0	0	0	0	1	0	0	0	0	0	RPF1
O00139	FALSE				Q96EU6	0	0	0	0	0	0	0	0	0	0	0	0	0	0	0	0	1	RRP36
Q8ND24	FALSE				O00469	0	0	0	0	0	0	0	0	0	0	0	0	0	0	0	1	0	PLOD2
Q7Z3D6-2	FALSE				Q8NFH5	0	0	0	0	0	0	0	0	0	0	1	0	0	0	0	0	0	NUP35
Q16619	FALSE				P02788	0	1	0	0	0	0	0	0	1	0	1	1	0	0	0	0	0	LTF
Q03701	FALSE				Q9BQ90	0	0	0	0	0	0	0	0	0	0	0	0	0	0	0	0	1	KLHDC3
O15120	FALSE				Q8N806	0	0	0	0	0	0	0	0	0	0	0	0	0	0	0	1	0	UBR7
Q9UH92	FALSE				Q9Y446	0	0	0	0	0	0	0	0	0	0	0	0	0	0	0	0	1	PKP3
Q6ZN55	FALSE				Q64LD2	0	0	0	0	0	0	0	0	0	0	0	0	0	0	0	0	1	WDR25
Q86VV8	FALSE				P51884	0	0	0	0	0	0	0	0	0	0	0	0	0	0	0	0	1	LUM
P55085	FALSE				Q96RF0	0	0	0	0	0	0	1	0	0	0	1	0	0	0	1	0	0	SNX18
Q9H4B0	FALSE				P0C7P0	0	0	0	0	0	0	0	0	0	0	0	0	0	0	0	0	1	CISD3
Q71UM5	TRUE				P20674	0	0	0	0	0	0	0	0	0	0	0	0	0	1	0	0	0	COX5A
Q01469	FALSE				P62899	0	0	0	0	0	0	0	0	0	0	0	0	0	0	0	0	1	RPL31
Q8IZA0	FALSE				P62136	0	0	0	0	0	0	0	0	0	0	0	0	0	0	0	1	0	PPP1CA
B7ZAP0	FALSE				P50336	0	0	0	0	0	0	0	0	0	0	0	0	0	0	0	1	0	PPOX
Q709C8	FALSE				Q9NX70	0	1	0	0	0	0	0	0	0	0	0	0	0	0	0	0	0	MED29
Q96NW4	FALSE				Q9UBY8	0	0	0	0	0	0	0	0	0	0	0	0	0	0	0	0	1	CLN8
Q8WWN8	FALSE				Q09666	0	0	0	0	0	0	0	0	0	0	0	0	0	0	0	0	1	AHNAK
Q5T0B9	FALSE				Q96Q05	0	0	0	0	0	0	0	0	0	0	0	0	0	0	0	0	1	TRAPPC9
Q9BRY0	FALSE				Q9NTJ5	0	0	0	0	1	0	0	0	0	0	0	0	0	0	0	1	0	SACM1L
P30408	FALSE				Q9BUM1	0	0	0	0	0	0	0	0	0	0	0	0	0	0	0	1	0	G6PC3
Q5BJH7	FALSE				O15162	0	0	0	0	0	1	0	0	0	0	1	1	0	0	0	0	0	PLSCR1
Q9H0H5	FALSE				O00479	0	0	0	0	0	0	0	0	0	0	0	1	0	0	0	0	0	HMGN4
Q29980	FALSE				Q9Y4B6	0	1	0	0	0	0	0	0	0	1	0	0	0	0	0	1	0	DCAF1
Q9Y5G3	FALSE				Q9Y6G9	0	0	0	1	0	0	0	0	0	1	1	0	0	0	0	0	0	DYNC1LI1
P60763	FALSE				P41212	0	1	0	0	0	0	0	1	0	0	0	1	0	0	0	0	0	ETV6
O60232	FALSE				P55010	0	0	0	0	0	0	0	0	0	1	0	0	0	0	0	0	0	EIF5
P78330	FALSE				P33908	0	0	0	0	0	0	0	0	0	0	0	0	0	0	0	1	0	MAN1A1
P54619	FALSE				Q16666	0	1	0	0	0	0	0	1	0	0	0	1	0	0	0	0	0	IFI16
Q93096	FALSE				Q9P289	0	0	0	0	0	0	0	0	0	1	0	0	0	0	0	1	0	STK26
Q8WWX9	FALSE				Q9Y6I3	0	0	0	0	0	0	0	0	0	0	0	0	0	0	1	0	0	EPN1
Q8N5H3	FALSE				Q14781	0	1	0	0	0	0	0	1	0	0	0	1	0	0	0	0	0	CBX2
P49711	FALSE				Q9Y466	0	0	0	0	0	1	0	1	0	0	0	1	0	0	0	0	0	NR2E1
P62070	FALSE				Q92900	0	0	0	0	0	0	0	0	0	1	0	1	0	0	0	1	0	UPF1
Q96KQ7-2	FALSE				Q9NYS0	0	0	0	0	0	0	0	0	0	1	0	0	0	0	0	0	0	NKIRAS1
Q9Y5U9	FALSE				Q8NB15	0	1	0	0	0	0	0	0	0	0	0	1	0	0	0	0	0	ZNF511
P39023	FALSE				Q765P7	0	0	0	0	0	0	0	0	0	0	0	0	0	0	0	0	1	MTSS2
Q14520	TRUE				P13928	0	0	0	0	0	0	0	0	0	0	0	0	0	0	0	0	1	ANXA8
P27816-4	FALSE				P50443	0	0	0	0	0	0	0	0	0	0	1	0	0	0	0	0	0	SLC26A2
Q8NEC7	FALSE				Q9BSF8	0	0	0	0	0	0	0	0	0	0	0	0	0	0	0	0	1	BTBD10
P30622	FALSE				Q9Y230	0	1	0	0	0	0	0	0	0	1	0	0	0	0	0	1	0	RUVBL2
P30040	FALSE				Q8NBL1	0	0	0	0	0	0	0	0	0	0	0	0	0	0	0	1	0	POGLUT1
Q8TBC4	FALSE				Q96KA5	0	0	0	0	0	0	0	0	0	0	0	0	0	0	0	0	1	CLPTM1L
Q12959-2	FALSE				P49959	0	0	0	0	0	0	0	0	0	0	0	0	0	0	0	0	1	MRE11
Q9BY49	FALSE				Q96M27	0	0	0	0	0	0	0	0	0	0	0	0	0	0	0	0	1	PRRC1
P60468	FALSE				Q9BZ67	0	0	0	0	0	0	0	0	0	0	0	0	0	0	0	0	1	FRMD8
P78536	FALSE				P62306	0	0	0	0	0	0	0	0	0	0	0	1	0	0	0	0	0	SNRPF
P15848	FALSE				Q9Y223	0	0	0	0	0	0	0	0	0	1	0	0	0	0	0	1	0	GNE
O76095	FALSE				Q16864	0	0	0	0	0	0	0	0	1	0	1	0	0	0	0	0	0	ATP6V1F
Q9UPU9	FALSE				Q6NXE6	0	0	0	0	0	0	0	0	0	0	0	0	0	0	0	0	1	ARMC6
P11362	FALSE				Q9Y376	0	0	0	0	0	0	0	0	0	0	0	0	0	0	0	0	1	CAB39
Q70CQ2	FALSE				P06899	0	0	0	0	0	0	0	0	0	0	0	1	0	0	0	0	0	H2BC11
Q5XKP0	FALSE				Q7Z4H8	0	0	0	0	0	0	0	0	0	0	0	0	0	0	0	0	1	POGLUT3
P51116	FALSE				P62847	0	0	0	0	0	0	0	0	0	0	0	0	0	0	0	0	1	RPS24
Q9HD23	FALSE				Q9H427	0	0	0	0	0	0	0	0	1	0	1	0	0	0	0	0	0	KCNK15
O60825	FALSE				Q15345	0	0	0	0	0	0	0	0	0	0	0	0	0	0	0	0	1	LRRC41
P42025	FALSE				Q6PIJ6	0	0	0	0	0	0	0	0	0	0	0	0	0	0	0	0	1	FBXO38
Q8WVX9	FALSE				Q9UP83	0	0	0	0	0	0	0	0	0	0	1	0	0	0	0	0	0	COG5
Q96EL2	FALSE				Q14974	0	0	0	0	0	0	0	0	0	0	1	0	0	0	0	0	0	KPNB1
Q9NWT8	TRUE				Q9C0H2	0	0	0	0	0	0	0	0	1	0	1	0	0	0	0	0	0	TTYH3
P40261	FALSE				Q9BPX7	0	0	0	0	0	0	0	0	0	0	0	0	0	0	0	0	1	C7
P50281	FALSE				P35658	0	0	0	0	0	0	0	0	0	0	1	0	0	0	0	0	0	NUP214
Q9BS40	FALSE				Q9UHV9	0	0	1	0	0	0	0	0	0	0	0	0	0	0	0	0	0	PFDN2
P62993	FALSE				Q16512	0	1	0	0	0	0	0	0	0	1	0	0	0	0	0	1	0	PKN1
P61244	FALSE				Q86Y07	0	0	0	0	0	0	0	0	0	1	0	0	0	0	0	1	0	VRK2
Q8IUC4	FALSE				O75191	0	0	0	0	0	0	0	0	0	1	0	0	0	0	0	1	0	XYLB
O60884	FALSE				Q96E14	0	0	0	0	0	0	0	0	0	0	0	1	0	0	0	0	0	RMI2
O60291	FALSE				O00429	0	0	0	0	0	0	0	0	0	1	0	0	0	0	1	1	0	DNM1L
Q9UJW0	FALSE				P61966	0	0	0	0	0	0	0	0	0	0	1	0	0	0	0	0	0	AP1S1
P01116	FALSE				Q9Y2W6	0	0	0	0	0	0	0	0	0	0	0	1	0	0	0	0	0	TDRKH
Q13503	FALSE				Q7Z3E5	0	0	0	1	0	0	0	0	0	0	0	0	0	0	0	0	0	ARMC9
Q06830	FALSE				Q5SRD1	0	0	0	0	0	0	0	0	0	0	1	0	0	0	0	0	0	TIMM23B
Q6NXR4	FALSE				Q8WV07	0	0	0	0	0	0	0	0	0	0	0	0	0	0	0	0	1	LTO1
P13674-2	FALSE				Q8IYB3	0	0	0	0	0	0	0	0	0	0	0	1	0	0	0	0	0	SRRM1
O14497	FALSE				Q9P2W9	0	0	0	0	0	0	0	0	0	0	1	0	0	0	0	0	0	STX18
P63092-3	FALSE				Q16773	0	0	0	0	0	0	0	0	0	0	0	0	0	0	0	1	0	KYAT1
Q8WYA6	FALSE				O60879	0	0	0	0	0	0	0	0	0	0	0	0	0	0	0	0	1	DIAPH2
Q12802	FALSE				Q8IYS2	0	0	0	0	0	0	0	0	0	0	0	0	0	0	0	0	1	KIAA2013
Q5TC84	FALSE				O43252	0	0	0	0	0	0	0	0	0	1	0	0	0	0	0	1	0	PAPSS1
Q9HAU5	FALSE				Q04656	0	0	0	0	0	0	0	0	1	1	1	0	0	0	0	1	0	ATP7A
Q99417	FALSE				Q15126	0	0	0	0	1	0	0	0	0	1	0	0	0	0	0	1	0	PMVK
Q9Y5A7	FALSE				O15018	0	0	0	0	0	0	0	0	0	0	0	0	0	0	0	0	1	PDZD2
Q86UP2	FALSE				Q92688	0	0	1	0	0	0	0	0	0	0	0	0	0	0	0	0	0	ANP32B
O00257	FALSE				Q9UPU9	0	0	0	0	0	0	0	1	0	0	0	0	0	0	0	0	0	SAMD4A
Q92665	TRUE				Q96S59	0	0	0	0	0	0	0	0	0	0	0	0	0	0	0	0	1	RANBP9
Q02388	FALSE				P62241	0	0	0	0	0	0	0	0	0	0	0	0	0	0	0	0	1	RPS8
Q8N806	FALSE				P13667	0	0	0	0	0	0	0	0	0	0	0	0	0	0	0	1	0	PDIA4
P29401	FALSE				Q9NWL6	0	0	0	0	0	0	0	0	0	0	0	0	0	0	0	0	1	ASNSD1
Q8N5K1	FALSE				Q9H0A8	0	1	0	0	0	0	0	0	0	0	0	0	0	0	0	0	0	COMMD4
P29317	FALSE				Q9H871	0	0	0	0	0	0	0	0	0	0	0	0	0	0	0	1	0	RMND5A
A3KMH1	FALSE				Q9H668	0	0	0	0	0	0	0	0	0	0	0	1	0	0	0	0	0	STN1
Q9H7L9	FALSE				Q96H35	0	0	0	0	0	0	0	0	0	0	0	1	0	0	0	0	0	RBM18
Q96HH6	FALSE				P29144	0	0	0	0	0	0	0	0	0	0	0	0	0	0	0	1	0	TPP2
P23511	FALSE				P63279	0	0	0	0	0	0	0	0	0	1	0	0	0	0	0	0	0	UBE2I
Q15031	FALSE				P0DMV9	0	0	1	1	0	1	0	0	0	1	0	0	0	0	0	0	0	HSPA1B
Q9BTV6	FALSE				Q86TS9	0	0	0	0	0	0	0	0	0	0	0	0	0	0	0	0	1	MRPL52
Q15375	FALSE				Q01081	0	0	0	0	0	0	0	0	0	0	0	1	0	0	0	0	0	U2AF1
P07814	FALSE				Q96A54	0	0	0	0	1	1	0	0	0	0	0	0	0	0	0	0	0	ADIPOR1
Q9BRT2	FALSE				Q9NZC3	0	0	0	0	1	0	0	0	0	0	0	0	0	0	0	1	0	GDE1
P16278	FALSE				P50995	0	0	0	1	0	0	0	0	0	0	0	0	0	0	0	0	0	ANXA11
Q9BRK5	TRUE				Q9H0K6	0	0	0	0	0	0	0	0	0	0	0	0	0	0	0	0	1	PUS7L
P31350	FALSE				P41134	0	1	0	0	0	0	0	1	0	0	0	0	0	0	0	0	0	ID1
Q9UPT8	FALSE				Q9H2Y7	0	0	0	0	0	0	0	0	0	0	0	0	0	0	0	0	1	ZNF106
Q8WXI7	FALSE				Q9H7S9	0	1	0	0	0	0	0	1	0	0	0	0	0	0	0	0	0	ZNF703
Q96LZ7	FALSE				P13640	0	0	0	0	0	0	0	0	0	0	0	0	0	0	0	0	1	MT1G
Q15696	FALSE				Q9H300	0	0	0	0	0	0	0	0	0	0	0	0	0	0	0	1	0	PARL
Q9NW64	FALSE				Q96BZ8	0	0	0	0	0	0	0	0	0	0	0	0	0	0	0	0	1	LENG1
Q4G0P3	FALSE				Q9UDT6	0	0	0	1	0	0	0	0	0	0	0	0	0	0	0	0	0	CLIP2
O75051	FALSE				Q8IXQ4	0	0	0	0	0	0	0	0	0	0	0	0	0	0	0	0	1	GPALPP1
Q9Y3A5	FALSE				O95429	0	0	1	0	0	0	0	0	0	0	0	0	0	0	0	0	0	BAG4
Q9Y312	FALSE				P36956	0	1	0	0	1	0	0	0	0	0	0	1	0	0	0	0	0	SREBF1
Q9BZD4	FALSE				Q9NP97	0	0	0	1	0	0	0	0	0	0	1	0	0	0	0	0	0	DYNLRB1
Q92499	FALSE				Q96AA3	0	0	0	0	0	0	0	0	0	0	1	0	0	0	0	0	0	RFT1
P11310	FALSE				O60563	0	1	0	0	0	0	0	0	0	0	0	0	0	0	0	0	0	CCNT1
Q8TER5	FALSE				Q15738	0	0	0	0	1	0	0	0	0	0	0	0	0	0	0	1	0	NSDHL
Q93015	FALSE				Q6IN85	0	0	0	1	0	0	0	0	0	0	0	0	0	0	0	0	0	PPP4R3A
Q16880	FALSE				O75928	0	1	0	0	0	0	0	0	0	0	0	1	0	0	0	0	0	PIAS2
P52594	FALSE				P52747	0	1	0	0	0	0	0	0	0	0	0	1	0	0	0	0	0	ZNF143
O94888	FALSE				Q9C005	0	1	0	0	0	0	0	0	0	0	0	0	0	0	0	0	0	DPY30
Q9Y5G2	FALSE				Q96G28	0	0	0	0	0	0	0	0	0	0	0	0	0	0	0	0	1	CFAP36
Q5SW79	FALSE				P08708	0	0	0	0	0	0	0	0	0	0	0	0	0	0	0	0	1	RPS17
Q9Y587	FALSE				Q9ULJ3	0	1	0	0	0	0	0	0	0	0	0	1	0	0	0	0	0	ZBTB21
P08572	FALSE				Q6XE24	0	0	0	0	0	0	0	0	0	0	0	1	0	0	0	0	0	RBMS3
Q8TE57	FALSE				Q96B45	0	0	0	0	0	0	0	0	0	0	0	0	0	0	0	0	1	BORCS7
Q9NRS6	FALSE				Q8IWF6	0	0	0	0	0	0	0	0	0	0	0	0	0	0	0	0	1	DENND6A
Q86U86	FALSE				P05067	0	0	0	0	0	0	0	0	0	0	0	0	0	0	0	0	1	APP
Q15528	FALSE				Q9UBT7	0	0	0	1	0	0	0	0	0	0	0	0	0	0	0	0	0	CTNNAL1
Q9H920	FALSE				Q9Y5Z7	0	0	0	0	0	0	0	0	0	0	0	0	0	0	0	0	1	HCFC2
Q8N0V5	FALSE				Q8NI77	0	0	0	1	0	0	0	0	0	1	1	0	0	0	0	0	0	KIF18A
Q9UPS8	FALSE				Q9Y3D8	0	0	0	0	0	0	0	0	0	1	0	0	0	0	0	1	0	AK6
Q676U5	FALSE				Q8N257	0	0	0	0	0	0	0	0	0	0	0	1	0	0	0	0	0	H2BU1
Q8IUC8	FALSE				P01008	0	0	0	0	0	0	0	0	0	0	0	0	0	0	0	0	1	SERPINC1
Q15545	FALSE				Q9NZD2	0	0	0	0	0	0	0	0	0	0	1	0	0	0	0	0	0	GLTP
Q9P0J1	FALSE				Q9NYL4	0	0	0	0	0	0	0	0	0	0	0	0	0	0	0	1	0	FKBP11
Q9Y2E8	FALSE				Q68CQ4	0	0	0	0	0	0	0	0	0	0	0	0	0	0	0	0	1	UTP25
Q96CP6	FALSE				O94830	0	0	0	0	1	0	0	0	0	0	0	0	0	0	0	0	0	DDHD2
Q5VW38	FALSE				Q9Y4C1	0	1	0	0	0	0	0	0	0	0	0	0	0	0	0	1	0	KDM3A
O43379	FALSE				Q6P050	0	0	0	0	0	0	0	0	0	0	0	0	0	0	0	0	1	FBXL22
P50583	FALSE				P25786	0	0	0	0	0	0	0	0	0	0	0	0	0	0	0	0	1	PSMA1
Q12834	FALSE				P53990	0	0	0	1	0	0	0	0	0	0	0	0	0	0	0	0	0	IST1
Q9BYK8	FALSE				Q969X1	0	0	0	0	0	0	0	0	0	0	0	0	0	0	0	0	1	TMBIM1
P53675	FALSE				Q96PC5	0	0	0	0	0	0	1	0	0	0	0	0	0	0	0	0	0	MIA2
Q86WG5	FALSE				Q8NB90	0	0	1	1	0	0	0	0	0	1	0	0	0	0	0	1	0	SPATA5
P55786	FALSE				Q86XJ1	0	0	0	1	0	0	0	0	0	0	0	0	0	0	0	0	0	GAS2L3
P40222	FALSE				Q8NFT6	0	0	0	0	0	0	0	0	0	0	0	0	0	0	0	0	1	DBF4B
P0DMV9	FALSE				Q9Y3A5	0	0	0	1	0	0	0	0	0	0	0	0	0	0	0	0	0	SBDS
Q13595	FALSE				Q12805	0	0	0	0	0	0	0	0	0	0	0	0	0	0	0	0	1	EFEMP1
Q8IXH7	FALSE				P54577	0	0	0	0	0	0	0	0	0	1	0	1	0	0	0	1	0	YARS1
Q9NZI7	FALSE				P31946	0	0	0	0	0	0	0	0	0	0	0	0	0	0	0	0	1	YWHAB
Q9H4K7	FALSE				Q08257	0	0	0	0	0	0	0	0	0	0	0	1	0	0	0	1	0	CRYZ
O60566	FALSE				Q9Y5T5	0	1	0	0	0	0	0	0	0	0	0	0	0	0	0	1	0	USP16
Q9UKA4	FALSE				O75822	0	0	0	0	0	0	0	0	0	0	0	0	0	0	0	0	1	EIF3J
Q92576	FALSE				Q9Y483	0	0	0	0	0	0	0	0	0	0	0	1	0	0	0	0	0	MTF2
P82970	FALSE				Q33E94	0	1	0	0	0	0	0	0	0	0	0	1	0	0	0	0	0	RFX4
Q96D71	FALSE				Q9P0U1	0	0	0	0	0	0	0	0	0	0	1	0	0	0	0	0	0	TOMM7
Q9NUQ8	FALSE				Q9Y617	0	0	0	0	0	0	0	0	0	0	0	0	0	0	0	1	0	PSAT1
Q9H0H0	FALSE				Q9BQ24	0	0	0	0	0	0	0	0	0	0	0	0	0	0	0	0	1	ZFYVE21
Q8N6H7	FALSE				Q9H4E5	0	0	0	0	0	0	0	0	0	1	0	0	0	0	0	0	0	RHOJ
Q7L1Q6	FALSE				P11233	0	0	0	0	0	0	0	0	0	1	0	0	0	0	0	1	0	RALA
P00734	FALSE				Q9BUB5	0	0	0	0	0	0	0	0	0	1	0	0	0	0	0	1	0	MKNK1
Q9NYH9	FALSE				Q3B7T1	0	1	0	0	0	0	0	0	0	0	0	0	0	0	0	0	0	EDRF1
P56378	FALSE				Q9NZ43	0	0	0	0	0	0	0	0	0	0	1	0	0	0	0	0	0	USE1
O14578-3	FALSE				Q6P1X6	0	0	0	0	0	0	0	0	0	0	0	0	0	0	0	0	1	C8
O75390	FALSE				Q29980	0	0	0	0	0	0	0	0	0	0	0	0	0	0	0	0	1	MICB
Q12986	FALSE				Q9GZU8	0	0	0	0	0	0	0	0	0	0	0	0	0	0	0	0	1	PSME3IP1
Q9BQE9	FALSE				Q9Y618	0	1	0	0	0	0	0	1	0	0	0	1	0	0	0	0	0	NCOR2
P15408	FALSE				Q29RF7	0	0	0	0	0	0	0	0	0	0	0	0	0	0	0	0	1	PDS5A
O75379	FALSE				Q96BW5	0	0	0	0	0	0	0	0	0	0	0	0	0	0	0	0	1	PTER
Q5SRE5	FALSE				Q13564	0	0	0	0	0	0	0	0	0	0	0	0	0	0	0	0	1	NAE1
Q8TBA6	FALSE				Q13148	0	1	0	0	0	0	0	1	0	0	0	1	0	0	0	0	0	TARDBP
O15399	FALSE				Q14683	0	0	0	0	0	0	0	0	0	1	0	0	0	0	0	0	0	SMC1A
P24666	FALSE				Q9NR56	0	0	0	0	0	0	0	0	0	0	0	1	0	0	0	0	0	MBNL1
P50750	FALSE				Q9NP64	0	0	0	0	0	0	0	0	0	0	0	0	0	0	0	0	1	ZCCHC17
P05455	FALSE				Q5XKP0	0	0	0	0	0	0	0	0	0	0	0	0	0	0	0	0	1	MICOS13
O75494	FALSE				Q6P4A7	0	0	0	0	0	0	0	0	0	0	1	0	0	0	0	0	0	SFXN4
P60484-2	FALSE				P12004	0	0	0	0	0	0	0	0	0	0	0	1	0	0	0	0	0	PCNA
Q9UPR6	FALSE				Q76FK4	0	0	0	0	0	0	0	0	0	0	0	1	0	0	0	0	0	NOL8
Q96IR2	FALSE				Q9BPU6	0	0	0	0	0	0	0	0	0	0	0	0	0	0	0	0	1	DPYSL5
Q9H300	FALSE				P49366	0	0	0	0	0	0	0	0	0	0	0	0	0	0	0	1	0	DHPS
Q9Y4E8	FALSE				Q5MNZ9	0	0	0	1	0	0	0	0	0	0	0	0	0	0	1	0	0	WIPI1
O60704	FALSE				Q6IQ49	0	0	0	0	0	0	0	0	0	0	0	1	0	0	0	0	0	SDE2
Q9H8M7	FALSE				O14531	0	0	0	0	0	0	0	0	0	0	0	0	0	0	0	0	1	DPYSL4
Q96JQ2	FALSE				Q9UK05	0	0	0	0	0	0	0	0	0	0	0	0	0	0	0	0	1	GDF2
Q01459	FALSE				Q9Y6Y8	0	0	0	0	0	0	0	0	0	0	0	0	0	0	0	0	1	SEC23IP
Q15019	FALSE				Q9BYC5	0	0	0	0	0	0	1	0	0	0	0	0	0	0	0	1	0	FUT8
P04179	FALSE				P12074	0	0	0	0	0	0	0	0	0	0	0	0	0	0	0	0	1	COX6A1
P46777	FALSE				Q9P0U4	0	1	0	0	0	0	0	0	0	0	0	1	0	0	0	0	0	CXXC1
Q9H5Q4	FALSE				Q5C9Z4	0	0	0	0	0	0	0	0	0	0	0	0	0	0	0	0	1	NOM1
P33316	FALSE				Q8IX21	0	0	0	0	0	0	0	0	0	0	0	0	0	0	0	0	1	SLF2
Q13137-4	FALSE				Q9H0R1	0	0	0	0	0	0	0	0	0	0	1	0	0	0	0	0	0	AP5M1
P51668	FALSE				P57105	0	0	0	0	0	0	0	0	0	0	0	0	0	0	0	0	1	SYNJ2BP
P61966	FALSE				Q96JC9	0	1	0	0	0	0	0	0	0	0	0	0	0	0	0	0	0	EAF1
P13073	FALSE				Q92738	0	0	0	0	0	0	0	0	0	0	0	0	0	0	0	0	1	USP6NL
Q3ZCX4	FALSE				P07947	0	0	0	1	0	0	1	0	0	1	0	0	0	0	0	1	0	YES1
Q9NZJ4	FALSE				Q9BWH6	0	1	0	0	0	0	0	0	0	0	0	1	0	0	0	0	0	RPAP1
Q9NQV6	FALSE				Q49AG3	0	0	0	0	0	0	0	0	0	0	0	0	0	0	0	0	1	ZBED5
P68400	FALSE				O43847	0	0	0	0	0	0	0	0	0	0	0	0	0	0	0	1	0	NRDC
P49754	FALSE				Q8NHG7	0	0	0	0	0	0	0	0	0	0	0	0	0	0	0	0	1	SVIP
P09417	FALSE				Q9NQP4	0	0	1	0	0	0	0	0	0	0	0	0	0	0	0	0	0	PFDN4
Q9NVN3-1	FALSE				O43399	0	0	0	0	0	0	0	0	0	0	0	0	0	0	0	0	1	TPD52L2
Q96BF6	FALSE				O75223	0	0	0	0	0	0	0	0	0	0	0	0	0	0	0	1	0	GGCT
Q9H479	FALSE				P54198	0	1	0	0	0	0	0	1	0	0	0	0	0	0	0	0	0	HIRA
Q9H5V7	FALSE				P15954	0	0	0	0	0	0	0	0	0	0	0	0	0	0	0	0	1	COX7C
Q9H173	FALSE				P81274	0	0	0	1	0	0	0	0	0	1	1	0	0	0	0	0	0	GPSM2
P46782	FALSE				Q5T9A4	0	0	0	0	0	0	0	0	0	1	0	0	0	0	0	0	0	ATAD3B
Q04721	FALSE				Q8TDH9	0	0	0	0	0	0	0	0	0	0	0	0	0	0	0	0	1	BLOC1S5
Q96AB6	FALSE				Q6VEQ5	0	0	0	1	0	0	0	0	0	0	1	0	0	0	0	0	0	WASH2P
Q9UII4	FALSE				Q9P0P0	0	0	0	0	0	0	0	0	0	0	0	0	0	0	0	1	0	RNF181
Q6ZVC0	FALSE				Q14019	0	0	1	1	0	0	0	0	0	0	0	0	0	0	0	0	0	COTL1
Q13371	FALSE				Q13637	0	0	0	0	0	0	0	0	0	1	0	0	0	0	0	0	0	RAB32
Q96C57	FALSE				Q15006	0	0	0	0	0	0	0	0	0	0	0	0	0	0	0	0	1	EMC2
P28161	FALSE				P04733	0	0	0	0	0	0	0	0	0	0	0	0	0	0	0	0	1	MT1F
Q8NI08	FALSE				Q12765	0	0	0	0	0	0	0	0	0	0	0	0	0	0	0	0	1	SCRN1
Q9Y2U5	FALSE				P29084	0	1	0	0	0	0	0	0	0	0	0	1	0	0	0	0	0	GTF2E2
Q14849	FALSE				Q9BRQ0	0	0	0	0	0	0	0	0	0	0	0	0	0	0	0	0	1	PYGO2
Q9Y320	FALSE				P23921	0	0	0	0	0	0	0	0	0	1	0	0	0	0	0	1	0	RRM1
Q9UP95	FALSE				Q8NEZ4	0	1	0	0	0	0	0	0	0	0	0	1	0	0	0	1	0	KMT2C
Q15262	FALSE				Q15208	0	0	0	0	0	0	0	0	0	1	0	0	0	0	0	1	0	STK38
Q9NP66	FALSE				P09972	0	0	0	0	0	0	0	0	0	0	0	0	0	0	0	1	0	ALDOC
Q9UQD0	FALSE				P50613	0	1	0	0	0	0	0	0	0	1	0	0	0	0	0	1	0	CDK7
P21266	FALSE				Q99865	0	0	0	0	0	0	0	0	0	0	0	0	0	0	0	0	1	SPIN2A
Q5JRX3	FALSE				Q99536	0	0	0	0	0	0	0	0	0	0	0	0	0	0	0	0	1	VAT1
Q8IX03	FALSE				Q96C01	0	0	0	0	0	0	0	0	0	0	0	0	0	0	0	0	1	FAM136A
P61587	FALSE				Q9UPY8	0	0	0	1	0	0	0	0	0	0	0	0	0	0	0	0	0	MAPRE3
O75445	FALSE				Q5T4F4	0	0	0	0	0	0	0	0	0	0	0	0	0	0	0	0	1	ZFYVE27
Q9BUK6	FALSE				P23469	0	0	0	0	0	0	0	0	0	0	0	0	0	0	0	1	0	PTPRE
Q01518-2	FALSE				O95163	0	0	0	0	0	0	0	0	0	0	0	0	0	0	0	0	1	ELP1
Q96LW7-2	FALSE				Q8TDD1	0	1	0	0	0	0	0	0	0	1	0	1	0	0	0	1	0	DDX54
Q9UBB9	FALSE				Q9Y3Z3	0	0	0	0	0	0	0	0	0	1	0	0	0	0	0	0	0	SAMHD1
Q9H7Z6	FALSE				Q86WP2	0	1	0	0	0	0	0	0	0	0	0	1	0	0	0	0	0	GPBP1
Q8WVB6	FALSE				P49841	0	0	0	0	0	0	0	0	0	1	0	0	0	0	0	1	0	GSK3B
Q9NQG6	FALSE				Q9GZP4	0	1	0	0	0	0	0	0	0	0	0	0	0	0	0	0	0	PITHD1
Q7Z6I8	FALSE				Q6NTF9	0	0	0	0	0	0	0	0	0	0	0	0	0	0	0	0	1	RHBDD2
Q6N075	FALSE				O14734	0	0	0	0	1	0	0	0	0	0	0	0	0	0	0	1	0	ACOT8
Q9BUJ2	FALSE				Q92466	0	0	0	0	0	0	0	0	0	0	0	1	0	0	0	0	0	DDB2
P39687	FALSE				P01112	0	0	0	0	0	0	0	0	0	1	0	0	0	0	0	1	0	HRAS
Q14118	FALSE				Q9NYB9	0	0	0	1	0	0	1	0	0	0	0	0	0	0	0	0	0	ABI2
Q9Y421	FALSE				Q9UQR1	0	1	0	0	0	0	0	1	0	0	0	1	0	0	0	0	0	ZNF148
Q6P087	FALSE				P50502	0	0	1	0	0	0	0	0	0	0	0	0	0	0	0	0	0	ST13
Q86Z02	FALSE				Q53GQ0	0	0	0	0	1	0	0	0	0	0	0	0	0	0	0	1	0	HSD17B12
Q96IK5	FALSE				Q5FYB0	0	0	0	0	0	0	0	0	0	0	0	0	0	0	0	0	1	ARSJ
P0C7T5	FALSE				Q8TEX9	0	0	0	0	0	0	0	0	0	0	1	0	0	0	0	0	0	IPO4
P30405	FALSE				P19623	0	0	0	0	0	0	0	0	0	0	0	0	0	0	0	1	0	SRM
Q9H267	FALSE				Q9UDY2	0	0	0	0	0	0	1	0	0	0	0	0	0	0	0	0	0	TJP2
Q9Y617	FALSE				Q8TB96	0	0	0	0	0	0	0	0	0	0	0	0	0	0	0	0	1	ITFG1
Q5JSZ5	FALSE				P31937	0	0	0	0	0	0	0	0	0	0	0	0	0	0	0	1	0	HIBADH
Q9NZM5	FALSE				Q9Y2X0	0	1	0	0	0	0	0	0	0	0	0	0	0	0	0	0	0	MED16
Q9H5V9	FALSE				Q9ULD4	0	0	0	0	0	0	0	0	0	0	0	0	0	0	0	0	1	BRPF3
Q14694	FALSE				P05129	0	0	0	0	0	0	0	0	0	1	0	0	0	0	0	1	0	PRKCG
P24666-2	FALSE				P63244	0	0	0	0	0	0	0	0	0	0	0	0	0	0	0	0	1	RACK1
O14874	FALSE				Q9Y657	0	0	0	0	0	0	0	0	0	0	0	0	0	0	0	0	1	SPIN1
Q92614	FALSE				Q14126	0	0	0	0	0	0	0	0	0	0	0	0	0	0	0	0	1	DSG2
A6NED2	FALSE				Q96CW1	0	0	0	0	0	0	0	0	0	0	1	0	0	0	1	0	0	AP2M1
P06241	FALSE				Q9Y4B5	0	0	0	1	0	0	0	0	0	0	0	0	0	0	0	0	0	MTCL1
Q96BX8	FALSE				Q9Y624	0	0	0	0	0	1	0	0	0	0	0	0	0	0	0	0	0	F11R
O75448	FALSE				Q05682	0	0	0	1	0	0	0	0	0	0	0	0	0	0	0	0	0	CALD1
Q15758	FALSE				Q9Y3D6	0	0	0	0	0	0	0	0	0	0	0	0	0	0	0	0	1	FIS1
Q9BT04	FALSE				Q8WUQ7	0	0	0	0	0	0	0	0	0	0	0	0	0	0	0	0	1	CACTIN
Q14165	FALSE				Q9NX62	0	0	0	0	0	0	0	0	0	0	0	0	0	0	0	1	0	BPNT2
Q9H788	FALSE				P09001	0	0	0	0	0	0	0	0	0	0	0	0	0	0	0	0	1	MRPL3
P61224	FALSE				Q75QN2	0	0	0	0	0	0	0	0	0	0	0	0	0	0	0	0	1	INTS8
P51610	FALSE				Q8N2G8	0	0	0	0	0	0	0	0	0	0	0	0	0	0	0	0	1	GHDC
Q9UK05	FALSE				Q13595	0	0	0	0	0	0	0	0	0	0	0	1	0	0	0	0	0	TRA2A
Q9H845	FALSE				P35573	0	0	0	0	0	0	0	0	0	0	0	0	0	0	0	1	0	AGL
Q7Z7N9	FALSE				Q8IYH5	0	1	0	0	0	0	0	0	0	0	0	1	0	0	0	0	0	ZZZ3
P53990-5	FALSE				Q96KQ4	0	0	0	0	0	0	1	0	0	0	0	0	0	0	0	0	0	PPP1R13B
O95639	FALSE				P20648	0	0	0	0	0	0	0	0	1	1	1	0	0	0	0	1	0	ATP4A
Q8N490	FALSE				O60331	0	0	0	0	1	0	0	0	0	1	0	0	0	0	0	1	0	PIP5K1C
O75884	FALSE				Q7RTU5	0	1	0	0	0	0	0	0	0	0	0	1	0	0	0	0	0	ASCL5
Q9H875	FALSE				Q02750	0	0	0	1	0	0	0	0	0	1	0	0	0	0	0	1	0	MAP2K1
P28799	FALSE				O75475	0	1	0	0	0	0	0	0	0	0	0	1	0	0	0	0	0	PSIP1
O96013	FALSE				P57076	0	0	0	1	0	0	0	0	0	0	0	0	0	0	0	0	0	CFAP298
Q5TIE3	FALSE				P29972	0	0	0	0	0	0	0	0	0	0	1	0	0	0	0	0	0	AQP1
Q96A65	FALSE				Q13409	0	0	0	1	0	0	0	0	0	0	1	0	0	0	0	0	0	DYNC1I2
Q8TAF3	FALSE				Q99715	0	0	0	0	0	0	0	0	0	0	0	0	0	0	0	0	1	COL12A1
Q9Y3C6	FALSE				Q9BZQ6	0	0	0	0	0	0	0	0	0	0	0	0	0	0	0	1	0	EDEM3
Q9ULQ1	FALSE				Q9H9B4	0	0	0	0	0	0	0	0	0	0	1	0	0	0	0	0	0	SFXN1
P34741	FALSE				Q6UXU6	0	0	0	0	0	0	0	0	0	0	0	0	0	0	0	0	1	TMEM92
P10606	FALSE				P22352	0	0	0	0	0	0	0	0	0	0	0	0	0	0	0	1	0	GPX3
P28070	FALSE				P07203	0	0	0	0	1	0	0	0	0	0	0	0	0	0	0	1	0	GPX1
Q9UPY8	FALSE				Q13185	0	1	0	0	0	0	0	1	0	0	0	0	0	0	0	0	0	CBX3
O15127	FALSE				P31749	0	0	0	0	0	0	0	0	0	1	1	0	0	0	0	1	0	AKT1
Q9H0F7	FALSE				Q2TAZ0	0	0	0	0	0	0	0	0	0	0	1	0	0	0	0	0	0	ATG2A
Q14141	FALSE				Q8TBR7	0	0	0	0	0	0	0	0	0	0	0	0	0	0	0	0	1	TLCD3A
P10253	FALSE				P01137	0	0	0	0	0	0	0	0	0	0	0	0	0	0	0	0	1	TGFB1
P42766	FALSE				P22670	0	1	0	0	0	0	0	0	0	0	0	1	0	0	0	0	0	RFX1
O43148	FALSE				Q92889	0	0	0	0	0	0	0	0	0	0	0	1	0	0	0	0	0	ERCC4
Q92851-4	FALSE				Q9UPU3	0	0	0	0	0	0	0	0	0	0	0	0	0	0	0	0	1	SORCS3
Q9UBC2-2	FALSE				P78356	0	0	0	0	1	0	0	0	0	1	0	0	0	0	0	1	0	PIP4K2B
P05161	FALSE				P86790	0	0	0	0	0	0	0	0	0	0	0	0	0	0	0	0	1	CCZ1B
O60513	FALSE				Q8TBC3	0	0	0	0	0	0	0	0	0	0	0	0	0	0	0	0	1	SHKBP1
P04114	FALSE				Q5VWZ2	0	0	0	0	0	0	0	0	0	0	0	0	0	0	0	1	0	LYPLAL1
O95299	FALSE				P98194	0	0	0	0	0	0	0	0	1	1	1	0	0	0	0	1	0	ATP2C1
P08574	FALSE				Q14203	0	0	0	1	0	0	0	0	0	0	1	0	0	0	0	0	0	DCTN1
Q8ND90	FALSE				O60610	0	0	0	1	0	0	0	0	0	0	0	0	0	0	0	0	0	DIAPH1
Q00765	FALSE				Q4KMQ1	0	0	0	0	0	0	0	0	0	0	0	0	0	0	0	0	1	TPRN
Q01082	FALSE				Q1ED39	0	0	0	0	0	0	0	0	0	0	0	0	0	0	0	0	1	KNOP1
Q13438	FALSE				P25788	0	0	0	0	0	0	0	0	0	0	0	0	0	0	0	0	1	PSMA3
Q15067-2	FALSE				Q12974	0	0	0	0	0	0	0	0	0	0	0	0	0	0	0	1	0	PTP4A2
Q08380	FALSE				Q06830	0	0	0	0	0	0	0	0	0	0	0	0	0	0	0	1	0	PRDX1
Q8N2G6	FALSE				Q03518	0	0	0	0	0	0	0	0	0	1	1	0	0	0	0	0	0	TAP1
P55198	FALSE				Q9Y2H0	0	0	0	0	0	0	0	0	0	0	0	0	0	0	0	0	1	DLGAP4
Q5T8A7	FALSE				Q15836	0	0	0	0	0	0	0	0	0	0	1	0	0	0	0	0	0	VAMP3
P57768	FALSE				Q9UBP6	0	0	0	0	0	0	0	0	0	0	0	1	0	0	0	1	0	METTL1
Q9H0V1	FALSE				Q8IUF8	0	1	0	0	0	0	0	0	0	0	0	0	0	0	0	0	0	RIOX2
Q9NWS8	FALSE				A6NCE7	0	0	0	1	0	0	0	0	0	0	0	0	0	0	0	0	0	MAP1LC3B2
Q96IX5	FALSE				Q96AT1	0	0	0	0	0	0	0	0	0	0	0	0	0	0	0	0	1	KIAA1143
Q96AE7	FALSE				P50395	0	0	0	0	0	0	0	0	0	0	0	0	0	0	0	0	1	GDI2
Q9Y6V7	FALSE				Q00610	0	0	0	1	0	0	0	0	0	0	0	0	0	0	0	0	0	CLTC
A0FGR8-2	FALSE				Q86WC4	0	0	0	0	0	0	0	0	0	0	0	0	0	0	0	0	1	OSTM1
Q9HAT2	FALSE				Q9Y3Y2	0	1	0	0	0	0	0	0	0	0	1	1	0	0	0	0	0	CHTOP
Q96KQ7	FALSE				Q14202	0	0	0	0	0	0	0	0	0	0	0	0	0	0	0	0	1	ZMYM3
Q01844	FALSE				P28827	0	0	0	0	0	1	0	0	0	0	0	0	0	0	0	1	0	PTPRM
Q96GY0	FALSE				Q9NYL9	0	0	0	1	0	0	0	0	0	0	0	0	0	0	0	0	0	TMOD3
O75317	FALSE				Q38SD2	0	0	0	0	0	0	0	0	0	1	0	0	0	0	0	1	0	LRRK1
Q9NRY4	FALSE				Q99942	0	0	0	0	0	0	0	0	0	0	0	0	0	0	0	1	0	RNF5
Q13795	FALSE				Q92917	0	0	0	0	0	0	0	0	0	0	0	1	0	0	0	0	0	GPKOW
Q969V3-2	FALSE				Q9BVT8	0	0	0	1	0	0	0	0	0	0	0	0	0	0	0	0	0	TMUB1
Q9Y3D9	TRUE				P49354	0	0	0	0	0	0	0	0	0	0	0	0	0	0	0	1	0	FNTA
P62341	FALSE				A0FGR8	0	0	0	0	0	0	0	0	0	0	1	0	0	0	1	0	0	ESYT2
Q13144	FALSE				P49458	0	0	0	0	0	0	0	0	0	0	0	1	0	0	0	0	0	SRP9
P08559	FALSE				Q92834	0	0	0	1	0	0	0	0	0	0	0	0	0	0	0	0	0	RPGR
Q5VTB9	FALSE				Q6UX07	0	0	0	0	0	0	0	0	0	0	0	0	0	0	0	0	1	DHRS13
Q9NRF9	FALSE				Q5VW38	0	0	0	0	0	0	0	0	0	0	0	0	0	0	0	0	1	GPR107
Q9BT43	FALSE				Q9P253	0	0	0	0	0	0	0	0	0	0	1	0	0	0	0	0	0	VPS18
Q12929	FALSE				Q16555	0	0	0	1	0	0	0	0	0	0	0	0	0	0	0	0	0	DPYSL2
Q5R3I4	FALSE				P56381	0	0	0	0	0	0	0	0	1	0	1	0	0	0	0	0	0	ATP5F1E
Q8TBQ9	FALSE				Q4KMQ2	0	0	0	0	0	0	0	0	1	0	1	0	0	0	0	0	0	ANO6
Q9BQ75	FALSE				Q8N584	0	0	0	0	0	0	0	0	0	0	0	0	0	0	0	0	1	TTC39C
Q8WWW0	FALSE				O75643	0	0	0	0	0	0	0	0	0	1	0	0	0	0	0	1	0	SNRNP200
Q9NYL9	FALSE				O14879	0	0	0	0	0	0	0	0	0	0	0	0	0	0	0	0	1	IFIT3
Q9BX69	FALSE				P51816	0	0	0	0	0	0	0	0	0	0	0	1	0	0	0	0	0	AFF2
Q6UXV4	FALSE				Q9H5X1	0	0	0	0	0	0	0	0	0	0	0	0	0	0	0	0	1	CIAO2A
P0CG08	FALSE				Q6ZXV5	0	0	0	0	0	0	0	0	0	0	0	0	0	0	0	1	0	TMTC3
Q14677	FALSE				O43439	0	1	0	0	0	0	0	1	0	0	0	0	0	0	0	0	0	CBFA2T2
O75381	FALSE				Q8TDQ7	0	0	0	0	0	0	0	0	0	0	0	0	0	0	0	1	0	GNPDA2
P84098	FALSE				P20039	0	0	0	0	0	0	0	0	0	0	0	0	0	0	0	0	1	HLA
Q9HD64	FALSE				P31040	0	0	0	0	0	0	0	0	0	0	1	0	0	0	0	1	0	SDHA
Q9Y2B0	FALSE				Q16637	0	0	0	0	0	0	0	0	0	0	0	1	0	0	0	0	0	SMN2
Q9NS91	FALSE				Q9UM54	0	0	0	0	0	0	0	0	0	1	1	0	0	0	0	0	0	MYO6
P45973	FALSE				Q9Y576	0	0	0	0	0	0	0	0	0	0	0	0	0	0	0	0	1	ASB1
Q14566	FALSE				Q9Y3F4	0	0	0	0	0	0	0	0	0	0	0	0	0	0	0	0	1	STRAP
Q6P4F2	FALSE				Q8IUH4	0	0	0	0	0	0	0	0	0	0	0	0	0	0	0	1	0	ZDHHC13
Q9BPX6	FALSE				Q99829	0	1	0	0	0	0	0	1	0	0	0	0	0	0	0	0	0	CPNE1
Q9Y4Z0	FALSE				Q9UJW0	0	0	0	1	0	0	0	0	0	0	0	0	0	0	0	0	0	DCTN4
Q96A49	FALSE				Q9Y375	0	0	1	0	0	0	0	0	0	0	0	0	0	0	0	0	0	NDUFAF1
Q969U7	FALSE				Q16667	0	0	0	0	0	0	0	0	0	0	0	0	0	0	0	1	0	CDKN3
Q06265	FALSE				Q9H6K1	0	0	0	0	0	0	0	0	0	0	0	0	0	0	0	0	1	ILRUN
Q9H0K6	FALSE				P16615	0	0	0	0	0	0	0	0	1	1	1	0	0	0	0	1	0	ATP2A2
Q96CN9	FALSE				P54709	0	0	0	0	0	0	0	0	1	0	1	0	0	0	0	0	0	ATP1B3
Q86VM9-2	FALSE				Q92797	0	0	0	1	0	0	0	0	0	0	0	0	0	0	0	0	0	SYMPK
Q53GG5	FALSE				P51798	0	0	0	0	0	0	0	0	1	1	1	0	0	0	0	0	0	CLCN7
Q8TF68	FALSE				Q7L7X3	0	0	0	0	0	0	0	0	0	1	0	0	0	0	0	1	0	TAOK1
P09467	FALSE				Q6GQQ9	0	0	0	0	0	0	0	0	0	0	0	0	0	0	0	1	0	OTUD7B
P40855	FALSE				Q9UBR5	0	0	0	0	0	0	0	0	0	0	0	0	0	0	0	0	1	CKLF
P08473	FALSE				P62753	0	0	0	0	0	0	0	0	0	0	0	0	0	0	0	0	1	RPS6
P17612	FALSE				Q9H1E3	0	0	0	0	0	0	0	0	0	0	0	0	0	0	0	0	1	NUCKS1
O00299	FALSE				O43303	0	0	0	1	0	0	0	0	0	0	0	0	0	0	0	0	0	CCP110
Q7KYR7	FALSE				Q99933	0	0	1	0	0	0	0	0	0	0	0	0	0	0	0	0	0	BAG1
Q9H6R4	FALSE				P23396	0	1	0	1	0	0	0	0	0	0	0	1	0	0	0	1	0	RPS3
P06748	FALSE				Q92546	0	0	0	0	0	0	0	0	0	0	0	0	0	0	0	0	1	RGP1
Q96BP2	FALSE				Q8N1F7	0	0	0	0	0	0	0	0	0	0	1	0	0	0	0	0	0	NUP93
Q9NVX7	FALSE				P13598	0	0	0	0	0	0	0	0	0	0	0	0	0	0	0	0	1	ICAM2
Q86UR1	FALSE				Q99653	0	0	0	1	0	0	0	0	0	0	1	0	0	0	0	0	0	CHP1
O43324	FALSE				Q86UY6	0	0	0	0	0	0	0	0	0	0	0	0	0	0	0	1	0	NAA40
P26232	FALSE				Q9UKX7	0	0	0	0	0	0	0	0	0	0	1	0	0	0	0	0	0	NUP50
O60841	FALSE				Q14692	0	0	0	0	0	0	0	0	0	1	0	0	0	0	0	0	0	BMS1
Q9NQW7	FALSE				Q96NZ1	0	1	0	0	0	0	0	0	0	0	0	1	0	0	0	0	0	FOXN4
Q8IU81	FALSE				Q9NRB3	0	0	0	0	0	0	0	0	0	0	0	0	0	0	0	1	0	CHST12
Q14114	FALSE				Q53EU6	0	0	0	0	1	0	0	0	0	0	0	0	0	0	0	1	0	GPAT3
Q9BZ29-5	FALSE				Q6NUQ4	0	0	0	0	0	0	0	0	0	0	0	0	0	0	0	0	1	TMEM214
P35914	FALSE				P33176	0	0	0	1	0	0	0	0	0	1	0	0	0	0	0	0	0	KIF5B
B2RTY4	FALSE				Q9Y221	0	0	0	0	0	0	0	0	0	0	0	1	0	0	0	0	0	NIP7
O00154	FALSE				O75808	0	0	0	0	0	0	0	0	0	0	0	0	0	0	0	0	1	CAPN15
Q969F1	FALSE				O00559	0	0	0	0	0	0	0	0	0	0	0	0	0	0	0	0	1	EBAG9
Q5JPI3	FALSE				Q9NQR4	0	0	0	0	0	0	0	0	0	0	0	0	0	0	0	1	0	NIT2
Q8N983-4	FALSE				Q8N3Y7	0	0	0	0	0	0	0	0	0	0	0	0	0	0	0	1	0	SDR16C5
P10109	FALSE				Q9NWU2	0	0	0	0	0	0	0	0	0	0	0	0	0	0	0	0	1	GID8
P18031	FALSE				O75717	0	0	0	0	0	0	0	0	0	0	0	1	0	0	0	0	0	WDHD1
Q8N2K0	FALSE				Q6IQ22	0	0	0	0	0	0	0	0	0	1	1	0	0	0	0	0	0	RAB12
P54756	FALSE				Q14807	0	0	0	1	0	0	0	0	0	1	0	1	0	0	0	0	0	KIF22
Q8NHV4	FALSE				P35626	0	0	0	0	0	0	0	0	0	1	0	0	0	0	0	1	0	GRK3
Q9Y4H2	FALSE				Q96IK5	0	0	0	0	0	0	0	0	0	0	0	0	0	0	0	0	1	GMCL1
Q9NZB2	FALSE				P06454	0	0	0	0	0	0	0	0	0	0	0	0	0	0	0	0	1	PTMA
Q99685	FALSE				Q9H2H8	0	0	0	0	0	0	0	0	0	0	0	0	0	0	0	1	0	PPIL3
Q7Z4V5	FALSE				P05386	0	0	0	0	0	0	0	0	0	0	0	0	0	0	0	0	1	RPLP1
O14979	FALSE				Q9NYP7	0	0	0	0	1	0	0	0	0	0	0	0	0	0	0	1	0	ELOVL5
Q9HCC0	FALSE				O75131	0	0	0	0	0	0	0	0	0	0	0	0	0	0	0	0	1	CPNE3
Q6YN16	FALSE				O15164	0	1	0	0	0	0	0	1	0	0	0	1	0	0	0	1	0	TRIM24
Q9NQ11	FALSE				Q9BVC6	0	0	0	0	0	0	0	0	1	0	1	0	0	0	0	0	0	TMEM109
O43426	FALSE				Q13496	0	0	0	0	1	0	0	0	0	0	1	0	0	0	0	1	0	MTM1
Q10570	FALSE				Q14643	0	0	0	0	0	1	0	0	1	0	1	0	0	0	0	0	0	ITPR1
Q9BZE4	FALSE				Q6FI81	0	0	0	0	0	0	0	0	0	0	0	0	0	0	0	0	1	CIAPIN1
Q15126	FALSE				P55083	0	0	0	0	0	0	0	0	0	0	0	0	0	0	0	0	1	MFAP4
Q92544	FALSE				P27105	0	0	0	1	0	0	0	0	0	0	0	0	0	0	0	0	0	STOM
Q9BTX1	FALSE				Q9Y3C7	0	1	0	0	0	0	0	0	0	0	0	0	0	0	0	0	0	MED31
O95772	FALSE				Q5T2T1	0	0	0	0	0	0	1	0	0	0	0	0	0	0	0	0	0	MPP7
Q9UEY8-2	FALSE				Q96I45	0	0	0	0	0	0	0	0	0	0	0	0	0	0	0	0	1	TMEM141
P09661	FALSE				Q9ULJ1	0	0	0	1	0	0	0	0	0	0	0	0	0	0	0	0	0	ODF2L
Q71F56	FALSE				O95684	0	0	0	1	0	0	0	0	0	0	0	0	0	0	0	0	0	CEP43
Q8NBQ5	FALSE				Q9NY27	0	0	0	1	0	0	0	0	0	0	0	0	0	0	0	0	0	PPP4R2
O75150	FALSE				Q96HR9	0	0	0	0	0	0	0	0	0	0	0	0	0	0	0	0	1	REEP6
P09493-3	FALSE				P16104	0	0	0	0	0	0	0	0	0	0	0	1	0	0	0	0	0	H2AX
Q99941	FALSE				Q02543	0	0	0	0	0	0	0	0	0	0	0	0	0	0	0	0	1	RPL18A
O14684	FALSE				Q04941	0	0	0	0	0	0	0	0	0	0	0	0	0	0	0	0	1	PLP2
Q14696	FALSE				Q08378	0	0	0	0	0	0	0	0	0	0	0	0	0	0	0	0	1	GOLGA3
P04062	FALSE				Q9BVC3	0	0	0	0	0	0	0	0	0	0	0	1	0	0	0	0	0	DSCC1
Q4L180	FALSE				Q9NP84	0	0	0	0	0	1	0	0	0	0	0	0	0	0	0	0	0	TNFRSF12A
Q9NSV4	FALSE				Q8N108	0	1	0	0	0	0	0	1	0	0	0	0	0	0	0	0	0	MIER1
Q66PJ3-2	FALSE				O14929	0	0	0	0	0	0	0	0	0	0	0	0	0	0	0	1	0	HAT1
Q9BV19	FALSE				P16278	0	0	0	0	0	0	0	0	0	0	0	0	0	0	0	1	0	GLB1
P28290	FALSE				Q8TBP6	0	0	0	0	0	0	0	0	0	0	1	0	0	0	0	0	0	SLC25A40
Q96EK5	FALSE				Q99871	0	0	0	1	0	0	0	0	0	0	0	0	0	0	0	0	0	HAUS7
Q6DKI1	FALSE				Q9Y3M8	0	0	0	0	0	0	0	0	0	0	0	0	0	0	0	0	1	STARD13
O75533	FALSE				O95258	0	0	0	0	0	0	0	0	0	0	1	0	0	0	0	0	0	SLC25A14
Q8IWZ3	FALSE				Q10472	0	0	0	0	0	0	0	0	0	0	0	0	0	0	0	1	0	GALNT1
Q92597	FALSE				Q8IWI9	0	1	0	0	0	0	0	1	0	0	0	1	0	0	0	0	0	MGA
Q9ULX9	FALSE				O43143	0	0	0	0	0	0	0	0	0	1	0	1	0	0	0	1	0	DHX15
Q6P2E9	FALSE				Q96GD0	0	0	0	1	0	0	0	0	0	0	0	0	0	0	0	1	0	PDXP
P46926	FALSE				Q9H3Q1	0	0	0	1	0	0	0	0	0	0	0	0	0	0	0	0	0	CDC42EP4
P12694	FALSE				P31350	0	0	0	0	0	0	0	0	0	0	0	0	0	0	0	1	0	RRM2
Q9BQ48	TRUE				Q9HAP2	0	1	0	0	0	0	0	0	0	0	0	1	0	0	0	0	0	MLXIP
Q9H089	FALSE				P51688	0	0	0	0	0	0	0	0	0	0	0	0	0	0	0	1	0	SGSH
Q5TGZ0	FALSE				Q96LT9	0	0	0	0	0	0	0	0	0	0	0	1	0	0	0	0	0	RNPC3
P49756	FALSE				Q5JPI3	0	0	0	0	0	0	0	0	0	0	0	0	0	0	0	0	1	C3
P31943	FALSE				Q9BXK5	0	0	0	0	0	0	0	0	0	0	0	0	0	0	0	0	1	BCL2L13
P29728	FALSE				Q9H0H5	0	0	0	1	0	0	0	0	1	0	1	0	0	0	1	0	0	RACGAP1
Q9H4I2	FALSE				Q9NSD9	0	0	0	0	0	0	0	0	0	1	0	0	0	0	0	1	0	FARSB
O95182	TRUE				P48307	0	0	0	0	0	0	0	0	0	0	0	0	0	0	0	0	1	TFPI2
Q06787-9	FALSE				Q9UHL4	0	0	0	0	0	0	0	0	0	0	0	0	0	0	0	1	0	DPP7
Q96HR3	FALSE				O75817	0	0	0	0	0	0	0	0	0	0	0	1	0	0	0	0	0	POP7
Q9GZZ1	FALSE				Q96GC9	0	0	0	0	0	0	0	0	0	0	1	0	0	0	0	0	0	VMP1
Q99569	FALSE				Q9UL03	0	0	0	0	0	0	0	0	0	0	0	0	0	0	0	0	1	INTS6
Q3MHD2	FALSE				P30510	0	0	0	0	0	0	0	0	0	0	0	0	0	0	0	0	1	HLA
Q8N108	FALSE				P49588	0	0	0	0	0	0	0	0	0	1	0	1	0	0	0	1	0	AARS1
Q9P2R6	FALSE				P54803	0	0	0	0	1	0	0	0	0	0	0	0	0	0	0	1	0	GALC
Q969M3	FALSE				O75438	0	0	0	0	0	0	0	0	0	0	1	0	0	0	0	0	0	NDUFB1
Q8N3Y1	FALSE				P23443	0	0	0	0	0	0	0	0	0	1	0	0	0	0	0	1	0	RPS6KB1
Q16658	FALSE				P14550	0	0	0	0	1	0	0	0	0	0	0	0	0	0	0	1	0	AKR1A1
P40227	FALSE				O60220	0	0	1	0	0	0	0	0	0	0	1	0	0	0	0	0	0	TIMM8A
Q9UEE5	FALSE				Q96I15	0	0	0	0	0	0	0	0	0	0	0	0	0	0	0	1	0	SCLY
O75925	FALSE				Q9NW64	0	0	0	0	0	0	0	0	0	0	1	1	0	0	0	0	0	RBM22
O00566	FALSE				Q9BT67	0	0	0	0	0	0	0	0	0	0	0	0	0	0	0	0	1	NDFIP1
Q96JK2	FALSE				Q9HD20	0	0	0	0	0	0	0	0	0	1	1	0	0	0	0	0	0	ATP13A1
Q93052	FALSE				P49427	0	0	0	0	0	0	0	0	0	1	0	0	0	0	0	1	0	CDC34
Q9Y4L1	FALSE				P09132	0	0	0	0	0	0	0	0	0	0	0	1	0	0	0	0	0	SRP19
P07355	FALSE				Q96IU4	0	0	0	0	0	0	0	0	0	0	0	0	0	0	0	0	1	ABHD14B
Q9Y2Z0	FALSE				Q9NQY0	0	0	0	1	0	0	0	0	0	0	0	0	0	0	0	0	0	BIN3
P53609	FALSE				Q8N6S5	0	0	0	0	0	0	0	0	0	0	0	0	0	0	0	0	1	ARL6IP6
Q8IXT5	FALSE				Q4ZIN3	0	0	0	0	0	0	0	0	0	0	0	0	0	0	0	0	1	TMEM259
Q96T60	FALSE				Q9NXX6	0	0	0	0	0	0	0	0	0	0	0	0	0	0	0	0	1	NSMCE4A
Q9P0J7	FALSE				Q9H5V7	0	1	0	0	0	0	0	1	0	0	0	1	0	0	0	0	0	IKZF5
Q15154	FALSE				Q9Y4G8	0	0	0	0	0	0	0	0	0	0	0	0	0	0	0	0	1	RAPGEF2
Q86V88	FALSE				Q96T51	0	0	0	0	0	0	0	0	0	0	1	0	0	0	1	0	0	RUFY1
Q9H497	FALSE				P36507	0	0	0	0	0	0	0	0	0	1	0	0	0	0	0	1	0	MAP2K2
P54803	FALSE				O75530	0	1	0	0	0	0	0	1	0	0	0	0	0	0	0	0	0	EED
Q96FE7-2	FALSE				Q7Z2W4	0	0	0	0	0	0	0	0	0	0	0	1	0	0	0	0	0	ZC3HAV1
Q9Y5K5-3	FALSE				Q969G5	0	0	0	0	0	0	0	0	0	0	0	0	0	0	0	0	1	CAVIN3
Q8IUH3-3	FALSE				Q9BRK4	0	0	0	1	0	0	0	0	0	0	0	0	0	0	0	0	0	LZTS2
Q9UKV3-5	FALSE				Q9Y473	0	1	0	0	0	0	0	1	0	0	0	1	0	0	0	0	0	ZNF175
Q99075	FALSE				P13716	0	0	0	0	0	0	0	0	0	0	0	0	0	0	0	1	0	ALAD
O00499	FALSE				Q9UL26	0	0	0	0	0	0	0	0	0	1	1	0	0	0	0	0	0	RAB22A
P16949	FALSE				O15533	0	0	0	0	0	0	0	0	0	0	0	0	0	0	0	0	1	TAPBP
Q14332	FALSE				Q6DN90	0	0	0	0	0	0	0	0	0	0	0	0	0	0	1	0	0	IQSEC1
P30504	FALSE				Q9UN86	0	0	0	0	0	0	0	0	0	0	1	1	0	0	0	0	0	G3BP2
Q8WVM8	FALSE				P52630	0	1	0	0	0	0	1	0	0	0	0	1	0	0	0	0	0	STAT2
Q16739	FALSE				P55061	0	0	0	0	0	0	0	0	0	0	0	0	0	0	0	0	1	TMBIM6
Q9NUI1	FALSE				P10588	0	0	0	0	0	1	0	1	0	0	0	1	0	0	0	0	0	NR2F6
P07686	FALSE				O00767	0	0	0	0	1	0	0	0	0	0	0	0	0	0	0	1	0	SCD
Q9BXH1	FALSE				Q9P2X3	0	0	0	0	0	0	0	1	0	0	0	0	0	0	0	0	0	IMPACT
Q8TE02	FALSE				Q8WV22	0	0	0	0	0	0	0	0	0	0	0	0	0	0	0	1	0	NSMCE1
Q9NYG5	FALSE				P52564	0	1	0	1	0	0	0	0	0	1	0	0	0	0	0	1	0	MAP2K6
P42167-2	FALSE				Q92692	0	0	0	0	0	1	0	0	0	0	0	0	0	0	0	0	0	NECTIN2
Q9H6X2	FALSE				O95876	0	0	0	1	0	0	0	0	0	0	0	0	0	0	0	0	0	WDPCP
Q9UNF1	FALSE				Q9P0S9	0	0	0	0	0	0	0	0	0	0	0	0	0	0	0	0	1	TMEM14C
Q86YM7	FALSE				Q7L2E3	0	0	0	0	0	0	0	0	0	1	0	1	0	0	0	1	0	DHX30
Q96AE7-2	FALSE				Q96B49	0	0	0	0	0	0	0	0	0	0	1	0	0	0	0	0	0	TOMM6
P31948-2	FALSE				P51948	0	1	0	0	0	0	0	0	0	0	0	0	0	0	0	0	0	MNAT1
P52298	FALSE				Q9H0U3	0	0	0	0	0	0	0	0	0	0	1	0	0	0	0	0	0	MAGT1
P52756	FALSE				Q9NZJ6	0	0	0	0	0	0	0	0	0	0	0	0	0	0	0	1	0	COQ3
Q9NUD5	FALSE				O75208	0	0	0	0	0	0	0	0	0	0	0	0	0	0	1	0	0	COQ9
P15924	FALSE				Q13308	0	0	0	0	0	1	0	0	0	0	0	0	0	0	0	0	0	PTK7
Q9BY89	FALSE				P61026	0	0	0	1	0	0	0	0	0	1	1	0	0	0	0	1	0	RAB10
O75323	FALSE				Q7KZF4	0	1	0	0	0	0	0	0	0	0	0	0	0	0	0	1	0	SND1
Q9P0U1	FALSE				Q00325	0	0	0	0	0	0	0	0	0	0	1	0	0	0	0	0	0	SLC25A3
Q9Y3L3	FALSE				O60507	0	0	0	0	0	0	0	0	0	0	0	0	0	0	0	1	0	TPST1
P10114	FALSE				Q9UNK0	0	0	0	0	0	0	0	0	0	0	1	0	0	0	0	0	0	STX8
Q99707	FALSE				P49903	0	0	0	0	0	0	0	0	0	1	0	0	0	0	0	1	0	SEPHS1
Q9UBB5	FALSE				P46777	0	0	0	0	0	0	0	0	0	0	0	1	0	0	0	0	0	RPL5
Q9BRG1	FALSE				P51665	0	0	0	0	0	0	0	0	0	0	0	0	0	0	0	0	1	PSMD7
P19338	FALSE				Q9H0R3	0	0	0	0	0	0	0	0	0	0	0	0	0	0	0	0	1	TMEM222
Q9UH65	FALSE				Q96LZ7	0	0	0	1	0	0	0	0	0	0	0	0	0	0	0	0	0	RMDN2
Q9Y2Z4	FALSE				Q96HR3	0	1	0	0	0	0	0	0	0	0	0	0	0	0	0	0	0	MED30
Q96GQ7	FALSE				Q8WUK0	0	0	0	0	1	0	0	0	0	0	0	0	0	0	0	1	0	PTPMT1
O00571	FALSE				O95255	0	0	0	0	0	0	0	0	0	1	1	0	0	0	0	1	0	ABCC6
O60783	TRUE				Q6P161	0	0	0	0	0	0	0	0	0	0	0	0	0	0	0	0	1	MRPL54
Q8WUN7	FALSE				P27144	0	0	0	0	0	0	0	0	0	1	0	0	0	0	0	1	0	AK4
P06733	FALSE				Q7KZI7	0	0	0	1	0	0	0	0	0	1	0	0	0	0	1	1	0	MARK2
Q96KM6	FALSE				Q8NG68	0	0	0	0	0	0	0	0	0	1	0	0	0	0	0	1	0	TTL
Q7Z3E1	FALSE				Q56VL3	0	0	0	0	0	0	0	0	0	0	0	0	0	0	0	0	1	OCIAD2
Q6NXT1	FALSE				O14641	0	0	0	0	0	0	0	0	0	0	0	0	0	0	0	0	1	DVL2
P14621	FALSE				Q86Y38	0	0	0	0	0	0	0	0	0	0	0	0	0	0	0	1	0	XYLT1
Q8NDH3	FALSE				Q7LGA3	0	0	0	0	0	0	0	0	0	0	0	0	0	0	0	0	1	HS2ST1
Q7Z2K8	FALSE				Q8N446	0	0	0	0	0	0	0	0	0	0	0	0	0	0	0	0	1	ZNF843
A0PK00	FALSE				P41229	0	1	0	0	0	0	0	1	0	0	0	0	0	0	0	1	0	KDM5C
P11217	FALSE				O00422	0	1	0	0	0	0	0	1	0	0	0	0	0	0	0	0	0	SAP18
Q8WW01	FALSE				O75051	0	0	0	0	0	0	0	0	0	0	0	0	0	0	0	0	1	PLXNA2
Q13153	FALSE				O94822	0	0	0	0	0	0	0	0	0	0	0	0	0	0	0	1	0	LTN1
P15260	FALSE				P30505	0	0	0	0	0	0	0	0	0	0	0	0	0	0	0	0	1	HLA
Q96LJ7	FALSE				P32455	0	0	0	0	0	0	0	0	0	1	0	0	0	0	0	0	0	GBP1
Q99959-2	FALSE				Q86VN1	0	1	0	0	0	0	0	0	0	0	1	0	0	0	1	0	0	VPS36
Q9NS18	FALSE				P20338	0	0	0	0	0	0	0	0	0	1	1	0	0	0	0	1	0	RAB4A
O94808	FALSE				P10909	0	0	1	0	0	0	0	0	0	0	0	0	0	0	0	0	0	CLU
Q8N4V1	FALSE				O14974	0	0	0	1	0	0	0	0	0	0	0	0	0	0	0	0	0	PPP1R12A
Q05932	FALSE				Q92530	0	0	0	0	0	0	0	0	0	0	0	0	0	0	0	0	1	PSMF1
Q9NP90	FALSE				Q9Y2G5	0	0	0	0	0	0	0	0	0	0	0	0	0	0	0	1	0	POFUT2
P19174	FALSE				Q12996	0	0	0	0	0	0	0	0	0	0	0	0	0	0	0	0	1	CSTF3
Q15629	FALSE				Q8TB37	0	0	0	0	0	0	0	0	0	1	0	0	0	0	0	0	0	NUBPL
Q9Y266	FALSE				Q9UBV8	0	0	0	0	0	0	0	0	0	0	0	0	0	0	0	0	1	PEF1
Q02750	FALSE				Q96B36	0	0	0	0	0	0	0	0	0	0	0	0	0	0	0	0	1	AKT1S1
P32456	FALSE				Q8WWH5	0	0	0	0	0	0	0	0	0	0	0	0	0	0	0	0	1	TRUB1
Q9Y388	FALSE				Q92747	0	0	0	1	0	0	0	0	0	0	0	0	0	0	0	0	0	ARPC1A
O43677	FALSE				Q9Y5S9	0	0	0	0	0	0	0	0	0	0	1	1	0	0	0	0	0	RBM8A
Q8NBI5	FALSE				P10619	0	0	0	0	0	0	0	0	0	0	0	0	0	0	0	1	0	CTSA
O75947	FALSE				Q86WR7	0	0	0	0	0	0	0	0	0	0	0	0	0	0	0	0	1	PROSER2
P56181	FALSE				Q5JS54	0	0	1	0	0	0	0	0	0	0	0	0	0	0	0	0	0	PSMG4
Q96JY6	FALSE				Q2T9J0	0	0	0	0	0	0	0	0	0	0	0	0	0	0	0	0	1	TYSND1
P53618	FALSE				O43570	0	0	0	0	0	0	0	0	0	0	0	0	0	0	0	1	0	CA12
P00488	FALSE				O75190	0	0	1	0	0	0	0	0	0	0	0	0	0	0	0	0	0	DNAJB6
O60281	FALSE				Q6S8J3	0	0	0	0	0	0	0	0	0	0	0	0	0	0	0	0	1	POTEE
O95477	FALSE				Q9GZN8	0	0	0	0	0	0	0	0	0	0	0	0	0	0	0	0	1	C20
Q04941-2	FALSE				P49662	0	0	0	0	0	0	0	0	0	0	0	0	0	0	0	1	0	CASP4
P46100	FALSE				Q4G0N4	0	0	0	0	0	0	0	0	0	1	0	0	0	0	0	1	0	NADK2
Q9Y6A5	TRUE				Q9Y5Q0	0	0	0	0	1	0	0	0	0	0	1	0	0	0	0	0	0	FADS3
Q5UIP0	FALSE				Q13188	0	0	0	0	0	0	0	0	0	1	0	0	0	0	0	1	0	STK3
Q8N9Z2	FALSE				P06702	0	0	0	1	0	0	0	0	0	0	0	0	0	0	0	0	0	S100A9
Q14197	FALSE				O76071	0	0	0	0	0	0	0	0	0	0	0	0	0	0	0	0	1	CIAO1
Q9P2G1	FALSE				Q68D91	0	0	0	0	1	0	0	0	0	0	0	0	0	0	0	1	0	MBLAC2
Q9Y2R4	FALSE				P78310	0	0	0	0	0	1	0	0	0	0	0	0	0	0	0	0	0	CXADR
Q96C19	FALSE				O43824	0	0	0	0	0	0	0	0	0	1	0	0	0	0	0	0	0	GTPBP6
P17661	FALSE				Q9NVX2	0	0	0	0	0	0	0	0	0	0	0	0	0	0	0	0	1	NLE1
Q9H0E3-3	FALSE				Q9H8T0	0	0	0	0	0	0	0	0	0	0	1	0	0	0	0	0	0	AKTIP
Q5SSJ5	FALSE				Q96JM2	0	1	0	0	0	0	0	0	0	0	0	1	0	0	0	0	0	ZNF462
Q96JB5	FALSE				O95628	0	0	0	0	0	0	0	0	0	0	0	1	0	0	0	1	0	CNOT4
Q99700	FALSE				P06756	0	0	0	0	0	1	0	0	0	0	0	0	0	0	0	0	0	ITGAV
Q5SVS4	FALSE				Q13470	0	0	0	0	0	0	1	0	0	1	0	0	0	0	0	1	0	TNK1
Q86US8	FALSE				O14640	0	0	0	0	0	0	0	0	0	0	0	0	0	0	0	0	1	DVL1
Q68EM7	FALSE				Q71SY5	0	1	0	0	0	0	0	0	0	0	0	0	0	0	0	0	0	MED25
O60936-1	FALSE				Q9UBD5	0	0	0	0	0	0	0	0	0	0	0	1	0	0	0	0	0	ORC3
Q15154-5	FALSE				Q15475	0	1	0	0	0	0	0	1	0	0	0	1	0	0	0	0	0	SIX1
Q9HAF1	FALSE				P61513	0	0	0	0	0	0	0	0	0	0	0	0	0	0	0	0	1	RPL37A
Q8TB37	FALSE				O60921	0	0	0	0	0	0	0	0	0	0	0	0	0	0	0	0	1	HUS1
Q6ULP2	FALSE				Q9BSH5	0	0	0	0	0	0	0	0	0	0	0	0	0	0	0	0	1	HDHD3
Q567V2	FALSE				Q969V5	0	0	0	0	0	0	0	0	0	0	0	0	0	0	0	1	0	MUL1
Q9H6P5	FALSE				Q9H2P0	0	1	0	0	0	0	0	0	0	0	0	1	0	0	0	0	0	ADNP
Q3YEC7	FALSE				Q8NHV4	0	0	0	1	0	0	0	0	0	0	0	0	0	0	0	0	0	NEDD1
P18669	FALSE				Q01105	0	0	1	0	0	0	0	0	0	0	0	1	0	0	0	0	0	SET
Q99590	FALSE				Q15369	0	1	0	0	0	0	0	0	0	0	0	0	0	0	0	0	0	ELOC
Q9H3F6	FALSE				Q9NYM9	0	0	0	0	0	0	0	0	0	0	1	0	0	0	0	0	0	BET1L
O14713	FALSE				P54578	0	0	0	0	0	0	0	0	0	0	0	0	0	0	0	1	0	USP14
Q5VYS8	FALSE				O75494	0	0	0	0	0	0	0	0	0	0	0	1	0	0	0	0	0	SRSF10
Q9UIU6	FALSE				Q5VWJ9	0	0	0	0	0	0	0	0	0	0	1	0	0	0	0	0	0	SNX30
Q9UGU5	FALSE				Q969Z0	0	0	0	0	0	0	0	0	0	0	0	0	0	0	0	0	1	TBRG4
P23588	FALSE				Q9UGU0	0	1	0	0	0	0	0	0	0	0	0	1	0	0	0	0	0	TCF20
Q96EM0	FALSE				Q9P0U3	0	0	0	0	0	0	0	0	0	0	0	0	0	0	0	0	1	SENP1
Q969V3	FALSE				Q9Y320	0	0	0	0	0	0	0	0	0	0	0	0	0	0	0	0	1	TMX2
Q06330	FALSE				O43353	0	0	0	0	0	0	0	0	0	1	0	0	0	0	0	1	0	RIPK2
P62995	FALSE				Q6GMV2	0	0	0	0	0	0	0	0	0	0	0	0	0	0	0	1	0	SMYD5
Q9BRA2	FALSE				Q9Y2R4	0	0	0	0	0	0	0	0	0	1	0	1	0	0	0	1	0	DDX52
Q14376	FALSE				Q9NQT4	0	0	0	0	0	0	0	0	0	0	0	1	0	0	0	0	0	EXOSC5
Q08378	FALSE				Q96PU8	0	0	0	0	0	0	0	0	0	0	1	1	0	0	0	0	0	QKI
P14174	FALSE				Q14258	0	0	0	0	0	0	0	0	0	0	0	0	0	0	0	1	0	TRIM25
O75122-3	FALSE				Q9NYF8	0	1	0	0	0	0	0	1	0	0	0	1	0	0	0	0	0	BCLAF1
Q9H8U3	FALSE				Q9HCE5	0	0	0	0	0	0	0	0	0	0	0	1	0	0	0	0	0	METTL14
Q96CW6	FALSE				Q9UNN8	0	0	0	0	0	1	0	0	0	0	0	0	0	0	0	0	0	PROCR
Q9H8E8	FALSE				Q86WN1	0	0	0	0	0	0	1	0	0	0	0	0	0	0	1	0	0	FCHSD1
O95295	FALSE				Q8WWC4	0	0	0	0	0	0	0	0	0	0	0	0	0	0	0	0	1	MAIP1
P51178	FALSE				Q99985	0	0	0	0	0	0	0	0	0	0	0	0	0	0	0	0	1	SEMA3C
O15381	FALSE				Q9BUR5	0	0	0	0	0	0	0	0	0	0	1	0	0	0	0	0	0	APOO
Q15653	FALSE				Q9H2H9	0	0	0	0	0	0	0	0	1	0	1	0	0	0	0	0	0	SLC38A1
Q8TB40	FALSE				Q96E22	0	0	0	0	1	1	0	0	0	0	0	0	0	0	0	1	0	NUS1
Q96GJ1	FALSE				Q9NVT9	0	0	0	0	0	0	0	0	0	0	0	0	0	0	0	0	1	ARMC1
Q7Z5R6	FALSE				P20908	0	0	0	0	0	0	0	0	0	0	0	0	0	0	0	0	1	COL5A1
Q96I51	FALSE				O00716	0	1	0	0	0	0	0	0	0	0	0	1	0	0	0	0	0	E2F3
Q6IMI6	FALSE				Q86YD1	0	1	0	0	0	0	0	0	0	0	0	0	0	0	0	0	0	PTOV1
Q9NYA4	FALSE				Q03013	0	0	0	0	1	0	0	0	0	0	0	0	0	0	0	1	0	GSTM4
P13667	FALSE				Q9H1U4	0	0	0	0	0	0	0	0	0	0	0	0	0	0	0	0	1	MEGF9
Q5TGY3	FALSE				P35637	0	0	0	0	0	0	0	0	0	0	0	1	0	0	0	0	0	FUS
Q9H299	FALSE				P48556	0	0	0	0	0	0	0	0	0	0	0	0	0	0	0	0	1	PSMD8
Q14693	FALSE				Q99584	0	0	0	0	0	0	0	0	0	0	1	0	0	0	1	0	0	S100A13
Q9NYR9	FALSE				P08236	0	0	0	0	0	0	0	0	0	0	0	0	0	0	0	1	0	GUSB
Q96EE3-1	FALSE				Q8TB61	0	0	0	0	0	0	0	0	0	0	1	0	0	0	0	0	0	SLC35B2
P55042	FALSE				Q9HCU5	0	1	0	0	0	0	0	0	0	0	1	1	0	0	0	0	0	PREB
Q9Y3T9	FALSE				Q4G0J3	0	1	0	0	0	0	0	0	0	0	0	1	0	0	0	0	0	LARP7
Q5MNZ6	FALSE				P16591	0	0	0	1	0	0	1	0	0	1	0	0	0	0	1	1	0	FER
P51398	FALSE				Q5VUM1	0	0	1	0	0	0	0	0	0	0	0	0	0	0	0	0	0	SDHAF4
Q9NQS3	FALSE				P33240	0	0	0	0	0	0	0	0	0	0	0	1	0	0	0	0	0	CSTF2
Q15018	FALSE				Q8N8Q8	0	0	0	0	0	0	0	0	0	0	0	0	0	0	0	0	1	COX18
Q07954	FALSE				Q96A49	0	0	0	0	0	0	0	0	0	0	0	0	0	0	0	0	1	SYAP1
Q92954	FALSE				Q9BRY0	0	0	0	0	0	0	0	0	1	0	1	0	0	0	0	0	0	SLC39A3
Q9BZC7	FALSE				Q8N612	0	0	0	0	0	0	0	0	0	0	1	0	0	0	0	0	0	FHIP1B
P26583	FALSE				O75600	0	0	0	0	0	0	0	0	0	0	0	0	0	0	0	1	0	GCAT
P25685	FALSE				Q9UKM9	0	1	0	0	0	0	0	0	0	0	0	1	0	0	0	0	0	RALY
Q9H6S0	FALSE				Q12834	0	0	0	1	0	0	0	0	0	0	0	0	0	0	0	0	0	CDC20
O00712	FALSE				Q8WWX9	0	0	0	0	0	0	0	0	0	0	0	0	0	0	0	0	1	SELENOM
O43414	FALSE				Q9GZR7	0	0	0	0	0	0	0	0	0	1	0	1	0	0	0	1	0	DDX24
O43286	FALSE				Q9H410	0	0	0	0	0	0	0	0	0	0	0	0	0	0	0	0	1	DSN1
O94973	FALSE				O95758	0	0	0	0	0	0	0	1	0	0	0	1	0	0	0	0	0	PTBP3
P41567	FALSE				Q06609	0	0	0	1	0	0	0	0	0	1	0	1	0	0	0	0	0	RAD51
P10768	FALSE				Q14108	0	0	0	0	0	1	0	0	0	0	0	0	0	0	0	0	0	SCARB2
Q14697	FALSE				Q9H0D6	0	1	0	0	0	0	0	0	0	0	0	1	0	0	0	0	0	XRN2
P58335	FALSE				Q9UBF9	0	0	0	1	0	0	0	0	0	0	0	0	0	0	0	0	0	MYOT
Q7L3T8	FALSE				Q9BVJ7	0	0	0	0	0	0	0	0	0	0	0	0	0	0	0	1	0	DUSP23
P63010	FALSE				Q92560	0	0	0	0	0	0	0	0	0	0	0	0	0	0	0	1	0	BAP1
Q6DD88	FALSE				Q8TAQ5	0	1	0	0	0	0	0	0	0	0	0	1	0	0	0	0	0	ZNF420
P28288	FALSE				P01266	0	0	0	0	0	0	0	0	0	0	0	0	0	0	0	0	1	TG
Q9UKY7	FALSE				Q9Y4D8	0	0	0	0	0	0	0	0	0	0	0	0	0	0	0	1	0	HECTD4
O95487	FALSE				Q9NVD7	0	0	0	1	0	0	0	0	0	0	0	0	0	0	0	0	0	PARVA
O43189-2	FALSE				O95352	0	0	0	0	0	0	0	0	0	0	1	0	0	0	0	0	0	ATG7
Q9H7C9	FALSE				P26374	0	0	0	0	0	0	0	0	0	0	0	0	0	0	0	0	1	CHML
O43865	FALSE				Q7L576	0	0	0	0	0	0	0	0	0	0	0	0	0	0	0	0	1	CYFIP1
Q96RF0-2	FALSE				Q8N3P4	0	0	0	0	0	0	0	0	0	0	1	0	0	0	0	0	0	VPS8
Q9P2X3	FALSE				Q8TDX5	0	0	0	0	0	0	0	0	0	0	0	0	0	0	0	1	0	ACMSD
Q15437	FALSE				Q86WG5	0	0	0	0	0	0	0	0	0	0	0	0	0	0	0	0	1	SBF2
P08833	FALSE				Q8TBZ6	0	0	0	0	0	0	0	0	0	0	0	0	0	0	0	1	0	TRMT10A
O14662	FALSE				Q14315	0	0	0	1	0	0	0	0	0	0	0	0	0	0	0	0	0	FLNC
P62714	FALSE				Q6ZRQ5	0	0	0	0	0	0	0	0	0	0	0	0	0	0	0	0	1	MMS22L
Q8WVQ1	FALSE				P30041	0	0	0	0	1	0	0	0	0	0	0	0	0	0	0	1	0	PRDX6
Q96GI7	FALSE				Q9BRP8	0	0	0	0	0	0	0	0	0	0	0	1	0	0	0	0	0	PYM1
Q9UNH6	FALSE				Q8WXI7	0	0	0	0	0	0	0	0	0	0	0	0	0	0	0	0	1	MUC16
Q9P0J0	FALSE				G2XKQ0	0	0	0	0	0	0	0	0	0	0	0	0	0	0	0	0	1	SUMO1P1
Q9Y287-2	FALSE				Q8WUA4	0	0	0	0	0	0	0	0	0	0	0	0	0	0	0	0	1	GTF3C2
P53990	FALSE				Q8IXK0	0	0	0	0	0	0	0	0	0	0	0	1	0	0	0	0	0	PHC2
Q8N5C6	FALSE				Q9C0J8	0	0	0	0	0	0	0	0	0	0	0	0	0	0	0	0	1	WDR33
Q8IVM8	FALSE				O60318	0	0	0	0	0	0	0	0	0	0	1	0	0	0	0	1	0	MCM3AP
P49753	FALSE				O60869	0	1	0	0	0	0	0	0	0	0	0	1	0	0	0	0	0	EDF1
Q15678	FALSE				P11216	0	0	0	0	0	0	0	0	0	0	0	0	0	0	0	1	0	PYGB
Q9HD45	FALSE				Q9UBK8	0	0	0	0	0	0	0	0	0	0	0	0	0	0	0	1	0	MTRR
P52435	FALSE				Q92844	0	0	0	0	0	0	0	0	0	0	0	0	0	0	0	0	1	TANK
Q96GC9	FALSE				P17661	0	0	0	0	0	0	0	0	0	0	0	0	0	0	0	0	1	DES
P50897	FALSE				Q6P2H3	0	0	0	1	0	0	0	0	0	0	0	0	0	0	0	0	0	CEP85
Q86W50	FALSE				P17752	0	0	0	0	0	0	0	0	0	0	0	0	0	0	0	1	0	TPH1
P0CG12	FALSE				P13051	0	0	0	0	0	0	0	0	0	0	0	0	0	0	0	1	0	UNG
Q86SX6	FALSE				Q8WUB8	0	1	0	0	0	0	0	0	0	0	0	0	0	0	0	0	0	PHF10
Q9P0J6	FALSE				Q96QE3	0	0	0	0	0	0	0	0	0	1	0	0	0	0	0	0	0	ATAD5
P03956	FALSE				P62072	0	0	1	0	0	0	0	0	0	0	1	0	0	0	0	0	0	TIMM10
Q8NI37	TRUE				P10398	0	0	0	0	0	0	0	0	0	1	0	0	0	0	0	1	0	ARAF
Q8TAQ2	FALSE				Q16799	0	0	0	0	0	0	0	0	0	0	0	0	0	0	0	0	1	RTN1
Q9BSL1	FALSE				Q9UBE0	0	0	0	0	0	0	0	0	0	0	0	0	0	0	0	0	1	SAE1
Q8WV93	FALSE				Q9BUH6	0	0	0	0	0	0	0	0	0	0	0	0	0	0	0	0	1	PAXX
Q9UHB6-4	FALSE				Q96S66	0	0	0	0	0	0	0	0	1	0	1	0	0	0	0	0	0	CLCC1
P13498	FALSE				Q9H1N7	0	0	0	0	0	0	0	0	0	0	1	0	0	0	0	0	0	SLC35B3
Q86X52	FALSE				P62820	0	0	0	0	0	0	0	0	0	1	1	0	0	0	0	1	0	RAB1A
Q4J6C6	FALSE				P04049	0	0	0	0	0	0	0	0	0	1	0	0	0	0	0	1	0	RAF1
P29590-8	FALSE				Q9Y6X3	0	0	0	0	0	0	0	0	0	0	0	0	0	0	0	0	1	MAU2
Q01804	FALSE				Q9UMY4	0	0	0	0	0	0	0	0	0	0	1	0	0	0	1	0	0	SNX12
Q9BV40	FALSE				O00220	0	0	0	0	0	1	0	0	0	0	0	0	0	0	0	0	0	TNFRSF10A
Q14254	FALSE				P55199	0	1	0	0	0	0	0	0	0	0	0	0	0	0	0	0	0	ELL
Q6XZF7	FALSE				Q16643	0	0	0	0	0	0	0	0	0	0	0	0	0	0	0	0	1	DBN1
O15525	FALSE				Q8NDI1	0	0	0	0	0	0	0	0	0	0	1	0	0	0	0	0	0	EHBP1
Q9NW15	FALSE				O43861	0	0	0	0	0	0	0	0	0	1	0	0	0	0	0	1	0	ATP9B
P46459	FALSE				Q6PCB8	0	0	0	0	0	0	0	0	0	0	0	0	0	0	0	0	1	EMB
O95347	FALSE				Q92974	0	0	0	1	0	0	0	0	0	0	0	0	0	0	0	0	0	ARHGEF2
O75494-3	FALSE				P40616	0	0	0	0	0	0	0	0	0	1	0	0	0	0	0	0	0	ARL1
Q9H7D0	FALSE				Q9BYN8	0	0	0	0	0	0	0	0	0	0	0	0	0	0	0	0	1	MRPS26
Q8N954	FALSE				Q9BY49	0	0	0	0	1	0	0	0	0	0	0	0	0	0	0	1	0	PECR
Q9BTE3	FALSE				Q96NY7	0	0	0	0	0	0	0	0	1	0	1	0	0	0	0	0	0	CLIC6
Q96PP8	FALSE				Q8TC12	0	0	0	0	1	0	0	0	0	0	0	0	0	0	0	1	0	RDH11
Q5VT66	FALSE				P25686	0	0	1	0	0	0	0	0	0	0	0	0	0	0	0	0	0	DNAJB2
Q9UBS0	FALSE				Q15434	0	0	0	0	0	0	0	0	0	0	0	1	0	0	0	0	0	RBMS2
P17931	FALSE				Q8NH09	0	0	0	0	0	1	0	0	0	0	0	0	1	0	0	0	0	OR8S1
P27540	FALSE				Q9NV31	0	0	0	0	0	0	0	0	0	0	0	1	0	0	0	0	0	IMP3
Q9NXF7	FALSE				Q14185	0	0	0	0	0	0	1	0	0	0	0	0	0	0	0	0	0	DOCK1
O15318	FALSE				Q9H0X4	0	0	0	0	0	0	0	0	0	0	0	0	0	0	0	0	1	FAM234A
Q96G97	FALSE				Q9BW60	0	0	0	0	1	0	0	0	0	0	0	0	0	0	0	1	0	ELOVL1
Q6UW78	FALSE				O14682	0	0	0	1	0	0	0	0	0	0	0	0	0	0	0	0	0	ENC1
Q9Y6M7-7	FALSE				Q8IUS5	0	0	0	0	0	0	0	0	0	0	0	0	0	0	0	0	1	EPHX4
O14618	FALSE				O15085	0	0	0	0	0	0	0	0	0	0	0	0	0	0	0	0	1	ARHGEF11
Q9UQR1	FALSE				O60291	0	0	0	0	0	0	0	0	0	0	0	0	0	0	0	1	0	MGRN1
Q68E01	FALSE				P16083	0	0	0	0	0	0	0	0	0	0	0	0	0	0	0	1	0	NQO2
P12814	FALSE				P13747	0	0	0	0	0	0	0	0	0	0	0	0	0	0	0	0	1	HLA
Q8NBF2	FALSE				P61978	0	1	0	0	0	0	0	1	0	0	0	1	0	0	0	0	0	HNRNPK
Q09028	FALSE				P62750	0	0	0	0	0	0	0	0	0	0	0	1	0	0	0	0	0	RPL23A
Q14554	FALSE				Q9UIS9	0	1	0	0	0	0	0	0	0	0	0	1	0	0	0	0	0	MBD1
Q92623	FALSE				Q96BF6	0	1	0	0	0	0	0	1	0	0	0	0	0	0	0	0	0	NACC2
P0C0S5	FALSE				Q9NTI5	0	0	0	0	0	0	0	0	0	0	0	0	0	0	0	0	1	PDS5B
Q8TAF3-4	FALSE				Q9NQW7	0	0	0	0	0	0	0	0	0	0	0	0	0	0	0	1	0	XPNPEP1
Q9NQ29	FALSE				O00488	0	1	0	0	0	0	0	0	0	0	0	1	0	0	0	0	0	ZNF593
P21127	FALSE				Q02241	0	0	0	1	0	0	0	0	0	1	0	0	0	0	0	0	0	KIF23
P61916	FALSE				Q99720	0	0	0	0	0	1	0	0	0	0	1	0	0	0	0	0	0	SIGMAR1
Q5VZ89	FALSE				Q96AX9	0	0	0	0	0	0	0	0	0	0	0	0	0	0	0	1	0	MIB2
Q96EB6	FALSE				Q9HC07	0	0	0	0	0	0	0	0	0	0	0	0	0	0	0	0	1	TMEM165
Q92522	FALSE				P28702	0	0	0	0	0	1	0	0	0	0	0	1	0	0	0	0	0	RXRB
Q9Y6C9	TRUE				Q9H1K1	0	0	0	0	0	0	0	0	0	0	0	0	0	0	0	0	1	ISCU
Q8NHP8	FALSE				Q9UPQ0	0	0	0	1	0	0	0	0	0	0	0	0	0	0	0	0	0	LIMCH1
Q8NHP6	FALSE				Q8WTV0	0	0	0	0	0	1	0	0	0	0	0	0	0	0	0	0	0	SCARB1
P36969	FALSE				Q99595	0	0	0	0	0	0	0	0	0	0	1	0	0	0	0	0	0	TIMM17A
O96008	FALSE				Q5SVZ6	0	0	0	0	0	0	0	0	0	0	0	0	0	0	0	0	1	ZMYM1
P12882	FALSE				Q9GZV4	0	0	0	0	0	0	0	0	0	0	1	1	0	0	0	0	0	EIF5A2
Q9NNX1	FALSE				P56182	0	0	0	0	0	0	0	0	0	0	0	0	0	0	0	0	1	RRP1
Q9UBS9	FALSE				Q13415	0	0	0	0	0	0	0	0	0	1	0	1	0	0	0	0	0	ORC1
O94907	TRUE				Q9H4I3	0	0	0	0	0	0	0	0	0	0	0	0	0	0	0	0	1	TRABD
Q9UM54-6	FALSE				P41240	0	0	0	0	0	0	1	0	0	1	0	0	0	0	0	1	0	CSK
P35637	FALSE				Q9BRJ2	0	0	0	0	0	0	0	0	0	0	0	0	0	0	0	0	1	MRPL45
Q86WN1	FALSE				Q13685	0	0	0	0	0	0	0	0	0	0	0	0	0	0	0	0	1	AAMP
Q9P275	FALSE				O75582	0	0	0	0	0	0	0	0	0	1	0	0	0	0	0	1	0	RPS6KA5
Q07666	FALSE				Q969F9	0	0	0	0	0	0	0	0	0	0	0	0	0	0	0	0	1	HPS3
Q9GZR2	FALSE				P52739	0	1	0	0	0	0	0	1	0	0	0	1	0	0	0	0	0	ZNF131
A0A0G2JMD5	FALSE				P78352	0	0	0	0	0	0	1	0	0	0	0	0	0	0	0	0	0	DLG4
Q15011	FALSE				Q15061	0	1	0	0	0	0	0	0	0	0	0	1	0	0	0	0	0	WDR43
O14561	FALSE				Q08211	0	1	0	1	0	0	0	0	0	1	1	1	0	0	0	1	0	DHX9
Q9NUB1	FALSE				P11498	0	0	0	0	1	0	0	0	0	1	0	0	0	0	0	1	0	PC
Q49AR2	FALSE				Q8N5G0	0	0	0	0	0	0	0	0	0	0	0	0	0	0	0	0	1	SMIM20
Q9P0S2	TRUE				Q9UPN4	0	0	0	1	0	0	0	0	0	0	1	0	0	0	0	0	0	CEP131
Q9UBB4	FALSE				P28065	0	0	0	0	0	0	0	0	0	0	0	0	0	0	0	1	0	PSMB9
P86452	FALSE				A8MW92	0	0	0	0	0	0	0	0	0	0	0	0	0	0	0	0	1	PHF20L1
Q14155-1	FALSE				Q16777	0	0	0	0	0	0	0	0	0	0	0	1	0	0	0	0	0	H2AC20
Q14693-3	FALSE				P49759	0	0	0	0	0	0	0	0	0	1	0	0	0	0	0	1	0	CLK1
Q9UBP6	FALSE				P32321	0	0	0	0	0	0	0	0	0	0	0	0	0	0	0	1	0	DCTD
O43683	FALSE				P61019	0	0	0	0	0	0	0	0	0	1	1	0	0	0	0	0	0	RAB2A
O95248	FALSE				Q9NX58	0	1	0	0	0	0	0	1	0	0	0	1	0	0	0	0	0	LYAR
O75190	FALSE				Q92890	0	0	0	0	0	0	0	0	0	0	0	0	0	0	0	0	1	UFD1
Q9UGY1	FALSE				O94826	0	0	0	0	0	0	0	0	0	0	0	0	0	0	0	0	1	TOMM70
Q92890-1	TRUE				P21291	0	0	0	0	0	0	0	0	0	0	0	0	0	0	0	0	1	CSRP1
P47888	FALSE				Q9NX40	0	0	0	0	0	0	0	0	0	0	0	0	0	0	0	0	1	OCIAD1
P84085	FALSE				Q96A08	0	0	0	0	0	0	0	0	0	0	0	1	0	0	0	0	0	H2BC1
Q9UI17	FALSE				Q96NC0	0	0	0	0	0	0	0	0	0	0	0	1	0	0	0	0	0	ZMAT2
Q8NCC3	FALSE				O15067	0	0	0	0	0	0	0	0	0	1	0	0	0	0	0	1	0	PFAS
Q9NXX6	FALSE				Q6NSJ2	0	0	0	0	0	0	0	0	0	0	0	0	0	0	0	0	1	PHLDB3
P49959	FALSE				Q9H3S7	0	0	0	1	0	0	0	0	0	0	1	0	0	0	0	1	0	PTPN23
O95980	FALSE				Q9NX55	0	0	0	0	0	0	0	0	0	0	0	0	0	0	0	0	1	HYPK
P13797	FALSE				Q8N183	0	0	1	0	0	0	0	0	0	0	0	0	0	0	0	0	0	NDUFAF2
Q53GG5-2	FALSE				Q5R372	0	0	0	0	0	0	0	0	0	0	1	0	0	0	0	0	0	RABGAP1L
Q2TAC2	FALSE				P55085	0	0	0	0	0	1	0	0	0	0	0	0	1	0	0	0	0	F2RL1
Q99497	FALSE				Q96FS4	0	0	0	0	0	0	0	0	0	0	0	0	0	0	0	0	1	SIPA1
P53367	FALSE				Q8IUI8	0	0	0	0	0	0	0	0	0	0	0	0	0	0	0	0	1	CRLF3
Q12979	FALSE				Q86U28	0	0	0	0	0	0	0	0	0	0	0	0	0	0	0	0	1	ISCA2
O14744	FALSE				P52655	0	1	0	0	0	0	0	0	0	0	0	0	0	0	0	0	0	GTF2A1
Q13641	FALSE				O14607	0	0	0	0	0	0	0	0	0	0	0	0	0	0	0	1	0	UTY
P83731	FALSE				Q92954	0	0	0	0	0	0	0	0	0	0	0	0	0	0	0	0	1	PRG4
Q86X76	FALSE				Q7Z4R8	0	0	0	0	0	0	0	0	0	0	0	0	0	0	0	0	1	C6
O75094	FALSE				P19971	0	0	0	0	0	0	0	0	0	0	0	0	0	0	0	1	0	TYMP
Q8N6G5	FALSE				Q96FV9	0	1	0	0	0	0	0	0	0	0	1	1	0	0	0	0	0	THOC1
O94851	FALSE				P30049	0	0	0	0	0	0	0	0	1	0	1	0	0	0	0	0	0	ATP5F1D
Q92484	FALSE				P82912	0	0	0	0	0	0	0	0	0	0	0	0	0	0	0	0	1	MRPS11
Q8ND82	FALSE				P06744	0	0	0	0	0	0	0	0	0	0	0	0	0	0	0	1	0	GPI
P06737	FALSE				Q7Z4Q2	0	0	0	0	0	0	0	0	0	0	0	0	0	0	0	0	1	HEATR3
O43164	FALSE				Q6IBS0	0	0	0	1	0	0	0	0	0	0	0	0	0	0	0	0	0	TWF2
P05362	FALSE				P15153	0	0	0	0	0	0	0	0	0	1	0	0	0	0	0	0	0	RAC2
Q9BVC3	FALSE				Q4G0I0	0	0	0	0	0	0	0	0	0	0	0	0	0	0	0	0	1	CCSMST1
Q86WR0	FALSE				P55055	0	0	0	0	0	1	0	0	0	0	0	1	0	0	0	0	0	NR1H2
Q03154	FALSE				O15254	0	0	0	0	1	0	0	0	0	0	0	0	0	0	0	1	0	ACOX3
Q9P2R7	FALSE				Q12899	0	0	0	0	0	0	0	0	0	0	0	0	0	0	0	1	0	TRIM26
Q69YN4	FALSE				P55789	0	0	0	0	0	0	0	0	0	0	0	0	0	0	0	1	0	GFER
P14921	TRUE				Q5JXA9	0	0	0	0	0	0	0	0	0	0	0	0	0	0	0	0	1	SIRPB2
P30260	FALSE				Q4J6C6	0	0	0	1	0	0	0	0	0	0	0	0	0	0	0	0	0	PREPL
Q8WUD4	FALSE				Q15042	0	0	0	0	0	0	0	0	0	0	0	0	0	0	0	0	1	RAB3GAP1
P55212	FALSE				Q6QNY0	0	0	0	0	0	0	0	0	0	0	0	0	0	0	0	0	1	BLOC1S3
Q7L5N1	FALSE				P62314	0	0	0	0	0	0	0	0	0	0	0	0	0	0	0	0	1	SNRPD1
P16333	FALSE				Q53GA4	0	0	0	0	0	0	0	0	0	0	0	0	0	0	0	0	1	PHLDA2
P29372	FALSE				O75909	0	1	0	0	0	0	0	0	0	0	0	0	0	0	0	0	0	CCNK
Q9Y4J8	FALSE				P07305	0	0	0	0	0	0	0	0	0	0	0	1	0	0	0	0	0	H1
Q14728	FALSE				Q9NQT5	0	0	0	0	0	0	0	0	0	0	0	1	0	0	0	0	0	EXOSC3
P10909	FALSE				Q9NZQ7	0	0	0	0	0	1	0	0	0	0	0	0	0	0	0	0	0	CD274
P30837	FALSE				Q9HBZ2	0	1	0	0	0	0	0	0	0	0	0	1	0	0	0	0	0	ARNT2
Q6ZUT6	FALSE				Q96KM6	0	1	0	0	0	0	0	0	0	0	0	1	0	0	0	0	0	ZNF512B
Q9Y2H2	FALSE				Q92845	0	0	0	0	0	0	0	0	0	0	0	0	0	0	0	0	1	KIFAP3
Q9P270	FALSE				Q8IY63	0	0	0	0	0	0	0	0	0	0	0	0	0	0	0	0	1	AMOTL1
Q99816	FALSE				Q9NZN8	0	1	0	0	0	0	0	1	0	0	0	0	0	0	0	0	0	CNOT2
Q08AD1	FALSE				P01034	0	0	0	0	0	0	0	0	0	0	0	0	0	0	0	0	1	CST3
Q15599	FALSE				Q92597	0	0	0	1	0	0	0	0	0	0	0	0	0	0	0	0	0	NDRG1
Q9Y657	FALSE				Q9NUP9	0	0	0	0	0	0	0	0	0	0	1	0	0	0	0	0	0	LIN7C
P53367-2	FALSE				P21589	0	0	0	0	0	0	0	0	0	1	0	0	0	0	0	1	0	NT5E
A5D8V6	FALSE				Q96IY1	0	0	0	0	0	0	0	0	0	0	0	0	0	0	0	0	1	NSL1
Q8TB72	FALSE				Q9UNF1	0	0	0	0	0	0	0	0	0	0	0	0	0	0	0	0	1	MAGED2
Q86UF4	FALSE				P20929	0	0	0	1	0	0	1	0	0	0	0	0	0	0	0	0	0	NEB
Q8N9R8	FALSE				P46937	0	1	0	0	0	0	0	1	0	0	0	0	0	0	0	0	0	YAP1
P53621	FALSE				P68543	0	0	0	0	0	0	0	0	0	0	0	0	0	0	0	0	1	UBXN2A
P33908	FALSE				P53004	0	0	0	0	0	0	0	0	0	0	0	0	0	0	0	1	0	BLVRA
Q9HBR0	FALSE				Q99757	0	0	0	0	0	0	0	0	0	0	1	0	0	0	0	0	0	TXN2
Q8IX30	FALSE				Q06265	0	0	0	0	0	0	0	0	0	0	0	1	0	0	0	0	0	EXOSC9
Q99755	FALSE				Q07000	0	0	0	0	0	0	0	0	0	0	0	0	0	0	0	0	1	HLA
Q9UM54-2	FALSE				Q15398	0	0	0	1	0	0	0	0	0	0	0	0	0	0	0	0	0	DLGAP5
O94829	FALSE				Q13459	0	0	0	1	0	0	0	0	0	1	0	0	0	0	0	0	0	MYO9B
P36915	FALSE				Q9H9E3	0	0	0	0	0	0	0	0	0	0	1	0	0	0	0	0	0	COG4
Q9BYE2	FALSE				P62888	0	0	0	0	0	0	0	0	0	0	0	0	0	0	0	0	1	RPL30
Q96DF8	FALSE				Q6VY07	0	0	0	0	0	0	0	0	0	0	0	0	0	0	0	0	1	PACS1
Q96RR1	FALSE				Q96IK1	0	0	0	1	0	0	0	0	0	0	0	0	0	0	0	0	0	BOD1
Q96B23	FALSE				Q9P0J7	0	0	0	0	0	0	0	0	0	0	0	0	0	0	0	1	0	KCMF1
O43813	FALSE				Q7Z422	0	0	0	0	0	0	0	0	0	0	0	0	0	0	0	0	1	SZRD1
P07902	FALSE				Q15262	0	0	0	0	0	1	0	0	0	0	0	0	0	0	0	1	0	PTPRK
Q15404	FALSE				O75155	0	0	0	0	0	0	0	0	0	0	0	0	0	0	0	0	1	CAND2
Q9NZT2	FALSE				Q9H1D9	0	1	0	0	0	0	0	0	0	0	0	1	0	0	0	0	0	POLR3F
Q99996	FALSE				Q9UKK3	0	0	0	1	0	0	0	0	0	0	0	0	0	0	0	0	0	PARP4
O75347	FALSE				Q8IYL3	0	0	0	0	0	0	0	0	0	0	0	0	0	0	0	0	1	C1
Q8WWI5	FALSE				O00160	0	0	0	0	0	0	1	0	0	1	0	0	0	0	0	0	0	MYO1F
Q9BZV1	FALSE				Q9H9C1	0	1	0	0	0	0	0	0	0	0	1	0	0	0	0	0	0	VIPAS39
Q76FK4	FALSE				Q14332	0	0	0	0	0	1	0	0	0	0	0	0	1	0	0	0	0	FZD2
Q9H3R1-2	FALSE				Q9NXG6	0	0	0	0	0	0	0	0	0	0	0	0	0	0	0	1	0	P4HTM
Q92547	FALSE				Q70IA6	0	0	0	0	0	0	0	0	0	0	0	0	0	0	0	0	1	MOB2
Q5T8I3	FALSE				Q92859	0	0	0	0	0	0	0	0	0	0	0	0	0	0	0	0	1	NEO1
Q96A26	TRUE				Q96BW1	0	0	0	0	0	0	0	0	0	1	0	0	0	0	0	0	0	UPRT
Q13523	FALSE				Q6UWZ7	0	0	0	0	0	0	0	0	0	0	0	0	0	0	0	0	1	ABRAXAS1
P10589	FALSE				Q9Y5Y5	0	0	0	0	0	0	0	0	0	0	0	0	0	0	0	0	1	PEX16
Q96A72	FALSE				Q12887	0	0	0	0	1	0	0	0	0	0	0	0	0	0	0	1	0	COX10
Q14137	FALSE				Q9ULG6	0	0	0	0	0	0	0	0	0	0	0	0	0	0	0	0	1	CCPG1
P20674	FALSE				Q7L2H7	0	0	0	0	0	0	0	0	0	0	0	0	0	0	0	0	1	EIF3M
Q99848	FALSE				Q96EK7	0	1	0	0	0	0	0	0	0	0	0	0	0	0	0	0	0	FAM120B
Q9UKX2	FALSE				Q15118	0	0	0	0	0	0	0	0	0	1	0	0	0	0	0	1	0	PDK1
P13716	FALSE				Q8IWF2	0	0	0	0	0	0	0	0	0	0	0	0	0	0	0	0	1	FOXRED2
Q8NFD5	FALSE				Q9NXR8	0	1	0	0	0	0	0	0	0	0	0	0	0	0	0	0	0	ING3
Q16533	FALSE				Q07065	0	0	0	1	0	0	0	0	0	0	0	0	0	0	0	0	0	CKAP4
O15514	FALSE				P00491	0	0	0	0	0	0	0	0	0	0	0	0	0	0	0	1	0	PNP
O75400-3	FALSE				Q9BWU0	0	0	0	0	0	0	0	0	0	0	0	0	0	0	0	0	1	SLC4A1AP
P04217	FALSE				P12277	0	0	0	0	0	0	0	0	0	1	0	0	0	0	0	1	0	CKB
Q9P289	FALSE				P40938	0	0	0	0	0	0	0	0	0	0	0	1	0	0	0	0	0	RFC3
O95714	FALSE				Q9BW19	0	0	0	1	0	0	0	0	0	1	0	0	0	0	0	0	0	KIFC1
Q8TD19	FALSE				Q9H8M7	0	0	0	0	0	0	0	0	0	0	0	0	0	0	0	1	0	MINDY3
Q6UX15	FALSE				P40121	0	0	0	0	0	0	0	0	0	0	0	0	0	0	0	0	1	CAPG
Q9Y3C7	FALSE				Q8NBA8	0	0	0	0	0	0	0	0	0	0	0	0	0	0	0	1	0	DTWD2
Q96C23	FALSE				O15525	0	1	0	0	0	0	0	1	0	0	0	1	0	0	0	0	0	MAFG
Q13136	FALSE				Q86US8	0	0	0	0	0	0	0	0	0	0	0	1	0	0	0	0	0	SMG6
Q9BQ70	FALSE				Q9H0N5	0	0	0	0	0	0	0	0	0	0	0	0	0	0	0	1	0	PCBD2
Q8NEB9	FALSE				Q15544	0	1	0	0	0	0	0	0	0	0	0	0	0	0	0	0	0	TAF11
O60244	FALSE				Q9BVJ6	0	0	0	0	0	0	0	0	0	0	0	0	0	0	0	0	1	UTP14A
Q9UKU7	FALSE				Q14195	0	0	0	0	0	0	0	0	0	0	0	0	0	0	0	0	1	DPYSL3
Q9NSC5	FALSE				Q9BWH2	0	1	0	0	0	0	0	0	0	0	0	0	0	0	0	0	0	FUNDC2
Q2NKX9	FALSE				Q9HC96	0	0	0	0	0	0	0	0	0	0	0	0	0	0	0	0	1	CAPN10
Q6UX07	FALSE				Q6WKZ4	0	0	0	0	0	0	0	0	0	0	1	0	0	0	0	0	0	RAB11FIP1
P04637	FALSE				Q8N697	0	0	0	0	0	0	0	0	0	0	1	0	0	0	0	0	0	SLC15A4
P78368	FALSE				P09467	0	0	0	0	0	0	0	0	0	0	0	0	0	0	0	1	0	FBP1
Q8TEB1	FALSE				Q5GLZ8	0	0	0	0	0	0	0	0	0	0	0	0	0	0	0	1	0	HERC4
Q01831	FALSE				Q9BW27	0	0	0	1	0	0	0	0	0	0	1	0	0	0	0	0	0	NUP85
P52434	FALSE				Q9BWD1	0	0	0	0	0	0	0	0	0	0	0	0	0	0	0	1	0	ACAT2
Q9Y237	FALSE				Q9P2R7	0	0	0	0	0	0	0	0	0	1	0	0	0	0	0	1	0	SUCLA2
Q9H3H3-2	FALSE				Q9Y3B1	0	0	0	0	0	0	0	0	0	0	0	0	0	0	0	0	1	PRELID3B
Q5D0E6	FALSE				B2RTY4	0	0	0	0	0	0	0	0	0	1	0	0	0	0	0	0	0	MYO9A
O14817	FALSE				P32189	0	0	0	0	0	0	0	0	0	1	0	0	0	0	0	1	0	GK
Q8WXE0	FALSE				P11387	0	0	0	0	0	0	0	0	0	0	0	1	0	0	0	1	0	TOP1
Q9Y3F4	FALSE				O95905	0	1	0	0	0	0	0	0	0	0	0	0	0	0	0	0	0	ECD
Q8TCY9	FALSE				O95562	0	0	0	0	0	0	0	0	0	0	1	0	0	0	0	0	0	SFT2D2
Q9BXK1	FALSE				Q9Y5S2	0	0	0	0	0	0	0	0	0	1	0	0	0	0	0	1	0	CDC42BPB
P43246	FALSE				Q14689	0	0	0	0	0	0	0	0	0	0	0	0	0	0	0	1	0	DIP2A
Q13469	FALSE				O43306	0	0	0	0	0	0	0	0	0	1	0	0	0	0	0	1	0	ADCY6
Q8IVB5	FALSE				Q9H936	0	0	0	0	0	0	0	0	0	0	1	0	0	0	0	0	0	SLC25A22
P31323	FALSE				O43660	0	0	0	0	0	0	0	0	0	0	0	0	0	0	0	0	1	PLRG1
Q9UHQ9	FALSE				O00299	0	0	0	0	0	0	0	0	1	0	1	0	0	0	0	0	0	CLIC1
P06307	FALSE				O14936	0	0	0	0	0	0	1	0	0	1	0	0	0	0	0	1	0	CASK
Q8N2Y8	FALSE				Q05655	0	0	0	0	0	0	0	0	0	1	0	0	0	0	0	1	0	PRKCD
P62837	FALSE				Q9BY43	0	0	0	0	0	0	0	0	0	0	1	0	0	0	1	0	0	CHMP4A
Q5XG87	FALSE				Q9H5Z1	0	0	0	0	0	0	0	0	0	1	0	0	0	0	0	1	0	DHX35
O94880-2	FALSE				P23497	0	1	0	0	0	0	0	0	0	0	0	1	0	0	0	0	0	SP100
Q969X0	FALSE				O14733	0	0	0	0	0	0	0	0	0	1	0	0	0	0	0	1	0	MAP2K7
Q5BKZ1	FALSE				Q59H18	0	0	0	0	0	0	0	0	0	1	0	0	0	0	0	1	0	TNNI3K
Q7L1T6	FALSE				Q8TB22	0	0	0	0	0	0	0	0	0	0	0	0	0	0	0	0	1	SPATA20
Q96IG2	FALSE				Q8NFB2	0	0	0	0	0	0	0	0	0	0	0	0	0	0	0	0	1	TMEM185A
P0C7M7	FALSE				Q9H9L3	0	0	0	0	0	0	0	0	0	0	0	0	0	0	0	0	1	ISG20L2
Q70UQ0	FALSE				Q5TC84	0	0	0	0	0	1	0	0	0	0	0	0	0	0	0	0	0	OGFRL1
P11387	FALSE				Q7Z4G1	0	1	0	0	0	0	0	0	0	0	0	0	0	0	0	0	0	COMMD6
P52333	FALSE				Q09328	0	0	0	0	0	0	0	0	0	0	0	0	0	0	0	1	0	MGAT5
Q13045	FALSE				Q96LB3	0	0	0	0	0	0	0	0	0	0	0	0	0	0	0	0	1	IFT74
Q86WX3	FALSE				Q96EK4	0	1	0	0	0	0	0	1	0	0	0	1	0	0	0	0	0	THAP11
Q00978	FALSE				P57053	0	0	0	0	0	0	0	0	0	0	0	1	0	0	0	0	0	H2BC12L
Q13214	FALSE				P49720	0	0	0	0	0	0	0	0	0	0	0	0	0	0	0	0	1	PSMB3
P08651	FALSE				Q9Y546	0	0	0	0	0	0	0	0	0	0	0	0	0	0	0	0	1	LRRC42
Q8TEL6	FALSE				Q86YM7	0	0	0	0	0	0	0	0	0	0	0	0	0	0	0	0	1	HOMER1
Q8IWJ2	FALSE				Q96BY7	0	0	0	0	0	0	0	0	0	0	1	0	0	0	0	0	0	ATG2B
Q9P0K7	FALSE				P23610	0	0	0	0	0	0	0	0	0	0	0	0	0	0	0	0	1	F8A3
P00750	FALSE				Q9H7L9	0	1	0	0	0	0	0	1	0	0	0	0	0	0	0	0	0	SUDS3
P49790	FALSE				Q8NHU6	0	0	0	0	0	0	0	0	0	0	0	1	0	0	0	0	0	TDRD7
Q12830	FALSE				P61160	0	0	0	1	0	0	0	0	0	1	0	0	0	0	0	0	0	ACTR2
Q01826	FALSE				Q9BYD3	0	0	0	0	0	0	0	0	0	0	0	0	0	0	0	0	1	MRPL4
Q9UPQ3	FALSE				P19838	0	1	0	0	0	0	0	0	0	0	0	1	0	0	0	0	0	NFKB1
Q14108	FALSE				Q8N490	0	0	0	0	0	0	0	0	0	0	0	0	0	0	0	0	1	PNKD
P48509	FALSE				P61221	0	0	1	0	0	0	0	0	0	1	0	0	0	0	0	0	0	ABCE1
Q96F63	FALSE				Q8IUC8	0	0	0	0	0	0	0	0	0	0	0	0	0	0	0	1	0	GALNT13
O00560	FALSE				Q7Z392	0	0	0	0	0	0	0	0	0	0	1	0	0	0	0	0	0	TRAPPC11
Q5SRD1	FALSE				Q15814	0	0	1	0	0	0	0	0	0	0	0	0	0	0	0	0	0	TBCC
Q6XQN6	FALSE				Q96K76	0	0	0	0	0	0	0	0	0	0	0	0	0	0	0	1	0	USP47
Q9UKQ2	FALSE				Q14764	0	0	0	0	0	0	0	0	0	0	1	0	0	0	0	0	0	MVP
Q15392	FALSE				Q8NFF5	0	0	0	0	0	0	0	0	0	1	0	0	0	0	0	1	0	FLAD1
Q9BZ95	FALSE				O60499	0	0	0	0	0	0	0	0	0	0	1	0	0	0	0	0	0	STX10
Q16401	FALSE				Q99798	0	0	0	0	0	0	0	0	0	0	0	0	0	0	0	1	0	ACO2
Q10567	FALSE				Q6ZNJ1	0	0	0	0	0	0	0	0	0	0	0	0	0	0	0	0	1	NBEAL2
P07711	FALSE				Q8TBE9	0	0	0	0	0	0	0	0	0	0	0	0	0	0	0	1	0	NANP
Q9NP73	FALSE				O95406	0	0	0	0	0	0	0	0	0	0	1	0	0	0	0	0	0	CNIH1
Q14315	FALSE				Q7Z6B0	0	0	0	0	0	0	0	0	0	0	1	0	0	0	0	0	0	CCDC91
O75436	FALSE				Q96GN5	0	1	0	0	0	0	0	1	0	0	0	0	0	0	0	0	0	CDCA7L
Q3KRA6	FALSE				Q9Y4K1	0	0	0	0	0	0	0	0	0	0	0	0	0	0	0	0	1	CRYBG1
Q6PI47	FALSE				Q8NC56	0	0	0	1	0	0	0	0	0	0	0	0	0	0	0	0	0	LEMD2
Q08J23	FALSE				Q4G176	0	0	0	0	1	0	0	0	0	1	0	0	0	0	0	0	0	ACSF3
Q15013	FALSE				P04083	0	0	0	0	0	0	0	0	0	0	0	0	0	0	0	0	1	ANXA1
Q9BSC4	FALSE				Q86TI2	0	0	0	0	0	0	0	0	0	0	0	0	0	0	0	1	0	DPP9
P61923	FALSE				Q9Y4X5	0	0	0	0	0	0	0	0	0	0	0	0	0	0	0	1	0	ARIH1
Q9BVL4	FALSE				Q9NUJ1	0	0	0	0	0	0	0	0	0	0	0	0	0	0	0	1	0	ABHD10
P52943	FALSE				O00764	0	0	0	0	0	0	0	0	0	1	0	0	0	0	0	1	0	PDXK
P05114	FALSE				Q9BYJ9	0	0	0	0	0	0	0	0	0	0	0	1	0	0	0	0	0	YTHDF1
Q9NVK5	FALSE				Q92484	0	0	0	0	0	0	0	0	0	0	0	0	0	0	0	0	1	SMPDL3A
Q9H2D1	FALSE				Q96RE7	0	1	0	0	0	0	0	1	0	0	0	0	0	0	0	0	0	NACC1
P51965	FALSE				Q8WXF7	0	0	0	0	0	0	0	0	0	1	0	0	0	0	0	0	0	ATL1
Q13033	FALSE				O00308	0	0	0	0	0	0	0	0	0	0	0	0	0	0	0	1	0	WWP2
Q9HA77	FALSE				P13804	0	0	0	0	0	0	0	0	0	0	1	0	0	0	0	0	0	ETFA
Q6IQ19	FALSE				Q5VTB9	0	0	0	0	0	0	0	0	0	0	0	0	0	0	0	1	0	RNF220
Q9UPZ3	FALSE				A8MX76	0	0	0	0	0	0	0	0	0	0	0	0	0	0	0	0	1	CAPN14
P49407	FALSE				O15460	0	0	0	0	0	0	0	0	0	0	0	0	0	0	0	1	0	P4HA2
P78346-2	FALSE				Q969F1	0	1	0	0	0	0	0	0	0	0	0	1	0	0	0	0	0	GTF3C6
Q1MSJ5	FALSE				Q03519	0	0	0	0	0	0	0	0	0	1	1	0	0	0	0	0	0	TAP2
Q9BTV4	FALSE				Q9HC52	0	1	0	0	0	0	0	1	0	0	0	0	0	0	0	0	0	CBX8
O43752	FALSE				Q16822	0	0	0	0	0	0	0	0	0	1	0	0	0	0	0	1	0	PCK2
P07910	FALSE				Q8N556	0	0	0	1	0	0	0	0	0	0	0	0	0	0	0	0	0	AFAP1
P07919	FALSE				Q15653	0	0	0	0	0	0	0	0	0	0	0	0	0	0	0	0	1	NFKBIB
Q5K651	FALSE				P24534	0	0	0	0	0	0	0	0	0	0	0	0	0	0	0	0	1	EEF1B2
Q15185	FALSE				Q14814	0	1	0	0	0	0	0	0	0	0	0	1	0	0	0	0	0	MEF2D
O15111	FALSE				Q9NRS6	0	0	0	0	0	0	0	0	0	0	1	0	0	0	1	0	0	SNX15
Q9UL40	FALSE				Q8ND56	0	0	0	1	0	0	0	1	0	0	0	0	0	0	0	0	0	LSM14A
Q04771	FALSE				P52888	0	0	0	0	0	0	0	0	0	0	0	0	0	0	0	1	0	THOP1
[truncated: 6,342 more rows]

## Sheet: 7- Fig. S9
Fig. S9a| Classification of short-lived proteins					Fig. S9b-j | Detailed analysis of short-lived proteins
[truncated: 9,194 more rows]

[truncated: 4 more sheets: 8 - Fig. S13, 9 - Fig. S14d, 10 - Fig. S15b, e, h, 11 - Fig. S16b, d]
